# Supplementary material for: Prop-2-ynyl 3-meth­oxy-4-(prop-2-yn­yloxy)benzoate
Source: IUCrdata. 2024 Feb 27;9(Pt 2):x240163. doi: 10.1107/S2414314624001639 (PMC10915548; doi:10.1107/S2414314624001639)
Supplement: Supplementary file 1 [file x-09-x240163-sup1.cif]

##############################################################################
#                                                                            #
# This CIF contains the data for a data article accepted for                 #
# publication in IUCrData. It conforms to the requirements of                #
# Notes for Authors for IUCrData, and has been                               #
# peer reviewed under the auspices of IUCrData.                              #
#                                                                            #
# Full details of the Crystallographic Information File format               #
# are given in the paper "The Crystallographic Information File (CIF):       #
# a New Standard Archive File for Crystallography" by S. R. Hall, F. H.      #
# Allen and I. D. Brown [Acta Cryst. (1991), A47, 655-685].                  #
#                                                                            #
# The current version of the core CIF dictionary is obtainable from          #
# ftp://ftp.iucr.org/pub/cif_core.dic.                                       #
#                                                                            #
# Software is freely available for graphical display of the structure(s)     #
# in this CIF. For information consult the CIF software page                 #
# http://www.iucr.org/resources/cif/software.                                #
#                                                                            #
# This file may be used for bona fide research purposes within the           #
# scientific community so long as proper attribution is given to the data    # 
# article from which it was obtained.                                        #
#                                                                            #
##############################################################################
data_I
_database_code_depnum_ccdc_archive 'CCDC 2333706'
_audit_creation_method     'SHELXL-2019/3'
_journal_date_recd_electronic     2024-02-16
_journal_date_accepted     2024-02-19
_journal_name_full     'IUCrData'
_journal_year     2024
_journal_volume     9
_journal_issue      1
_journal_page_first     0
_journal_page_last     0
_journal_paper_category     HO
_journal_paper_doi     10.1107/S2414314624001639
_journal_coeditor_code     HB4463
_publ_contact_author_name     'Cresten Moodley'
_publ_contact_author_address
;
Synthesis and Catalysis Research Centre
Department of Chemical Sciences
University of Johannesburg (APK Campus)
PO Box 524
Auckland Park
Johannesburg
2006
South Africa
;
_publ_contact_author_email     'crestenm464@gmail.com'
_publ_contact_author_fax     ?
_publ_contact_author_phone     '(011) 559-3209'
_publ_section_title
;
Prop-2-ynyl 3-methoxy-4-(prop-2-ynyloxy)benzoate
;
_publ_section_title_footnote     .
loop_
    _publ_author_name
    _publ_author_footnote
    _publ_author_address
    'Moodley, Cresten' .
;
Synthesis and Catalysis Research Centre
Department of Chemical Sciences
University of Johannesburg (APK Campus)
PO Box 524
Auckland Park
Johannesburg
2006
South Africa
;
    'Muller, Alfred' .
;
Synthesis and Catalysis Research Centre
Department of Chemical Sciences
University of Johannesburg (APK Campus)
PO Box 524
Auckland Park
Johannesburg
2006
South Africa
;
    'Belay, Yonas H.' .
;
Synthesis and Catalysis Research Centre
Department of Chemical Sciences
University of Johannesburg (APK Campus)
PO Box 524
Auckland Park
Johannesburg
2006
South Africa
;
_publ_section_synopsis
;
The title compound, C~14~H~12~O~4~, was prepared <i>via</i> alkylation of
4-hydroxy-3-methoxybenzoic acid with propargyl bromide in the presence of
K~2~CO~3~.
;
_chemical_name_systematic
;
Prop-2-ynyl 3-methoxy-4-(prop-2-ynyloxy)benzoate
;
_chemical_name_common     ?
_chemical_formula_moiety     'C14 H12 O4'
_chemical_formula_sum     'C14 H12 O4'
_chemical_formula_iupac     'C14 H12 O4'
_chemical_formula_weight     244.24
_chemical_melting_point     ?
_chemical_absolute_configuration     ?
_space_group_crystal_system     orthorhombic
_space_group_name_H-M_alt     'P c a 21'
_space_group_name_Hall     'P 2c -2ac'
loop_
    _space_group_symop_operation_xyz
    'x, y, z'
    '-x, -y, z+1/2'
    '-x+1/2, y, z+1/2'
    'x+1/2, -y, z'
_cell_length_a     13.7387(12)
_cell_length_b     20.547(2)
_cell_length_c     8.4283(9)
_cell_angle_alpha     90
_cell_angle_beta     90
_cell_angle_gamma     90
_cell_volume     2379.2(4)
_cell_formula_units_Z     8
_cell_measurement_reflns_used     13397
_cell_measurement_theta_min     0.0991
_cell_measurement_theta_max     28.443
_cell_measurement_temperature     100(2)
_exptl_crystal_description     Needle
_exptl_crystal_colour     colourless
_exptl_crystal_size_max     0.400
_exptl_crystal_size_mid     0.070
_exptl_crystal_size_min     0.030
_exptl_crystal_density_diffrn     1.364
_exptl_crystal_density_meas     ?
_exptl_crystal_density_method     ?
_exptl_crystal_F_000     1024
_exptl_absorpt_coefficient_mu     0.100
_exptl_absorpt_correction_type     multi-scan
_exptl_absorpt_process_details
;
(SADABS; Krause <i>et al.</i>,  2015)
;
_exptl_absorpt_correction_T_min     0.4874
_exptl_absorpt_correction_T_max     0.7485
_diffrn_ambient_temperature     100(2)
_diffrn_source     'Sealed tube'
_diffrn_radiation_type     MoK\a
_diffrn_radiation_wavelength     0.71073
_diffrn_measurement_device_type     'Bruker APEX DUO 4K CCD'
_diffrn_measurement_method     '\f and \w scans'
_diffrn_detector_area_resol_mean     8.4
_diffrn_reflns_number     12893
_diffrn_reflns_av_R_equivalents     0.0720
_diffrn_reflns_av_unetI/netI     0.0867
_diffrn_reflns_theta_min     0.991
_diffrn_reflns_theta_max     28.443
_diffrn_reflns_theta_full     25.242
_diffrn_measured_fraction_theta_max     0.994
_diffrn_measured_fraction_theta_full     1.000
_diffrn_reflns_limit_h_min     -18
_diffrn_reflns_limit_h_max     16
_diffrn_reflns_limit_k_min     -23
_diffrn_reflns_limit_k_max     27
_diffrn_reflns_limit_l_min     -7
_diffrn_reflns_limit_l_max     11
_refine_special_details
;
The hydrogen atoms were refined isotropically in their idealized
geometrical positions while riding on their anisotropic parent atoms with
<i>U</i>~iso~ = 1.2<i>U</i>~eq~ for the aromatic and methine protons, and
<i>U</i>~iso~(H) = 1.5<i>U</i>~eq~(C) for the methyl protons, the latter groups
were refined as a fixed rotor and adjusted to match the hydrogen atoms
electron density from the Fourier difference map.
;
_reflns_number_total     5028
_reflns_number_gt     3236
_reflns_threshold_expression     'I > 2\s(I)'
_refine_ls_structure_factor_coef     Fsqd
_refine_ls_matrix_type     full
_refine_ls_R_factor_all     0.1043
_refine_ls_R_factor_gt     0.0518
_refine_ls_wR_factor_gt     0.0919
_refine_ls_wR_factor_ref     0.1106
_refine_ls_goodness_of_fit_ref     0.998
_refine_ls_restrained_S_all     0.998
_refine_ls_number_reflns     5028
_refine_ls_number_parameters     326
_refine_ls_number_restraints     1
_refine_ls_hydrogen_treatment     constr
_refine_ls_weighting_scheme     calc
_refine_ls_weighting_details
                      'w=1/[\s^2^(Fo^2^)+(0.0426P)^2^] where P=(Fo^2^+2Fc^2^)/3'
_atom_sites_solution_hydrogens     geom
_atom_sites_solution_primary     ?
_atom_sites_solution_secondary     ?
_refine_ls_shift/su_max     0.003
_refine_ls_shift/su_mean     0.000
_refine_diff_density_max     0.217
_refine_diff_density_min     -0.251
_refine_ls_extinction_method     none
_refine_ls_extinction_coef     .
_refine_ls_abs_structure_details
;
Flack <i>x</i> determined using 833 quotients
[(<i>I</i>^+^)-(<i>I</i>^-^)]/[(<i>I</i>^+^)+(<i>I</i>^-^)]
(Parsons <i>et al.</i>,  2013)
;
_refine_ls_abs_structure_Flack     -1.6(10)
loop_
    _atom_type_symbol
    _atom_type_description
    _atom_type_scat_dispersion_real
    _atom_type_scat_dispersion_imag
    _atom_type_scat_source
    'C' 'C' 0.0033 0.0016
                         'International Tables Vol C Tables 4.2.6.8 and 6.1.1.4'
    'H' 'H' 0.0000 0.0000
                         'International Tables Vol C Tables 4.2.6.8 and 6.1.1.4'
    'O' 'O' 0.0106 0.0060
                         'International Tables Vol C Tables 4.2.6.8 and 6.1.1.4'
_computing_data_collection
;
APEX2 (Bruker, 2011)
;
_computing_cell_refinement
;
SAINT (Bruker, 2008)
;
_computing_data_reduction
;
SAINT and XPREP (Bruker, 2008)
;
_computing_structure_solution
;
SIR97 (Altomare <i>et al.</i>, 1999)
;
_computing_structure_refinement
;
<i>SHELXL2019/2</i> (Sheldrick, 2015)
;
_computing_molecular_graphics
;
DIAMOND (Brandenburg & Putz, 2005)
;
_computing_publication_material
;
WinGX publication routines (Farrugia, 2012)
;
loop_
    _atom_site_type_symbol
    _atom_site_label
    _atom_site_fract_x
    _atom_site_fract_y
    _atom_site_fract_z
    _atom_site_U_iso_or_equiv
    _atom_site_adp_type
    _atom_site_calc_flag
    _atom_site_occupancy
    _atom_site_disorder_assembly
    _atom_site_disorder_group
    C C1 0.8623(3) 0.4803(2) 0.5854(5) 0.0277(10) Uani d 1 . .
    H H1 0.865272 0.441594 0.523834 0.033 Uiso calc 1 . .
    C C2 0.8586(3) 0.5283(2) 0.6621(5) 0.0216(9) Uani d 1 . .
    C C3 0.8542(3) 0.58880(19) 0.7541(5) 0.0218(9) Uani d 1 . .
    H H3A 0.792808 0.590809 0.815537 0.026 Uiso calc 1 . .
    H H3B 0.909534 0.591193 0.829057 0.026 Uiso calc 1 . .
    C C4 0.8578(3) 0.70289(19) 0.7050(4) 0.0172(8) Uani d 1 . .
    C C5 0.8355(3) 0.7179(2) 0.8601(5) 0.0218(9) Uani d 1 . .
    H H5 0.818301 0.684249 0.932124 0.026 Uiso calc 1 . .
    C C6 0.8381(3) 0.78228(18) 0.9115(4) 0.0201(9) Uani d 1 . .
    H H6 0.822973 0.792274 1.018751 0.024 Uiso calc 1 . .
    C C7 0.8625(3) 0.8317(2) 0.8079(4) 0.0184(9) Uani d 1 . .
    C C8 0.8831(3) 0.8172(2) 0.6488(4) 0.0178(9) Uani d 1 . .
    H H8 0.898778 0.851112 0.576445 0.021 Uiso calc 1 . .
    C C9 0.8806(3) 0.7534(2) 0.5981(4) 0.0189(9) Uani d 1 . .
    C C10 0.9142(3) 0.78343(19) 0.3294(5) 0.0242(9) Uani d 1 . .
    H H10A 0.969498 0.810891 0.359604 0.036 Uiso calc 1 . .
    H H10B 0.855279 0.810159 0.322386 0.036 Uiso calc 1 . .
    H H10C 0.927149 0.763268 0.226153 0.036 Uiso calc 1 . .
    C C11 0.8692(3) 0.9007(2) 0.8589(5) 0.0212(9) Uani d 1 . .
    C C12 0.8697(3) 0.9719(2) 1.0807(5) 0.0299(11) Uani d 1 . .
    H H12A 0.931613 0.990641 1.041645 0.036 Uiso calc 1 . .
    H H12B 0.815584 1.000530 1.047077 0.036 Uiso calc 1 . .
    C C13 0.8716(3) 0.9661(2) 1.2525(5) 0.0278(10) Uani d 1 . .
    C C14 0.8750(3) 0.9624(2) 1.3921(5) 0.0325(11) Uani d 1 . .
    H H14 0.877700 0.959484 1.504519 0.039 Uiso calc 1 . .
    C C15 0.9067(3) 0.5981(2) 0.2571(5) 0.0260(9) Uani d 1 . .
    H H15 0.910724 0.635494 0.322918 0.031 Uiso calc 1 . .
    C C16 0.9016(3) 0.5515(2) 0.1751(5) 0.0239(9) Uani d 1 . .
    C C17 0.8920(3) 0.49179(19) 0.0811(5) 0.0226(9) Uani d 1 . .
    H H17A 0.829561 0.491684 0.022371 0.027 Uiso calc 1 . .
    H H17B 0.945988 0.488156 0.003873 0.027 Uiso calc 1 . .
    C C18 0.8798(3) 0.3775(2) 0.1339(4) 0.0177(9) Uani d 1 . .
    C C19 0.8565(3) 0.3629(2) -0.0221(4) 0.0203(9) Uani d 1 . .
    H H19 0.848605 0.396833 -0.097637 0.024 Uiso calc 1 . .
    C C20 0.8446(3) 0.29830(19) -0.0673(5) 0.0197(9) Uani d 1 . .
    H H20 0.828592 0.288233 -0.174173 0.024 Uiso calc 1 . .
    C C21 0.8561(3) 0.24841(19) 0.0419(5) 0.0175(8) Uani d 1 . .
    C C22 0.8783(3) 0.2632(2) 0.2010(5) 0.0183(9) Uani d 1 . .
    H H22 0.885351 0.229252 0.276632 0.022 Uiso calc 1 . .
    C C23 0.8897(3) 0.3272(2) 0.2463(4) 0.0186(8) Uani d 1 . .
    C C24 0.9196(3) 0.2979(2) 0.5156(4) 0.0224(9) Uani d 1 . .
    H H24A 0.936300 0.317677 0.617786 0.034 Uiso calc 1 . .
    H H24B 0.857032 0.275307 0.524575 0.034 Uiso calc 1 . .
    H H24C 0.970282 0.266625 0.485517 0.034 Uiso calc 1 . .
    C C25 0.8537(3) 0.1789(2) -0.0043(4) 0.0199(9) Uani d 1 . .
    C C26 0.8474(3) 0.1063(2) -0.2232(5) 0.0248(9) Uani d 1 . .
    H H26A 0.786129 0.081748 -0.207870 0.030 Uiso calc 1 . .
    H H26B 0.900466 0.083150 -0.167331 0.030 Uiso calc 1 . .
    C C27 0.8699(3) 0.1123(2) -0.3932(5) 0.0233(10) Uani d 1 . .
    C C28 0.8893(3) 0.1151(2) -0.5294(5) 0.0271(10) Uani d 1 . .
    H H28 0.904872 0.117410 -0.639094 0.032 Uiso calc 1 . .
    O O1 0.8587(2) 0.64180(14) 0.6418(3) 0.0215(7) Uani d 1 . .
    O O2 0.90058(19) 0.73376(13) 0.4462(3) 0.0223(6) Uani d 1 . .
    O O3 0.8860(2) 0.94679(15) 0.7732(3) 0.0289(7) Uani d 1 . .
    O O4 0.8561(2) 0.90620(14) 1.0171(3) 0.0245(7) Uani d 1 . .
    O O5 0.89505(19) 0.43864(13) 0.1930(3) 0.0218(6) Uani d 1 . .
    O O6 0.91275(19) 0.34757(13) 0.3969(3) 0.0224(6) Uani d 1 . .
    O O7 0.8687(2) 0.13363(14) 0.0841(3) 0.0246(7) Uani d 1 . .
    O O8 0.83739(18) 0.17221(13) -0.1617(3) 0.0222(6) Uani d 1 . .
loop_
    _atom_site_aniso_label
    _atom_site_aniso_U_11
    _atom_site_aniso_U_22
    _atom_site_aniso_U_33
    _atom_site_aniso_U_12
    _atom_site_aniso_U_13
    _atom_site_aniso_U_23
    C1 0.031(2) 0.021(2) 0.031(2) -0.0013(19) -0.003(2) -0.0048(19)
    C2 0.024(2) 0.019(2) 0.022(2) -0.0013(18) -0.0033(17) 0.0021(18)
    C3 0.031(2) 0.016(2) 0.018(2) -0.0008(17) -0.0018(17) 0.0027(16)
    C4 0.020(2) 0.016(2) 0.0157(19) 0.0005(16) -0.0027(15) -0.0032(16)
    C5 0.025(2) 0.020(2) 0.020(2) -0.0004(17) 0.0000(16) 0.0021(17)
    C6 0.027(2) 0.023(2) 0.0110(19) 0.0011(17) 0.0023(15) -0.0049(16)
    C7 0.021(2) 0.019(2) 0.015(2) 0.0025(17) 0.0001(15) -0.0030(16)
    C8 0.025(2) 0.017(2) 0.0116(17) 0.0020(17) -0.0006(15) 0.0012(16)
    C9 0.024(2) 0.020(2) 0.0129(19) 0.0031(17) -0.0022(16) -0.0005(17)
    C10 0.034(2) 0.024(2) 0.0141(19) 0.0052(19) 0.0022(17) 0.0027(17)
    C11 0.029(2) 0.022(2) 0.0126(19) 0.0030(18) 0.0000(16) -0.0034(17)
    C12 0.051(3) 0.018(3) 0.021(2) -0.001(2) 0.000(2) -0.004(2)
    C13 0.045(3) 0.017(3) 0.021(2) -0.0024(19) -0.0012(19) -0.0043(18)
    C14 0.059(3) 0.019(2) 0.019(2) -0.001(2) 0.000(2) -0.002(2)
    C15 0.033(2) 0.019(2) 0.026(2) -0.0012(19) 0.0044(19) 0.0004(19)
    C16 0.026(2) 0.023(2) 0.023(2) 0.0020(18) 0.0028(17) 0.0034(18)
    C17 0.034(2) 0.017(2) 0.0170(19) 0.0020(17) 0.0018(18) -0.0003(16)
    C18 0.023(2) 0.014(2) 0.0160(19) 0.0024(16) 0.0014(15) -0.0015(17)
    C19 0.026(2) 0.021(2) 0.0134(18) 0.0003(18) -0.0002(16) 0.0026(16)
    C20 0.024(2) 0.022(2) 0.0128(19) -0.0022(17) 0.0021(15) 0.0004(17)
    C21 0.0187(19) 0.014(2) 0.0202(19) 0.0011(17) 0.0005(15) -0.0016(17)
    C22 0.022(2) 0.016(2) 0.0163(19) -0.0011(16) 0.0016(15) 0.0007(17)
    C23 0.020(2) 0.021(2) 0.0144(18) 0.0009(16) -0.0013(15) -0.0039(17)
    C24 0.034(2) 0.022(2) 0.0118(18) -0.0010(19) -0.0026(16) 0.0028(16)
    C25 0.023(2) 0.021(2) 0.015(2) -0.0011(18) -0.0005(16) -0.0016(17)
    C26 0.041(2) 0.017(2) 0.0164(18) -0.0010(19) 0.0006(17) -0.0035(17)
    C27 0.034(2) 0.009(2) 0.027(2) -0.0001(18) -0.0019(18) -0.0042(17)
    C28 0.043(3) 0.018(2) 0.021(2) 0.0003(19) 0.0010(18) -0.0010(19)
    O1 0.0349(16) 0.0147(16) 0.0150(14) 0.0010(12) -0.0007(12) 0.0013(12)
    O2 0.0337(16) 0.0194(16) 0.0138(13) 0.0032(12) 0.0009(11) 0.0000(11)
    O3 0.053(2) 0.0189(18) 0.0153(14) -0.0030(14) 0.0028(13) -0.0003(13)
    O4 0.0438(17) 0.0150(16) 0.0146(14) -0.0022(13) 0.0017(12) -0.0031(11)
    O5 0.0365(16) 0.0124(15) 0.0165(13) 0.0005(13) -0.0019(12) -0.0009(11)
    O6 0.0366(16) 0.0172(15) 0.0135(12) -0.0014(12) -0.0023(11) -0.0003(11)
    O7 0.0398(18) 0.0174(17) 0.0165(14) -0.0004(13) -0.0008(12) -0.0006(12)
    O8 0.0365(17) 0.0136(15) 0.0165(13) 0.0000(12) -0.0022(12) -0.0006(12)
_geom_special_details
;
 All esds (except the esd in the dihedral angle between two l.s. planes)
 are estimated using the full covariance matrix.  The cell esds are taken
 into account individually in the estimation of esds in distances, angles
 and torsion angles; correlations between esds in cell parameters are only
 used when they are defined by crystal symmetry.  An approximate (isotropic)
 treatment of cell esds is used for estimating esds involving l.s. planes.
;
loop_
    _geom_bond_atom_site_label_1
    _geom_bond_atom_site_label_2
    _geom_bond_site_symmetry_2
    _geom_bond_distance
    _geom_bond_publ_flag
    C1 C2 . 1.181(6) ?
    C1 H1 . 0.9500 ?
    C2 C3 . 1.466(5) ?
    C3 O1 . 1.444(5) ?
    C3 H3A . 0.9900 ?
    C3 H3B . 0.9900 ?
    C4 O1 . 1.364(4) ?
    C4 C5 . 1.378(5) ?
    C4 C9 . 1.410(5) ?
    C5 C6 . 1.392(5) ?
    C5 H5 . 0.9500 ?
    C6 C7 . 1.381(5) ?
    C6 H6 . 0.9500 ?
    C7 C8 . 1.403(5) ?
    C7 C11 . 1.484(6) ?
    C8 C9 . 1.379(6) ?
    C8 H8 . 0.9500 ?
    C9 O2 . 1.370(4) ?
    C10 O2 . 1.430(4) ?
    C10 H10A . 0.9800 ?
    C10 H10B . 0.9800 ?
    C10 H10C . 0.9800 ?
    C11 O3 . 1.213(5) ?
    C11 O4 . 1.350(4) ?
    C12 C13 . 1.453(6) ?
    C12 O4 . 1.464(5) ?
    C12 H12A . 0.9900 ?
    C12 H12B . 0.9900 ?
    C13 C14 . 1.180(6) ?
    C14 H14 . 0.9500 ?
    C15 C16 . 1.182(6) ?
    C15 H15 . 0.9500 ?
    C16 C17 . 1.467(6) ?
    C17 O5 . 1.444(5) ?
    C17 H17A . 0.9900 ?
    C17 H17B . 0.9900 ?
    C18 O5 . 1.367(5) ?
    C18 C19 . 1.386(5) ?
    C18 C23 . 1.409(5) ?
    C19 C20 . 1.391(6) ?
    C19 H19 . 0.9500 ?
    C20 C21 . 1.387(5) ?
    C20 H20 . 0.9500 ?
    C21 C22 . 1.408(6) ?
    C21 C25 . 1.481(6) ?
    C22 C23 . 1.379(6) ?
    C22 H22 . 0.9500 ?
    C23 O6 . 1.373(4) ?
    C24 O6 . 1.433(4) ?
    C24 H24A . 0.9800 ?
    C24 H24B . 0.9800 ?
    C24 H24C . 0.9800 ?
    C25 O7 . 1.209(5) ?
    C25 O8 . 1.353(4) ?
    C26 O8 . 1.456(5) ?
    C26 C27 . 1.471(6) ?
    C26 H26A . 0.9900 ?
    C26 H26B . 0.9900 ?
    C27 C28 . 1.180(6) ?
    C28 H28 . 0.9500 ?
loop_
    _geom_angle_atom_site_label_1
    _geom_angle_atom_site_label_2
    _geom_angle_atom_site_label_3
    _geom_angle_site_symmetry_1
    _geom_angle_site_symmetry_3
    _geom_angle
    _geom_angle_publ_flag
    C2 C1 H1 . . 180.0 ?
    C1 C2 C3 . . 178.8(5) ?
    O1 C3 C2 . . 106.9(3) ?
    O1 C3 H3A . . 110.3 ?
    C2 C3 H3A . . 110.3 ?
    O1 C3 H3B . . 110.3 ?
    C2 C3 H3B . . 110.3 ?
    H3A C3 H3B . . 108.6 ?
    O1 C4 C5 . . 125.3(4) ?
    O1 C4 C9 . . 115.2(3) ?
    C5 C4 C9 . . 119.4(4) ?
    C4 C5 C6 . . 120.1(4) ?
    C4 C5 H5 . . 119.9 ?
    C6 C5 H5 . . 119.9 ?
    C7 C6 C5 . . 120.5(3) ?
    C7 C6 H6 . . 119.7 ?
    C5 C6 H6 . . 119.7 ?
    C6 C7 C8 . . 119.8(4) ?
    C6 C7 C11 . . 122.3(3) ?
    C8 C7 C11 . . 117.9(4) ?
    C9 C8 C7 . . 119.5(4) ?
    C9 C8 H8 . . 120.2 ?
    C7 C8 H8 . . 120.2 ?
    O2 C9 C8 . . 124.4(3) ?
    O2 C9 C4 . . 115.1(4) ?
    C8 C9 C4 . . 120.5(4) ?
    O2 C10 H10A . . 109.5 ?
    O2 C10 H10B . . 109.5 ?
    H10A C10 H10B . . 109.5 ?
    O2 C10 H10C . . 109.5 ?
    H10A C10 H10C . . 109.5 ?
    H10B C10 H10C . . 109.5 ?
    O3 C11 O4 . . 123.3(4) ?
    O3 C11 C7 . . 125.8(4) ?
    O4 C11 C7 . . 111.0(3) ?
    C13 C12 O4 . . 106.9(4) ?
    C13 C12 H12A . . 110.3 ?
    O4 C12 H12A . . 110.3 ?
    C13 C12 H12B . . 110.3 ?
    O4 C12 H12B . . 110.3 ?
    H12A C12 H12B . . 108.6 ?
    C14 C13 C12 . . 178.4(5) ?
    C13 C14 H14 . . 180.0 ?
    C16 C15 H15 . . 180.0 ?
    C15 C16 C17 . . 176.5(5) ?
    O5 C17 C16 . . 106.1(3) ?
    O5 C17 H17A . . 110.5 ?
    C16 C17 H17A . . 110.5 ?
    O5 C17 H17B . . 110.5 ?
    C16 C17 H17B . . 110.5 ?
    H17A C17 H17B . . 108.7 ?
    O5 C18 C19 . . 125.4(4) ?
    O5 C18 C23 . . 114.5(3) ?
    C19 C18 C23 . . 120.1(4) ?
    C18 C19 C20 . . 119.6(4) ?
    C18 C19 H19 . . 120.2 ?
    C20 C19 H19 . . 120.2 ?
    C21 C20 C19 . . 120.7(4) ?
    C21 C20 H20 . . 119.6 ?
    C19 C20 H20 . . 119.7 ?
    C20 C21 C22 . . 119.8(4) ?
    C20 C21 C25 . . 122.4(4) ?
    C22 C21 C25 . . 117.6(3) ?
    C23 C22 C21 . . 119.6(4) ?
    C23 C22 H22 . . 120.2 ?
    C21 C22 H22 . . 120.2 ?
    O6 C23 C22 . . 125.0(4) ?
    O6 C23 C18 . . 114.8(3) ?
    C22 C23 C18 . . 120.2(4) ?
    O6 C24 H24A . . 109.5 ?
    O6 C24 H24B . . 109.5 ?
    H24A C24 H24B . . 109.5 ?
    O6 C24 H24C . . 109.5 ?
    H24A C24 H24C . . 109.5 ?
    H24B C24 H24C . . 109.5 ?
    O7 C25 O8 . . 123.7(4) ?
    O7 C25 C21 . . 125.1(4) ?
    O8 C25 C21 . . 111.1(4) ?
    O8 C26 C27 . . 106.8(3) ?
    O8 C26 H26A . . 110.4 ?
    C27 C26 H26A . . 110.4 ?
    O8 C26 H26B . . 110.4 ?
    C27 C26 H26B . . 110.4 ?
    H26A C26 H26B . . 108.6 ?
    C28 C27 C26 . . 177.9(5) ?
    C27 C28 H28 . . 180.0 ?
    C4 O1 C3 . . 116.0(3) ?
    C9 O2 C10 . . 117.3(3) ?
    C11 O4 C12 . . 114.9(3) ?
    C18 O5 C17 . . 116.9(3) ?
    C23 O6 C24 . . 116.3(3) ?
    C25 O8 C26 . . 115.3(3) ?
loop_
    _geom_torsion_atom_site_label_1
    _geom_torsion_atom_site_label_2
    _geom_torsion_atom_site_label_3
    _geom_torsion_atom_site_label_4
    _geom_torsion_site_symmetry_1
    _geom_torsion_site_symmetry_2
    _geom_torsion_site_symmetry_3
    _geom_torsion_site_symmetry_4
    _geom_torsion
    _geom_torsion_publ_flag
    O1 C4 C5 C6 . . . . 179.3(4) ?
    C9 C4 C5 C6 . . . . -1.8(6) ?
    C4 C5 C6 C7 . . . . 0.3(6) ?
    C5 C6 C7 C8 . . . . 1.2(6) ?
    C5 C6 C7 C11 . . . . -178.0(4) ?
    C6 C7 C8 C9 . . . . -1.2(6) ?
    C11 C7 C8 C9 . . . . 178.1(3) ?
    C7 C8 C9 O2 . . . . -179.2(3) ?
    C7 C8 C9 C4 . . . . -0.3(6) ?
    O1 C4 C9 O2 . . . . -0.2(5) ?
    C5 C4 C9 O2 . . . . -179.3(3) ?
    O1 C4 C9 C8 . . . . -179.2(3) ?
    C5 C4 C9 C8 . . . . 1.8(6) ?
    C6 C7 C11 O3 . . . . -176.6(4) ?
    C8 C7 C11 O3 . . . . 4.2(6) ?
    C6 C7 C11 O4 . . . . 4.8(5) ?
    C8 C7 C11 O4 . . . . -174.4(3) ?
    O5 C18 C19 C20 . . . . 178.8(3) ?
    C23 C18 C19 C20 . . . . -1.1(6) ?
    C18 C19 C20 C21 . . . . -0.1(6) ?
    C19 C20 C21 C22 . . . . 1.0(5) ?
    C19 C20 C21 C25 . . . . -173.9(4) ?
    C20 C21 C22 C23 . . . . -0.8(5) ?
    C25 C21 C22 C23 . . . . 174.3(3) ?
    C21 C22 C23 O6 . . . . -179.0(3) ?
    C21 C22 C23 C18 . . . . -0.4(5) ?
    O5 C18 C23 O6 . . . . 0.2(5) ?
    C19 C18 C23 O6 . . . . -179.9(3) ?
    O5 C18 C23 C22 . . . . -178.6(3) ?
    C19 C18 C23 C22 . . . . 1.4(5) ?
    C20 C21 C25 O7 . . . . 175.5(4) ?
    C22 C21 C25 O7 . . . . 0.5(6) ?
    C20 C21 C25 O8 . . . . -1.2(5) ?
    C22 C21 C25 O8 . . . . -176.2(3) ?
    C5 C4 O1 C3 . . . . -12.5(6) ?
    C9 C4 O1 C3 . . . . 168.5(3) ?
    C2 C3 O1 C4 . . . . -178.5(3) ?
    C8 C9 O2 C10 . . . . -7.4(5) ?
    C4 C9 O2 C10 . . . . 173.7(3) ?
    O3 C11 O4 C12 . . . . -3.7(6) ?
    C7 C11 O4 C12 . . . . 175.0(3) ?
    C13 C12 O4 C11 . . . . -169.1(3) ?
    C19 C18 O5 C17 . . . . -3.7(5) ?
    C23 C18 O5 C17 . . . . 176.2(3) ?
    C16 C17 O5 C18 . . . . 175.1(3) ?
    C22 C23 O6 C24 . . . . -3.7(5) ?
    C18 C23 O6 C24 . . . . 177.6(3) ?
    O7 C25 O8 C26 . . . . -5.1(6) ?
    C21 C25 O8 C26 . . . . 171.7(3) ?
    C27 C26 O8 C25 . . . . -155.7(3) ?
loop_
    _geom_hbond_atom_site_label_D
    _geom_hbond_atom_site_label_H
    _geom_hbond_atom_site_label_A
    _geom_hbond_site_symmetry_A
    _geom_hbond_distance_DH
    _geom_hbond_distance_HA
    _geom_hbond_distance_DA
    _geom_hbond_angle_DHA
    _geom_hbond_publ_flag
    C1 H1 O6 . 0.95 2.30 3.231(5) 165 yes
    C14 H14 O3 1_556 0.95 2.28 3.231(5) 177 yes
    C15 H15 O2 . 0.95 2.28 3.213(5) 169 yes
    C28 H28 O7 1_554 0.95 2.41 3.291(5) 155 yes
_shelx_space_group_comment
;
The symmetry employed for this shelxl refinement is uniquely defined
by the following loop, which should always be used as a source of
symmetry information in preference to the above space-group names.
They are only intended as comments.
;
_shelx_estimated_absorpt_T_min     0.961
_shelx_estimated_absorpt_T_max     0.997
_shelx_hkl_file
;
   0   0   1    0.02    0.02
   0   0   2    4.20    0.14
   0   0   3    0.01    0.05
   0   0   4    1.41    0.10
   0   0   5   -0.07    0.07
   0   0   6    0.18    0.09
   0   0   7   -0.06    0.09
   0   0   8    0.22    0.11
   0   0   9    0.06    0.11
   0   0   9    0.05    0.12
   0   0  10    0.28    0.14
   0   0  10    0.29    0.13
   0   0  11    0.10    0.14
   0   0  11    0.14    0.14
  -1   0   0   -0.01    0.01
  -1   0   0    0.00    0.01
   1   0   0    0.00    0.01
   1   0   0   -0.01    0.01
   1   0   1    0.00    0.03
  -1   0  -1    0.00    0.03
   1   0   2    0.01    0.05
   1   0   3   -0.01    0.06
  -1   0   3    0.00    0.04
   1   0   4    0.00    0.06
  -1   0   4    0.06    0.05
  -1   0   5   -0.02    0.06
   1   0   5    0.06    0.08
   1   0   6   -0.08    0.08
  -1   0   6   -0.05    0.07
   1   0   7    0.07    0.10
  -1   0   7   -0.12    0.09
  -1   0   8   -0.03    0.09
   1   0   8   -0.04    0.10
  -1   0   9    0.02    0.10
   1   0   9   -0.10    0.11
  -1   0   9    0.02    0.12
  -1   0  10    0.08    0.12
   1   0  10   -0.05    0.12
  -1   0  10    0.32    0.13
   1   0  10   -0.06    0.13
  -1   0  11   -0.09    0.13
  -1   0  11    0.31    0.14
   1   0  11   -0.09    0.15
   1   0  11   -0.08    0.14
   2   0   0   -0.21    0.05
  -2   0   0   -0.10    0.06
  -2   0   0   -0.05    0.06
   2   0   1   15.91    0.43
  -2   0  -1   16.59    0.43
  -2   0  -2    0.51    0.07
   2   0   2    0.54    0.07
   2   0   3    0.97    0.09
  -2   0   4    0.87    0.06
   2   0   4    0.82    0.10
  -2   0   5   25.05    0.68
   2   0   5   26.11    0.71
   2   0   6   -0.05    0.09
  -2   0   6    0.11    0.07
   2   0   7    1.69    0.16
  -2   0   7    1.68    0.13
  -2   0   8   -0.05    0.09
   2   0   8    0.04    0.11
   2   0   9    0.54    0.14
  -2   0   9    0.66    0.12
  -2   0   9    0.28    0.12
   2   0  10    0.41    0.15
  -2   0  10   -0.09    0.11
   2   0  10    0.03    0.13
  -2   0  10    0.21    0.12
   2   0  11    0.26    0.15
  -2   0  11    0.18    0.14
   2   0  11   -0.07    0.14
  -2   0  11    0.24    0.14
   3   0   0    0.01    0.04
  -3   0   0    0.01    0.04
  -3   0   0   -0.01    0.04
   3   0   1   -0.01    0.05
  -3   0  -1    0.06    0.06
  -3   0  -2    0.05    0.07
   3   0   2    0.01    0.07
   3   0   3   -0.11    0.07
   3   0   4    0.20    0.08
   3   0   5    0.05    0.09
  -3   0   5   -0.01    0.04
   3   0   6   -0.04    0.10
  -3   0   6    0.06    0.06
  -3   0   7    0.13    0.07
   3   0   7    0.05    0.11
   3   0   8    0.08    0.12
  -3   0   8   -0.07    0.08
  -3   0   8   -0.06    0.09
  -3   0   9    0.04    0.11
  -3   0   9   -0.06    0.09
   3   0   9    0.23    0.13
   3   0  10    0.01    0.14
  -3   0  10    0.20    0.12
   3   0  10   -0.12    0.13
  -3   0  10    0.09    0.11
   3   0  11   -0.05    0.16
   3   0  11    0.12    0.16
  -3   0  11    0.03    0.13
  -3   0  11    0.18    0.13
   4   0   0 1000.00   25.20
  -4   0   1  108.46    2.65
  -4   0  -1  105.89    2.67
  -4   0   1  106.35    2.65
   4   0   1   99.14    2.66
   4   0   2   13.28    0.38
  -4   0   2   13.79    0.36
  -4   0  -2   12.95    0.39
   4   0   3    2.59    0.14
  -4   0   3    2.90    0.11
  -4   0  -3    2.90    0.15
   4   0   4    0.24    0.09
   4   0   5    0.60    0.11
   4   0   6    1.04    0.14
  -4   0   6    1.09    0.08
  -4   0   6    1.24    0.12
  -4   0   7    0.14    0.07
  -4   0   7    0.35    0.10
   4   0   7    0.01    0.11
  -4   0   8    0.42    0.11
   4   0   8    0.42    0.14
  -4   0   8    0.27    0.09
   4   0   9    0.05    0.14
  -4   0   9   -0.05    0.10
  -4   0   9    0.31    0.10
   4   0  10    0.66    0.17
  -4   0  10    0.51    0.12
  -4   0  10    0.45    0.13
   4   0  10    0.56    0.18
   4   0  11    0.40    0.19
  -5   0   0   -0.03    0.05
   5   0   0   -0.08    0.04
  -5   0   1   -0.01    0.03
  -5   0   1   -0.04    0.04
   5   0   1    0.00    0.06
  -5   0  -1    0.07    0.07
   5   0   2   -0.02    0.07
  -5   0  -2   -0.06    0.08
   5   0   3    0.08    0.08
  -5   0  -3    0.08    0.08
  -5   0   3   -0.03    0.03
   5   0   4    0.04    0.08
  -5   0   4   -0.05    0.04
  -5   0   5   -0.03    0.06
   5   0   5   -0.18    0.10
  -5   0   6   -0.01    0.05
  -5   0   6    0.03    0.07
   5   0   6    0.03    0.12
  -5   0   7   -0.01    0.08
   5   0   7   -0.14    0.12
  -5   0   7   -0.09    0.06
  -5   0   8    0.01    0.07
   5   0   8    0.00    0.12
  -5   0   8    0.06    0.09
   5   0   9   -0.09    0.13
  -5   0   9    0.02    0.08
  -5   0   9   -0.12    0.09
   5   0  10   -0.01    0.16
   5   0  10    0.20    0.16
  -5   0  10    0.15    0.10
  -6   0   0    2.97    0.13
   6   0   0    2.85    0.11
  -6   0  -1    2.17    0.13
  -6   0   1    2.29    0.10
  -6   0   1    2.43    0.10
   6   0   1    2.28    0.12
  -6   0  -2    2.09    0.15
  -6   0   2    1.91    0.07
   6   0   2    1.77    0.13
  -6   0   2    2.10    0.07
   6   0   3    0.47    0.10
  -6   0  -3    0.54    0.11
  -6   0   4    1.90    0.09
   6   0   4    1.86    0.15
   6   0   5    8.69    0.33
  -6   0   5    8.68    0.27
   6   0   6    0.21    0.13
  -6   0   6    0.41    0.08
   6   0   7    0.67    0.15
  -6   0   7    0.81    0.07
  -6   0   7    0.73    0.10
  -6   0   8   -0.10    0.09
   6   0   8    0.10    0.12
  -6   0   8    0.12    0.07
   6   0   9   -0.01    0.14
  -6   0   9    0.28    0.09
  -6   0  10    0.14    0.09
   6   0  10    0.19    0.16
   6   0  10    0.29    0.17
  -7   0   0   -0.06    0.06
   7   0   0    0.04    0.05
   7   0   1   -0.10    0.06
   7   0  -1    0.02    0.03
  -7   0   1   -0.02    0.05
  -7   0  -1   -0.17    0.07
  -7   0   1   -0.11    0.05
   7   0   2    0.02    0.07
  -7   0   2    0.05    0.04
  -7   0   2    0.05    0.04
  -7   0  -2   -0.02    0.08
  -7   0  -3   -0.13    0.09
   7   0   3   -0.03    0.09
   7   0   4    0.02    0.11
  -7   0  -4   -0.04    0.09
  -7   0   4    0.02    0.03
  -7   0   5   -0.02    0.05
   7   0   5    0.06    0.10
   7   0   6   -0.11    0.12
  -7   0   6   -0.01    0.06
   7   0   7   -0.12    0.12
  -7   0   7   -0.06    0.04
  -7   0   8    0.12    0.06
   7   0   8   -0.23    0.13
  -7   0   9   -0.02    0.07
   7   0   9    0.02    0.16
   7   0  10    0.33    0.19
  -7   0  10    0.05    0.09
   7   0  10   -0.17    0.16
   8   0   0   80.35    2.01
  -8   0   0   77.32    2.03
  -8   0   1   49.58    1.32
   8   0   1   50.89    1.32
  -8   0  -1   50.13    1.34
   8   0  -1   52.29    1.32
   8   0   2   15.87    0.46
  -8   0  -2   15.16    0.48
  -8   0   2   15.69    0.42
  -8   0   2   15.84    0.43
  -8   0   3    5.23    0.16
  -8   0  -3    5.31    0.24
   8   0   3    5.39    0.23
  -8   0   3    5.31    0.15
   8   0   4    0.02    0.11
  -8   0  -4    0.00    0.12
   8   0   5    0.04    0.13
   8   0   6    1.36    0.18
  -8   0   7    0.23    0.04
   8   0   7    0.19    0.15
   8   0   8    0.34    0.15
  -8   0   8    0.34    0.06
   8   0   9    0.17    0.15
  -8   0   9    0.13    0.07
   8   0  10    0.51    0.18
   8   0  10    0.77    0.20
   9   0   0   -0.08    0.05
   9   0   0   -0.05    0.05
  -9   0   0    0.04    0.09
  -9   0   1    0.00    0.07
   9   0   1    0.04    0.07
  -9   0  -1    0.02    0.10
   9   0  -1    0.00    0.03
  -9   0  -2   -0.11    0.10
  -9   0   2    0.03    0.05
   9   0   2    0.02    0.09
  -9   0   2   -0.08    0.06
  -9   0   3   -0.01    0.04
  -9   0  -3   -0.02    0.11
  -9   0   3   -0.05    0.05
   9   0   3   -0.03    0.10
   9   0   4   -0.13    0.11
  -9   0  -4    0.05    0.13
   9   0   5    0.09    0.12
   9   0   6    0.14    0.14
   9   0   7   -0.14    0.14
   9   0   8   -0.09    0.14
   9   0   9    0.13    0.15
   9   0   9    0.23    0.18
  10   0   0    2.10    0.11
 -10   0   0    2.37    0.16
  10   0   0    2.37    0.13
 -10   0  -1    0.08    0.10
  10   0  -1    0.03    0.04
  10   0   1    0.04    0.07
 -10   0   1    0.05    0.08
 -10   0   2    1.38    0.11
 -10   0  -2    1.42    0.16
  10   0   2    1.23    0.13
  10   0   3    0.39    0.12
 -10   0   3    0.53    0.08
 -10   0  -3    0.50    0.14
 -10   0   4    1.19    0.08
  10   0   4    0.87    0.15
 -10   0  -4    1.09    0.17
  10   0   5    2.41    0.20
  10   0   6    0.30    0.15
  10   0   7    0.04    0.13
  10   0   8    0.47    0.18
  10   0   9   -0.12    0.15
  10   0   9   -0.02    0.18
 -11   0   0    0.09    0.11
  11   0   0   -0.07    0.06
 -11   0   1    0.00    0.10
  11   0   1   -0.02    0.08
  11   0   1    0.07    0.08
 -11   0  -1    0.03    0.11
  11   0   2   -0.02    0.09
 -11   0  -2    0.00    0.13
 -11   0   2   -0.03    0.08
 -11   0  -3    0.00    0.11
  11   0   3    0.08    0.11
 -11   0   3    0.16    0.08
  11   0   4   -0.01    0.11
 -11   0  -4    0.06    0.12
 -11   0   4   -0.05    0.06
 -11   0   5    0.03    0.05
  11   0   5   -0.09    0.13
  11   0   6   -0.08    0.12
  11   0   7    0.04    0.14
  11   0   8    0.11    0.17
  11   0   8   -0.08    0.14
  11   0   9    0.21    0.19
 -12   0   0    1.10    0.15
  12   0   0    1.33    0.10
 -12   0   1    8.93    0.33
 -12   0  -1    9.33    0.36
  12   0   1    9.74    0.33
  12   0   2    7.58    0.31
  12   0   2    8.25    0.31
 -12   0   2    7.44    0.28
 -12   0  -2    7.33    0.33
 -12   0   3    3.79    0.18
 -12   0  -3    4.06    0.26
  12   0   3    3.42    0.21
 -12   0   4    0.21    0.08
  12   0   4    0.19    0.13
 -12   0  -4    0.20    0.14
  12   0   5    0.02    0.13
 -12   0   5    0.09    0.07
  12   0   6    0.85    0.17
  12   0   7    0.23    0.16
  12   0   7   -0.11    0.16
  12   0   8    0.45    0.19
  12   0   8    0.55    0.21
 -13   0   0   -0.03    0.12
 -13   0   1    0.10    0.11
 -13   0  -1   -0.13    0.12
  13   0   1   -0.11    0.09
 -13   0  -2    0.07    0.13
 -13   0   2   -0.06    0.09
  13   0   2    0.17    0.11
  13   0   3    0.23    0.13
 -13   0   3    0.02    0.09
 -13   0  -3    0.05    0.14
  13   0   4   -0.01    0.12
 -13   0   4   -0.04    0.08
  13   0   4    0.18    0.14
 -13   0  -4    0.07    0.15
 -13   0   5    0.03    0.08
  13   0   5    0.23    0.15
  13   0   5   -0.02    0.13
  13   0   6   -0.12    0.15
  13   0   6    0.16    0.15
  13   0   7   -0.07    0.17
  13   0   7    0.04    0.15
 -14   0   0    1.26    0.17
 -14   0   1   -0.12    0.11
 -14   0  -1    0.15    0.14
 -14   0   2    0.45    0.12
  14   0   2    0.56    0.13
 -14   0  -2    0.53    0.16
 -14   0  -3    0.25    0.16
  14   0   3   -0.04    0.12
 -14   0   3    0.08    0.10
 -14   0   4    0.43    0.10
  14   0   4    0.65    0.16
 -14   0  -4    0.60    0.16
 -14   0   5    0.46    0.10
  14   0   5    0.23    0.17
  14   0   6    0.20    0.18
  14   0   7   -0.10    0.18
 -15   0   0    0.11    0.14
 -15   0   1    0.14    0.13
 -15   0  -1   -0.04    0.14
 -15   0   2   -0.03    0.12
 -15   0  -2    0.17    0.15
 -15   0   3    0.06    0.11
  15   0   3    0.00    0.13
 -15   0  -3    0.01    0.15
  15   0   4   -0.22    0.14
 -15   0   4   -0.06    0.10
  15   0   5    0.27    0.17
 -15   0   5    0.05    0.09
  15   0   6   -0.32    0.17
 -16   0   0    0.26    0.15
 -16   0   1    0.73    0.16
 -16   0  -1    0.86    0.18
 -16   0  -2    1.54    0.22
 -16   0   2    1.51    0.18
 -16   0   3    2.20    0.19
 -16   0  -3    1.94    0.23
  16   0   4    0.76    0.20
 -16   0   4    0.47    0.13
  16   0   5    0.49    0.18
 -16   0   5    0.18    0.11
 -17   0   0   -0.03    0.15
 -17   0  -1    0.06    0.16
 -17   0   1   -0.08    0.14
 -17   0   2    0.20    0.15
 -17   0  -2    0.06    0.17
 -17   0   3    0.25    0.14
 -17   0   4   -0.20    0.12
 -18   0   0    0.32    0.18
 -18   0   1    0.47    0.17
 -18   0  -1    0.01    0.17
 -18   0   2   -0.08    0.15
 -18   0  -2    0.11    0.18
   0   1   0   -0.02    0.00
   0  -1   0   -0.03    0.01
   0   1  -1   -0.04    0.02
   0   1   1    0.00    0.03
   0  -1   1   -0.03    0.02
   0   1   1   -0.04    0.02
   0   1   2   34.31    0.90
   0  -1   2   35.54    0.90
   0  -1   3   -0.01    0.05
   0   1   3    0.01    0.05
   0   1   4   29.92    0.79
   0  -1   4   29.35    0.78
   0  -1   5   -0.13    0.06
   0   1   5    0.04    0.07
   0   1   6    0.39    0.10
   0  -1   6    0.48    0.09
   0  -1   7    0.03    0.09
   0   1   7   -0.07    0.09
   0   1   8    0.31    0.12
   0  -1   8    0.41    0.11
   0   1   8    0.41    0.12
   0   1   9    0.04    0.11
   0  -1   9    0.10    0.11
   0   1   9    0.14    0.12
   0  -1  10    0.24    0.13
   0   1  10    0.33    0.14
   0   1  10    0.08    0.13
   0  -1  10    0.13    0.13
   0  -1  11    0.15    0.14
   0   1  11   -0.03    0.14
   0   1  11    0.05    0.14
   0  -1  11    0.01    0.14
   1   1   0    0.01    0.01
  -1  -1   0    0.00    0.02
  -1   1   0    0.02    0.01
   1  -1   0    0.01    0.01
   1  -1   0    0.00    0.01
   1   1   0   -0.02    0.01
  -1   1   1   25.72    0.68
   1  -1   1   24.86    0.67
  -1   1   1   26.22    0.66
  -1   1  -1   26.55    0.67
   1   1   1   26.53    0.67
   1  -1   2    9.85    0.28
  -1   1   2    9.62    0.26
   1   1   2    9.75    0.28
  -1   1  -2    9.62    0.28
   1  -1   3    6.11    0.20
  -1   1   3    6.03    0.18
   1   1   3    5.82    0.20
   1  -1   4    3.20    0.14
  -1   1   4    3.19    0.13
  -1  -1   4    3.17    0.13
   1   1   4    3.21    0.15
   1  -1   5    1.50    0.12
  -1   1   5    1.78    0.11
   1   1   5    1.63    0.12
  -1  -1   5    1.78    0.12
  -1   1   6    0.28    0.08
   1  -1   6    0.28    0.09
   1   1   6    0.18    0.10
  -1  -1   6    0.34    0.08
   1  -1   7    2.47    0.18
  -1   1   7    2.01    0.15
  -1  -1   7    1.82    0.14
   1   1   7    1.78    0.16
  -1   1   8    0.42    0.12
  -1   1   8    0.35    0.11
   1  -1   8    0.37    0.12
  -1  -1   8    0.37    0.11
   1   1   8    0.31    0.12
   1  -1   9    0.72    0.14
  -1   1   9    0.89    0.14
  -1   1   9    0.86    0.15
  -1  -1   9    0.90    0.14
   1   1   9    0.74    0.15
   1   1   9    0.96    0.15
  -1   1  10    0.23    0.13
   1  -1  10    0.11    0.14
  -1   1  10    0.43    0.14
  -1  -1  10    0.04    0.12
   1   1  10    0.21    0.14
   1   1  10    0.02    0.14
  -1  -1  10    0.38    0.13
  -1   1  11    0.55    0.16
   1  -1  11    0.18    0.15
   1  -1  11    0.18    0.15
  -1   1  11    0.03    0.14
   1   1  11    0.05    0.15
  -1  -1  11    0.26    0.14
   1   1  11    0.28    0.15
  -1  -1  11    0.43    0.15
  -2  -1   0    3.21    0.10
  -2   1   0    3.27    0.10
   2   1   0    3.18    0.10
  -2   1   0    3.36    0.10
   2   1   0    3.17    0.10
  -2  -1   0    3.39    0.10
   2  -1   0    3.26    0.10
   2  -1   1   12.29    0.34
  -2   1   1   12.58    0.33
   2   1   1   12.23    0.34
  -2   1  -1   12.50    0.34
   2  -1   2   -0.06    0.06
  -2   1   2   -0.06    0.04
   2   1   2   -0.07    0.06
  -2   1  -2   -0.03    0.06
   2  -1   3   13.14    0.37
  -2   1   3   12.72    0.34
   2   1   3   12.76    0.37
  -2   1  -3   12.85    0.37
   2  -1   4    0.14    0.07
  -2   1   4    0.12    0.04
   2   1   4    0.15    0.07
  -2   1   5    2.50    0.12
   2  -1   5    2.60    0.16
  -2  -1   5    2.08    0.12
   2   1   5    2.38    0.16
   2  -1   6   -0.01    0.09
  -2   1   6    0.26    0.08
  -2  -1   6    0.25    0.07
   2   1   6    0.16    0.09
   2  -1   7    0.20    0.11
  -2   1   7   -0.08    0.09
  -2   1   7    0.03    0.08
  -2  -1   7    0.12    0.08
   2   1   7    0.11    0.11
   2  -1   8    0.00    0.11
  -2   1   8    0.20    0.11
  -2   1   8    0.07    0.09
  -2  -1   8   -0.04    0.08
   2   1   8    0.17    0.12
  -2   1   9    0.35    0.13
   2  -1   9    0.57    0.14
  -2   1   9    0.59    0.12
   2   1   9    0.51    0.14
   2   1   9    0.62    0.16
  -2  -1   9    0.50    0.12
   2  -1  10    0.02    0.13
  -2   1  10    0.20    0.13
  -2   1  10   -0.03    0.11
   2   1  10    0.19    0.14
  -2  -1  10    0.33    0.13
  -2  -1  10    0.30    0.12
   2   1  10    0.22    0.15
  -2   1  11    0.22    0.14
  -2   1  11   -0.10    0.12
   2  -1  11    0.09    0.15
   2  -1  11    0.13    0.16
   2   1  11   -0.05    0.16
   2   1  11    0.05    0.15
  -2  -1  11   -0.14    0.12
  -2  -1  11    0.35    0.14
   3  -1   0   -0.02    0.04
   3   1   0   -0.01    0.04
  -3  -1   0   -0.02    0.05
  -3  -1   0    0.03    0.04
   3   1   0   -0.03    0.04
  -3   1   0   -0.09    0.04
  -3   1   0    0.01    0.04
   3  -1   1   35.74    0.93
  -3   1   1   35.56    0.90
  -3   1   1   35.51    0.90
  -3  -1  -1   36.01    0.93
   3   1   1   35.78    0.92
  -3   1  -1   35.49    0.93
   3  -1   2    7.47    0.24
  -3   1   2    7.64    0.22
   3   1   2    8.21    0.25
  -3   1  -2    7.64    0.24
   3  -1   3    1.26    0.10
  -3   1   3    1.37    0.09
  -3   1  -3    1.13    0.09
   3   1   3    1.26    0.10
  -3   1   4    1.08    0.09
   3  -1   4    1.03    0.11
  -3   1   4    1.08    0.06
   3   1   4    0.91    0.10
  -3   1   5    1.76    0.13
  -3   1   5    1.77    0.09
   3  -1   5    1.65    0.13
   3   1   5    1.70    0.14
   3  -1   6    2.16    0.17
  -3   1   6    2.18    0.15
  -3   1   6    2.14    0.12
   3   1   6    2.30    0.17
  -3  -1   6    2.37    0.12
   3  -1   7    0.57    0.13
  -3   1   7    0.73    0.10
  -3   1   7    0.54    0.11
  -3  -1   7    0.64    0.09
   3   1   7    0.59    0.13
   3  -1   8    0.43    0.13
  -3   1   8    0.39    0.10
  -3   1   8    0.46    0.11
   3   1   8    0.57    0.13
  -3  -1   8    0.41    0.10
   3  -1   9    0.21    0.13
  -3   1   9    0.36    0.11
  -3   1   9    0.11    0.11
  -3  -1   9    0.14    0.11
   3   1   9    0.16    0.13
  -3  -1   9    0.15    0.10
   3   1   9    0.08    0.14
  -3   1  10    0.57    0.13
   3  -1  10    0.67    0.16
  -3   1  10    0.78    0.15
   3   1  10    0.78    0.17
  -3  -1  10    0.86    0.14
  -3  -1  10    0.87    0.15
   3   1  10    0.77    0.18
   3  -1  11    0.06    0.17
  -3   1  11    0.26    0.13
  -3   1  11    0.24    0.14
   3  -1  11    0.13    0.16
  -3  -1  11    0.08    0.13
   3   1  11    0.05    0.16
   3   1  11   -0.04    0.15
  -3  -1  11   -0.03    0.12
   4  -1   0    0.48    0.06
  -4  -1   0    0.71    0.07
   4   1   0    0.75    0.06
  -4  -1   0    0.66    0.07
  -4   1   0    0.48    0.07
   4   1   0    0.71    0.05
   4  -1   1   12.11    0.34
  -4   1   1   11.98    0.31
  -4  -1  -1   12.12    0.35
  -4   1   1   11.54    0.31
  -4  -1   1   12.09    0.31
   4   1   1   11.69    0.34
  -4   1  -1   11.43    0.34
  -4  -1   1   12.21    0.31
  -4   1   2   16.66    0.44
  -4  -1  -2   16.76    0.47
   4  -1   2   16.08    0.46
   4   1   2   16.87    0.47
  -4   1  -2   16.86    0.47
   4  -1   3    2.20    0.14
  -4   1   3    2.05    0.09
  -4   1  -3    1.86    0.13
   4   1   3    2.13    0.14
  -4   1   4   13.97    0.41
   4  -1   4   14.26    0.43
   4   1   4   13.81    0.42
  -4   1   5    1.21    0.10
  -4   1   5    1.05    0.07
   4  -1   5    0.85    0.12
   4   1   5    1.39    0.14
  -4   1   6    0.17    0.06
  -4   1   6    0.35    0.09
   4  -1   6    0.52    0.13
   4   1   6    0.38    0.12
  -4  -1   6    0.40    0.06
  -4   1   7    0.15    0.07
   4  -1   7    0.16    0.12
  -4   1   7    0.09    0.09
  -4  -1   7    0.25    0.07
   4   1   7   -0.10    0.11
  -4   1   8    0.59    0.11
   4  -1   8    0.24    0.13
  -4   1   8    0.63    0.10
  -4  -1   8    0.52    0.09
  -4  -1   8    0.51    0.11
   4   1   8    0.38    0.13
   4  -1   9   -0.05    0.13
  -4   1   9    0.17    0.11
  -4   1   9    0.18    0.10
   4   1   9   -0.03    0.14
   4   1   9    0.24    0.14
  -4  -1   9    0.18    0.10
  -4  -1   9    0.24    0.11
  -4   1  10    0.19    0.11
  -4   1  10    0.22    0.12
   4  -1  10    0.11    0.15
   4   1  10   -0.06    0.15
  -4  -1  10    0.45    0.13
  -4  -1  10    0.03    0.10
   4   1  10    0.16    0.16
   4  -1  11    0.28    0.18
   4   1  11    0.25    0.18
  -5  -1   0    0.01    0.06
  -5   1   0   -0.02    0.05
   5   1   0    0.00    0.04
   5  -1   0   -0.01    0.04
   5   1   0   -0.01    0.04
  -5  -1  -1   11.94    0.34
  -5   1   1   11.56    0.31
  -5   1   1   11.53    0.31
   5  -1   1   11.43    0.33
  -5  -1   1   11.70    0.31
   5   1   1   11.64    0.33
  -5  -1   1   11.54    0.31
  -5   1  -1   11.29    0.34
  -5  -1  -2    1.96    0.12
   5  -1   2    1.91    0.12
   5   1   2    1.87    0.12
  -5   1  -2    2.05    0.13
   5  -1   3    1.90    0.13
  -5   1   3    1.56    0.08
  -5   1  -3    1.77    0.14
   5   1   3    1.40    0.12
   5  -1   4    2.43    0.17
  -5   1   4    2.45    0.11
  -5   1  -4    2.52    0.17
   5   1   4    2.93    0.17
  -5   1   5    0.64    0.04
  -5   1   5    0.75    0.08
   5  -1   5    0.66    0.13
   5   1   5    0.59    0.12
  -5   1   6    0.46    0.06
   5  -1   6    0.29    0.11
  -5   1   6    0.48    0.09
   5   1   6    0.23    0.11
  -5   1   7    0.77    0.11
  -5   1   7    0.94    0.09
   5  -1   7    0.71    0.15
   5   1   7    0.56    0.14
  -5  -1   7    0.91    0.08
  -5  -1   7    0.76    0.11
  -5   1   8    1.87    0.13
  -5   1   8    1.61    0.15
   5  -1   8    1.47    0.17
   5   1   8    1.91    0.20
  -5  -1   8    1.57    0.15
  -5  -1   8    1.64    0.12
  -5   1   9    0.30    0.09
  -5   1   9    0.35    0.11
   5  -1   9    0.37    0.14
   5   1   9    0.23    0.15
  -5  -1   9    0.29    0.10
   5   1   9    0.18    0.15
  -5  -1   9    0.51    0.12
  -5   1  10    0.30    0.11
   5  -1  10    0.04    0.15
   5   1  10    0.08    0.15
  -5  -1  10    0.03    0.10
   5   1  10    0.23    0.17
  -6  -1   0    5.95    0.20
   6   1   0    6.12    0.19
   6  -1   0    5.96    0.19
   6   1   0    5.80    0.18
  -6   1   0    6.05    0.20
  -6  -1  -1    1.56    0.11
  -6   1   1    1.55    0.08
  -6   1   1    1.48    0.09
   6  -1   1    1.47    0.11
  -6   1  -1    1.63    0.11
   6   1   1    1.42    0.11
  -6  -1   1    1.52    0.09
  -6  -1   1    1.64    0.08
  -6  -1  -2    0.09    0.08
  -6   1   2    0.16    0.03
  -6   1   2    0.13    0.03
   6  -1   2    0.12    0.07
  -6   1  -2    0.06    0.09
  -6  -1   2    0.18    0.03
  -6  -1   2    0.20    0.03
   6   1   2    0.18    0.07
  -6   1   3    3.09    0.10
  -6  -1  -3    3.19    0.18
   6  -1   3    3.16    0.17
   6   1   3    3.22    0.16
  -6   1  -3    3.10    0.17
   6  -1   4    0.23    0.11
  -6   1   4    0.17    0.05
   6   1   4    0.13    0.10
  -6   1  -4    0.24    0.10
  -6  -1   4    0.17    0.04
   6  -1   5    1.37    0.16
  -6   1   5    1.18    0.09
   6   1   5    1.23    0.15
  -6  -1   5    1.20    0.09
   6  -1   6    0.57    0.14
  -6   1   6    0.88    0.06
  -6   1   6    0.74    0.09
   6   1   6    0.96    0.16
  -6  -1   6    0.72    0.09
   6  -1   7   -0.19    0.12
  -6   1   7    0.01    0.08
  -6   1   7    0.09    0.06
  -6  -1   7    0.09    0.05
   6   1   7    0.16    0.13
  -6  -1   7    0.17    0.08
  -6   1   8    0.15    0.07
   6  -1   8    0.08    0.13
  -6   1   8    0.09    0.09
  -6  -1   8    0.19    0.09
   6   1   8   -0.20    0.13
  -6  -1   8    0.07    0.07
   6  -1   9    0.07    0.15
  -6   1   9    0.11    0.08
  -6  -1   9    0.16    0.08
   6   1   9    0.16    0.16
   6   1   9    0.17    0.17
   6  -1  10    0.61    0.19
  -6   1  10    0.33    0.10
   6   1  10    0.48    0.19
   6   1  10    0.11    0.17
  -6  -1  10    0.36    0.10
   7   1   0    0.09    0.05
  -7   1   0    0.12    0.07
   7   1   0    0.11    0.05
   7  -1   0    0.11    0.05
  -7  -1   0   -0.07    0.07
   7  -1   1   14.97    0.43
  -7   1   1   15.35    0.41
   7   1  -1   14.70    0.40
  -7   1   1   15.01    0.41
  -7  -1  -1   14.44    0.44
  -7   1  -1   15.05    0.44
   7   1   1   14.65    0.43
  -7  -1   1   14.99    0.41
  -7  -1   1   15.32    0.41
  -7  -1  -2    0.23    0.09
  -7   1   2    0.30    0.04
   7  -1   2    0.37    0.08
  -7   1   2    0.44    0.05
  -7  -1   2    0.41    0.05
   7   1   2    0.31    0.08
  -7  -1   2    0.33    0.04
  -7   1  -2    0.40    0.09
   7  -1   3   -0.03    0.09
  -7  -1  -3   -0.03    0.10
   7   1   3    0.11    0.08
  -7   1  -3    0.03    0.11
  -7   1   4    0.64    0.05
   7  -1   4    0.62    0.13
  -7  -1   4    0.59    0.04
   7   1   4    0.47    0.12
  -7   1  -4    0.69    0.13
   7  -1   5    0.41    0.13
  -7   1   5    0.38    0.06
  -7  -1   5    0.38    0.06
   7   1   5    0.38    0.13
  -7   1   6    2.03    0.13
  -7   1   6    2.08    0.08
   7  -1   6    1.59    0.18
   7   1   6    1.63    0.17
  -7  -1   6    1.94    0.12
   7  -1   7    0.24    0.13
  -7   1   7    0.25    0.05
  -7   1   7    0.31    0.08
   7   1   7    0.24    0.14
  -7  -1   7    0.20    0.05
   7  -1   8    0.22    0.15
  -7   1   8    0.43    0.08
  -7  -1   8    0.37    0.07
   7   1   8    0.21    0.15
  -7   1   9    0.17    0.08
   7  -1   9   -0.09    0.15
   7   1   9    0.09    0.17
  -7  -1   9    0.30    0.08
   7   1   9    0.19    0.16
  -7   1  10    0.61    0.11
   7  -1  10    0.42    0.18
   7   1  10    0.36    0.19
   7   1  10    0.26    0.17
  -7  -1  10    0.46    0.10
  -8  -1   0    1.75    0.13
   8   1   0    1.53    0.10
  -8   1   0    1.58    0.12
   8  -1   0    1.52    0.10
   8   1   0    1.70    0.09
   8   1  -1   10.89    0.31
  -8  -1  -1   11.33    0.36
   8  -1   1   11.59    0.34
  -8   1   1   11.22    0.33
  -8   1  -1   11.02    0.36
   8   1   1   11.38    0.34
  -8  -1   1   11.30    0.33
  -8   1   2    2.94    0.12
  -8   1   2    2.90    0.12
  -8  -1  -2    3.41    0.20
   8  -1   2    2.75    0.16
  -8  -1   2    2.94    0.12
  -8   1  -2    2.85    0.17
  -8  -1   2    2.83    0.12
   8   1   2    3.02    0.17
   8  -1   3    2.41    0.17
  -8   1   3    2.00    0.09
  -8  -1  -3    2.33    0.18
  -8   1   3    2.01    0.08
   8   1   3    1.89    0.15
  -8  -1   3    2.20    0.08
  -8  -1   3    2.09    0.08
  -8   1  -3    1.97    0.16
   8  -1   4    1.60    0.15
  -8   1  -4    2.10    0.18
   8   1   4    1.86    0.17
   8  -1   5    0.95    0.15
   8   1   5    0.86    0.16
   8  -1   6    0.31    0.13
   8   1   6    0.40    0.14
  -8   1   7    0.24    0.05
   8  -1   7   -0.01    0.12
   8   1   7   -0.01    0.14
  -8   1   8    0.48    0.07
   8  -1   8    0.55    0.17
   8   1   8    0.05    0.15
  -8  -1   8    0.33    0.06
  -8   1   9    0.28    0.08
   8  -1   9    0.38    0.17
   8   1   9    0.20    0.16
   8   1   9    0.03    0.18
  -8  -1   9    0.15    0.07
   8  -1  10    0.43    0.18
   8   1  10    0.24    0.17
   8   1  10    0.57    0.19
   9  -1   0    0.08    0.05
  -9   1   0    0.04    0.08
   9   1   0    0.11    0.05
  -9  -1   0   -0.12    0.08
   9   1   0    0.16    0.06
   9   1  -1    3.21    0.11
  -9   1   1    3.15    0.16
  -9  -1  -1    3.47    0.19
   9  -1   1    3.18    0.16
   9   1   1    3.46    0.17
   9   1   1    3.33    0.16
  -9   1  -1    3.51    0.19
   9  -1  -1    3.27    0.12
  -9  -1   1    3.28    0.16
  -9  -1  -2    1.36    0.15
  -9   1   2    1.47    0.10
   9  -1   2    1.35    0.13
  -9   1   2    1.44    0.10
  -9  -1   2    1.29    0.09
  -9   1  -2    1.15    0.14
  -9  -1   2    1.36    0.10
   9   1   2    1.50    0.13
   9  -1   3    0.43    0.11
  -9  -1  -3    0.55    0.14
  -9   1   3    0.57    0.07
  -9   1   3    0.58    0.06
   9   1   3    0.41    0.11
  -9   1  -3    0.42    0.14
  -9  -1   3    0.46    0.06
  -9  -1   3    0.45    0.05
  -9   1   4    0.78    0.05
   9  -1   4    0.78    0.14
  -9   1   4    0.72    0.05
  -9   1  -4    0.62    0.14
   9   1   4    0.48    0.13
   9  -1   5    0.39    0.13
   9   1   5    0.51    0.14
  -9   1  -5    0.50    0.15
   9  -1   6    0.43    0.15
   9   1   6    0.76    0.16
  -9   1   7    0.06    0.04
   9  -1   7    0.05    0.13
   9   1   7   -0.03    0.14
   9  -1   8    0.86    0.18
   9   1   8    1.13    0.19
   9   1   8    0.89    0.19
   9  -1   9    0.28    0.17
   9   1   9    0.05    0.17
   9   1   9    0.12    0.15
 -10   1   0    1.44    0.13
  10  -1   0    1.48    0.10
  10   1   0    1.35    0.09
 -10  -1   0    1.31    0.13
  10   1   0    1.44    0.10
 -10   1   1    0.08    0.08
  10  -1   1    0.04    0.08
 -10  -1  -1    0.05    0.10
  10  -1  -1    0.07    0.04
 -10  -1   1   -0.02    0.08
  10   1   1    0.09    0.07
 -10   1  -1    0.11    0.11
  10   1   1    0.17    0.08
  10  -1   2    0.17    0.09
 -10   1   2   -0.02    0.07
 -10  -1  -2    0.18    0.12
  10   1   2   -0.09    0.09
 -10  -1   2    0.08    0.07
 -10   1  -2    0.18    0.11
 -10   1   3    0.46    0.08
  10  -1   3    0.43    0.12
 -10  -1  -3    0.06    0.12
 -10   1  -3    0.44    0.13
 -10  -1   3    0.51    0.07
  10   1   3    0.33    0.12
  10  -1   4    0.17    0.11
 -10   1   4    0.15    0.06
 -10  -1   4    0.24    0.06
  10   1   4    0.32    0.13
 -10   1  -4    0.15    0.14
  10  -1   5    0.19    0.14
 -10   1   5    0.43    0.04
  10   1   5    0.22    0.12
 -10   1  -5    0.54    0.15
  10  -1   6    0.39    0.14
  10   1   6    0.60    0.16
  10  -1   7    0.05    0.13
  10   1   7    0.25    0.16
  10  -1   8    0.00    0.16
  10   1   8   -0.21    0.15
  10   1   8    0.21    0.15
  10  -1   9    0.02    0.18
  10   1   9    0.15    0.18
  10   1   9    0.25    0.19
  11   1   0    0.00    0.07
 -11   1   0    0.18    0.11
 -11  -1   0    0.04    0.11
 -11  -1  -1    3.30    0.22
  11  -1   1    3.35    0.17
 -11   1   1    3.19    0.19
 -11   1  -1    3.31    0.21
  11   1   1    3.22    0.16
  11   1   1    3.57    0.18
 -11  -1   1    3.31    0.19
 -11   1   2    1.37    0.12
  11  -1   2    1.04    0.13
 -11  -1  -2    1.19    0.15
  11   1   2    1.25    0.13
 -11  -1   2    1.20    0.12
 -11   1  -2    1.18    0.17
  11   1   2    1.36    0.14
  11  -1   3    0.02    0.10
 -11  -1  -3    0.01    0.14
 -11   1   3    0.07    0.08
 -11  -1   3    0.04    0.07
 -11   1  -3    0.19    0.15
  11   1   3   -0.05    0.10
  11  -1   4    0.24    0.13
 -11   1   4    0.39    0.07
 -11   1  -4    0.11    0.13
 -11  -1   4    0.31    0.07
  11   1   4    0.40    0.13
  11  -1   5    0.21    0.14
 -11   1   5   -0.01    0.05
 -11  -1   5   -0.05    0.05
 -11   1  -5    0.06    0.14
  11   1   5    0.11    0.13
  11  -1   6    0.45    0.16
  11   1   6    0.50    0.16
  11   1   6    0.45    0.16
  11  -1   7    0.48    0.15
  11   1   7    0.66    0.19
  11   1   7    0.46    0.16
  11  -1   8    0.15    0.17
  11   1   8   -0.29    0.16
  11   1   8    0.09    0.17
  11  -1   9    0.74    0.21
  11   1   9    0.65    0.21
  12  -1   0    1.53    0.11
  12   1   0    1.33    0.10
 -12  -1   0    1.33    0.16
 -12   1   0    1.49    0.16
 -12  -1  -1    4.79    0.28
 -12   1   1    4.94    0.24
  12   1   1    5.65    0.23
 -12  -1   1    5.29    0.25
 -12   1  -1    5.17    0.28
 -12   1   2    0.28    0.10
  12  -1   2    0.20    0.10
 -12  -1  -2    0.20    0.13
 -12  -1   2    0.22    0.10
 -12   1  -2    0.38    0.14
  12   1   2    0.30    0.11
  12  -1   3    0.94    0.14
 -12  -1  -3    0.90    0.17
 -12   1   3    0.89    0.11
 -12  -1   3    0.77    0.10
  12   1   3    0.88    0.14
 -12   1  -3    1.04    0.17
  12   1   3    1.14    0.15
  12  -1   4    0.01    0.12
 -12   1   4    0.12    0.08
 -12  -1   4    0.05    0.07
  12   1   4    0.00    0.11
  12   1   4    0.06    0.13
 -12   1  -4    0.01    0.15
 -12   1   5    0.31    0.07
  12  -1   5    0.47    0.15
  12   1   5    0.41    0.16
 -12  -1   5    0.24    0.07
  12   1   5    0.19    0.14
  12  -1   6    0.19    0.14
  12   1   6    0.38    0.17
  12   1   6    0.44    0.16
  12  -1   7   -0.06    0.14
  12   1   7    0.09    0.17
  12   1   7   -0.09    0.15
  12  -1   8    0.17    0.17
  12   1   8    0.11    0.16
  12   1   8    0.30    0.17
 -13   1   0    0.15    0.12
 -13  -1   0   -0.11    0.12
  13  -1   1    0.72    0.11
 -13   1   1    0.81    0.13
 -13  -1  -1    0.66    0.15
  13   1   1    0.80    0.11
 -13   1  -1    0.44    0.14
 -13  -1   1    0.83    0.13
 -13  -1  -2    1.06    0.16
 -13   1   2    0.75    0.12
 -13  -1   2    0.71    0.12
 -13   1  -2    0.91    0.17
  13   1   2    0.91    0.13
 -13  -1  -3    0.19    0.15
 -13   1   3    0.10    0.09
 -13  -1   3    0.18    0.10
 -13   1  -3    0.27    0.15
  13   1   3    0.19    0.13
  13  -1   4   -0.11    0.12
 -13   1   4    0.16    0.09
 -13  -1   4   -0.01    0.08
  13   1   4   -0.26    0.12
  13   1   4    0.00    0.12
 -13   1  -4   -0.04    0.13
  13  -1   5    0.21    0.14
 -13   1   5    0.55    0.09
 -13  -1   5    0.57    0.09
  13   1   5    0.37    0.15
  13   1   5    0.54    0.17
  13  -1   6    0.39    0.15
  13   1   6    0.02    0.17
  13   1   6    0.42    0.16
  13  -1   7    0.24    0.17
  13   1   7    0.37    0.18
  13   1   7    0.36    0.18
 -14   1   0   -0.12    0.12
 -14  -1   0   -0.02    0.13
 -14   1   1   -0.02    0.12
 -14  -1  -1    0.07    0.14
 -14  -1   1    0.13    0.12
 -14   1  -1    0.09    0.14
 -14   1   2    0.04    0.11
 -14  -1  -2    0.24    0.15
  14  -1   2    0.08    0.11
 -14   1  -2    0.14    0.15
 -14  -1   2   -0.11    0.10
  14   1   2   -0.03    0.11
 -14  -1  -3    0.14    0.15
 -14   1   3    0.08    0.10
  14  -1   3    0.10    0.13
 -14  -1   3    0.22    0.10
 -14   1  -3   -0.13    0.14
  14   1   3   -0.06    0.12
 -14   1   4    0.22    0.10
  14   1   4    0.66    0.16
 -14   1  -4   -0.09    0.14
 -14  -1   4    0.29    0.10
 -14   1   5    0.22    0.09
 -14  -1   5    0.25    0.09
  14   1   5    0.05    0.16
  14  -1   6    0.45    0.19
  14   1   6   -0.01    0.18
  14  -1   7    0.09    0.18
  14  -1   7    0.10    0.18
  14   1   7    0.18    0.18
 -15  -1   0   -0.17    0.13
 -15   1   0    0.06    0.13
 -15   1   1    0.30    0.14
 -15  -1  -1    0.69    0.16
 -15   1  -1    0.50    0.16
 -15  -1   1    0.45    0.14
 -15   1   2    1.44    0.17
 -15  -1  -2    1.61    0.20
 -15   1  -2    1.42    0.20
 -15  -1   2    1.49    0.17
 -15   1   3   -0.04    0.11
  15  -1   3   -0.01    0.13
  15   1   3    0.06    0.13
 -15  -1   3    0.02    0.11
 -15   1  -3   -0.12    0.14
 -15   1   4    0.28    0.11
  15  -1   4   -0.07    0.15
  15   1   4    0.10    0.15
 -15   1  -4    0.24    0.17
 -15  -1   4    0.17    0.11
  15  -1   5    0.01    0.15
 -15   1   5   -0.10    0.09
  15   1   5    0.23    0.16
 -15  -1   5   -0.03    0.10
  15  -1   6   -0.28    0.17
  15   1   6    0.00    0.19
 -16  -1   0    0.59    0.17
 -16   1   0    0.65    0.17
 -16   1   1    1.71    0.20
 -16  -1  -1    1.73    0.21
 -16   1  -1    2.08    0.22
 -16  -1   1    1.88    0.20
 -16  -1  -2    0.30    0.16
 -16   1   2    0.11    0.13
 -16   1  -2    0.22    0.16
 -16  -1   2    0.35    0.14
 -16   1   3    0.35    0.13
 -16  -1   3    0.37    0.13
 -16   1  -3    0.55    0.18
  16  -1   4   -0.05    0.15
 -16   1   4    0.08    0.11
 -16   1  -4    0.21    0.18
 -16  -1   4   -0.01    0.11
  16   1   4    0.30    0.18
 -16   1   5    0.26    0.11
  16  -1   5    0.19    0.17
 -16  -1   5    0.17    0.11
  16   1   5    0.01    0.16
 -17   1   0    0.00    0.15
 -17  -1   0   -0.08    0.14
 -17   1   1    0.16    0.15
 -17  -1  -1    0.01    0.15
 -17  -1   1    0.10    0.15
 -17   1  -1    0.01    0.16
 -17   1   2    0.45    0.15
 -17  -1   2    0.39    0.15
 -17   1  -2    0.43    0.18
 -17   1   3    0.04    0.13
 -17   1  -3    0.21    0.19
 -17  -1   3    0.32    0.14
 -17   1   4   -0.09    0.13
 -17  -1   4    0.06    0.12
 -18   1   0    0.29    0.18
 -18  -1   0    0.00    0.16
 -18   1   1    0.26    0.17
 -18  -1  -1   -0.21    0.15
 -18  -1   1    0.22    0.16
 -18   1  -1    0.17    0.17
 -18   1   2    0.10    0.15
 -18  -1   2    0.20    0.15
 -18   1  -2   -0.20    0.16
   0   2   0   15.81    0.41
   0   2   1   -0.02    0.03
   0   2  -1    0.00    0.03
   0  -2   1    0.02    0.03
   0   2   1    0.00    0.04
   0  -2   2   39.90    1.01
   0   2   2   38.01    1.05
   0   2  -2   39.92    1.01
   0   2   2   39.55    1.01
   0   2   3   -0.04    0.05
   0   2   3   -0.07    0.06
   0  -2   4    3.43    0.14
   0   2   4    3.53    0.15
   0  -2   5   -0.10    0.07
   0   2   5    0.02    0.07
   0   2   6    1.66    0.15
   0  -2   6    2.00    0.14
   0   2   6    1.97    0.14
   0  -2   7   -0.01    0.09
   0   2   7    0.03    0.12
   0   2   7    0.00    0.09
   0   2   8    0.90    0.13
   0  -2   8    1.09    0.13
   0   2   8    0.75    0.14
   0  -2   9    0.02    0.11
   0   2   9    0.15    0.13
   0   2   9   -0.06    0.11
   0   2  10    4.40    0.27
   0  -2  10    4.44    0.26
   0   2  10    4.16    0.29
   0  -2  11    0.10    0.14
   0  -2  11    0.05    0.14
   0   2  11    0.03    0.14
   0   2  11    0.28    0.15
   1   2   0    0.57    0.04
   1   2   0    0.53    0.04
  -1  -2   0    0.55    0.04
  -1   2   0    0.62    0.04
  -1   2   1   10.58    0.29
   1   2  -1   10.67    0.28
  -1   2   1   10.40    0.28
  -1  -2   1   11.03    0.28
  -1   2  -1   10.50    0.29
   1   2   1   11.06    0.30
   1   2   1   10.63    0.29
  -1   2   2    7.94    0.22
  -1   2   2    8.14    0.25
   1   2   2    8.20    0.26
  -1   2  -2    7.91    0.24
  -1  -2   2    8.39    0.22
   1   2   2    7.92    0.24
  -1   2   3    0.31    0.07
  -1   2   3    0.37    0.05
   1  -2   3    0.29    0.07
   1   2   3    0.25    0.07
  -1   2  -3    0.44    0.06
  -1  -2   3    0.43    0.05
  -1   2   4    1.18    0.08
   1  -2   4    1.14    0.10
  -1   2   4    1.11    0.10
   1   2   4    1.19    0.10
  -1  -2   4    1.28    0.09
  -1   2   5    4.22    0.17
  -1   2   5    4.39    0.20
   1  -2   5    4.76    0.19
   1   2   5    4.46    0.19
  -1  -2   5    4.32    0.17
  -1   2   6    1.09    0.11
  -1   2   6    1.07    0.13
   1  -2   6    0.94    0.11
   1   2   6    1.35    0.13
  -1  -2   6    1.07    0.10
  -1   2   7    0.65    0.13
   1  -2   7    0.42    0.11
  -1   2   7    0.53    0.11
   1   2   7    0.55    0.12
   1   2   7    0.47    0.12
  -1  -2   7    0.81    0.11
   1  -2   8    0.65    0.13
  -1   2   8    0.78    0.12
  -1   2   8    0.77    0.14
  -1  -2   8    0.99    0.12
   1   2   8    0.67    0.13
   1   2   8    0.58    0.13
  -1   2   9    0.12    0.11
  -1   2   9    0.23    0.13
   1  -2   9    0.16    0.12
  -1  -2   9    0.19    0.11
   1   2   9    0.10    0.13
   1   2   9    0.05    0.12
  -1   2  10    0.34    0.13
  -1   2  10    0.64    0.15
   1  -2  10    0.47    0.15
   1   2  10    0.35    0.15
   1   2  10    0.53    0.16
  -1  -2  10    0.60    0.14
  -1   2  11    0.47    0.16
   1  -2  11    0.58    0.16
   1  -2  11    0.80    0.18
  -1   2  11    0.50    0.16
   1   2  11    0.46    0.17
  -1  -2  11    0.59    0.16
  -1  -2  11    0.65    0.16
   1   2  11    0.54    0.17
  -2  -2   0    0.29    0.04
  -2   2   0    0.25    0.04
   2  -2   0    0.32    0.04
   2   2   0    0.31    0.04
   2   2   0    0.33    0.03
   2  -2   1    6.83    0.20
  -2   2   1    6.53    0.18
  -2   2   1    6.86    0.19
  -2   2  -1    6.61    0.20
   2  -2  -1    6.67    0.17
  -2  -2   1    6.80    0.18
   2   2   1    6.81    0.20
   2   2   1    6.72    0.21
  -2   2   2    0.32    0.03
  -2   2   2    0.33    0.05
   2  -2   2    0.33    0.06
  -2   2  -2    0.38    0.07
   2   2   2    0.29    0.07
  -2   2   3    8.14    0.25
  -2   2   3    8.27    0.23
   2  -2   3    8.04    0.26
   2   2   3    7.89    0.26
  -2   2  -3    7.89    0.25
  -2   2   4    0.29    0.05
  -2   2   4    0.24    0.07
   2  -2   4    0.27    0.08
  -2  -2   4    0.31    0.05
   2   2   4    0.30    0.08
  -2   2   5    1.99    0.11
   2  -2   5    2.19    0.15
  -2   2   5    1.85    0.13
  -2  -2   5    1.93    0.11
   2   2   5    2.13    0.15
  -2   2   6    0.00    0.07
   2  -2   6    0.15    0.10
  -2   2   6    0.17    0.09
  -2  -2   6    0.15    0.07
   2   2   6    0.22    0.10
  -2   2   7    0.44    0.11
  -2   2   7    0.33    0.09
   2  -2   7    0.58    0.12
  -2  -2   7    0.59    0.10
   2   2   7    0.36    0.12
  -2   2   8    0.00    0.09
  -2   2   8    0.01    0.10
   2  -2   8   -0.08    0.11
  -2  -2   8   -0.09    0.08
   2   2   8    0.18    0.13
   2   2   8    0.04    0.11
   2  -2   9    0.27    0.13
  -2   2   9    0.27    0.11
  -2   2   9    0.51    0.13
   2   2   9    0.56    0.15
  -2  -2   9    0.32    0.11
   2   2   9    0.46    0.14
   2  -2  10    0.27    0.14
  -2   2  10    0.14    0.12
  -2   2  10    0.14    0.12
  -2  -2  10    0.15    0.12
   2   2  10    0.05    0.14
   2   2  10   -0.01    0.13
  -2  -2  10    0.09    0.11
  -2   2  11    0.13    0.13
  -2   2  11    0.19    0.14
   2  -2  11    0.11    0.15
   2  -2  11    0.16    0.15
  -2  -2  11    0.17    0.13
   2   2  11   -0.10    0.14
   2   2  11    0.11    0.16
  -2  -2  11    0.11    0.13
  -3   2   0   11.99    0.33
   3   2   0   12.36    0.33
  -3  -2   0   12.66    0.33
  -3  -2   0   11.44    0.33
   3   2   0   11.97    0.32
   3  -2   0   12.16    0.33
   3  -2   1   23.03    0.61
  -3   2   1   22.69    0.59
  -3   2   1   23.08    0.59
   3   2   1   23.17    0.61
   3   2   1   23.27    0.62
  -3  -2   1   22.93    0.58
  -3  -2   1   22.27    0.58
  -3   2  -1   22.72    0.61
  -3   2   2    3.77    0.13
   3  -2   2    3.86    0.16
  -3   2   2    3.75    0.10
  -3   2  -2    3.78    0.16
   3   2   2    3.63    0.15
  -3   2   3    3.05    0.10
   3  -2   3    3.28    0.15
  -3   2   3    3.11    0.13
  -3   2  -3    3.18    0.14
   3   2   3    3.29    0.15
   3  -2   4    0.20    0.08
  -3   2   4    0.19    0.04
  -3   2   4    0.24    0.06
  -3   2  -4    0.27    0.08
   3   2   4    0.10    0.07
  -3   2   5    1.66    0.10
   3  -2   5    1.45    0.13
  -3   2   5    1.61    0.12
  -3  -2   5    1.82    0.10
   3   2   5    1.60    0.14
  -3   2   6    1.42    0.10
   3  -2   6    1.38    0.14
  -3   2   6    1.35    0.13
   3   2   6    1.46    0.15
  -3  -2   6    1.60    0.11
  -3   2   7    0.35    0.09
   3  -2   7    0.40    0.13
  -3   2   7    0.37    0.11
  -3  -2   7    0.52    0.09
   3   2   7    0.33    0.12
  -3   2   8    0.92    0.12
   3  -2   8    0.93    0.15
  -3   2   8    0.76    0.13
   3   2   8    0.81    0.14
  -3  -2   8    0.94    0.11
   3   2   8    0.90    0.17
  -3   2   9    0.81    0.13
  -3   2   9    0.71    0.14
   3  -2   9    0.67    0.15
   3   2   9    0.73    0.16
  -3  -2   9    0.95    0.12
   3   2   9    0.82    0.17
  -3   2  10    0.11    0.12
  -3   2  10    0.53    0.13
   3  -2  10    0.31    0.15
  -3  -2  10    0.35    0.13
   3   2  10    0.13    0.15
   3   2  10    0.07    0.16
  -3  -2  10    0.46    0.12
   3  -2  11   -0.18    0.15
  -3   2  11    0.40    0.13
  -3   2  11    0.20    0.14
   3   2  11   -0.14    0.16
   3   2  11    0.14    0.16
  -3  -2  11   -0.11    0.12
  -3  -2  11    0.05    0.12
  -4   2   0    1.01    0.08
   4  -2   0    1.00    0.07
  -4  -2   0    0.95    0.08
   4   2   0    0.92    0.06
   4   2   0    0.93    0.06
  -4   2   1   31.97    0.82
   4  -2   1   32.33    0.84
  -4  -2  -1   31.75    0.85
  -4   2   1   32.81    0.83
   4   2   1   32.42    0.87
  -4   2  -1   31.95    0.85
  -4  -2   1   32.50    0.82
   4   2   1   31.75    0.84
  -4  -2   1   32.02    0.82
  -4   2   2    8.54    0.24
  -4   2   2    8.35    0.22
  -4   2   2    8.31    0.22
   4  -2   2    8.95    0.27
  -4   2  -2    8.54    0.27
   4   2   2    8.77    0.27
   4  -2   3    2.21    0.13
  -4   2   3    2.31    0.10
   4   2   3    2.55    0.14
  -4   2  -3    2.08    0.14
   4  -2   4    1.17    0.12
  -4   2   4    1.42    0.11
  -4   2   4    1.47    0.06
   4   2   4    1.41    0.13
  -4   2  -4    2.03    0.14
  -4   2   5    0.05    0.06
  -4   2   5    0.00    0.04
   4  -2   5   -0.04    0.09
   4   2   5    0.05    0.10
  -4   2   6    1.03    0.11
   4  -2   6    0.85    0.14
  -4   2   6    1.04    0.09
  -4  -2   6    1.08    0.08
   4   2   6    0.64    0.12
  -4   2   7    0.04    0.09
   4  -2   7   -0.28    0.09
  -4   2   7    0.06    0.07
  -4  -2   7    0.17    0.07
   4   2   7    0.01    0.12
  -4   2   8    0.63    0.10
  -4   2   8    0.67    0.12
   4  -2   8    0.36    0.14
   4   2   8    0.62    0.15
   4   2   8    0.64    0.15
  -4  -2   8    0.62    0.09
   4  -2   9    0.60    0.16
  -4   2   9    0.50    0.11
  -4   2   9    0.18    0.11
  -4  -2   9    0.25    0.10
   4   2   9    0.28    0.15
  -4  -2   9    0.61    0.13
   4   2   9    0.60    0.17
   4  -2  10    2.18    0.22
  -4   2  10    2.38    0.21
  -4   2  10    2.71    0.19
   4   2  10    2.24    0.23
  -4  -2  10    2.37    0.18
  -4  -2  10    2.39    0.21
   4   2  10    2.70    0.25
   5   2   0    1.08    0.07
  -5  -2   0    1.10    0.08
   5   2   0    1.16    0.07
  -5   2   0    1.02    0.08
   5  -2   0    1.09    0.08
  -5  -2  -1    0.37    0.08
  -5   2   1    0.39    0.05
  -5   2   1    0.34    0.05
   5  -2   1    0.29    0.07
  -5  -2   1    0.36    0.05
   5   2   1    0.46    0.07
   5   2   1    0.38    0.07
  -5   2  -1    0.22    0.08
  -5  -2   1    0.35    0.04
  -5   2   2    4.25    0.12
  -5   2   2    4.19    0.12
   5  -2   2    4.27    0.18
  -5   2  -2    4.43    0.18
   5   2   2    4.19    0.17
   5  -2   3    1.20    0.11
  -5   2   3    1.22    0.08
   5   2   3    1.19    0.11
  -5   2  -3    1.15    0.12
  -5   2   4    1.66    0.10
   5  -2   4    1.65    0.14
  -5   2  -4    1.96    0.15
   5   2   4    1.68    0.14
   5  -2   5    2.67    0.19
  -5   2   5    2.75    0.10
  -5   2   5    2.63    0.14
   5   2   5    2.50    0.18
   5  -2   6    0.16    0.12
  -5   2   6   -0.10    0.07
  -5   2   6    0.04    0.05
   5   2   6    0.10    0.12
  -5   2   7    0.94    0.12
  -5   2   7    0.92    0.09
   5  -2   7    0.66    0.14
   5   2   7    0.89    0.15
  -5  -2   7    0.98    0.08
  -5   2   8    0.26    0.11
  -5   2   8    0.29    0.08
   5  -2   8    0.24    0.13
  -5  -2   8    0.15    0.08
   5   2   8    0.19    0.14
  -5  -2   8    0.36    0.10
   5   2   8    0.35    0.15
  -5   2   9    0.29    0.12
   5  -2   9    0.25    0.15
  -5   2   9    0.32    0.10
  -5  -2   9    0.38    0.11
  -5  -2   9    0.33    0.09
   5   2   9    0.23    0.15
   5   2   9    0.22    0.14
   5  -2  10    0.00    0.15
  -5   2  10    0.15    0.11
   5   2  10    0.08    0.16
  -5  -2  10    0.03    0.09
   5   2  10   -0.14    0.16
   6   2   0    2.19    0.10
   6  -2   0    2.27    0.10
  -6  -2   0    2.12    0.12
  -6   2   0    2.16    0.12
   6   2   0    2.16    0.10
   6   2  -1    0.57    0.04
  -6   2   1    0.49    0.06
  -6  -2  -1    0.50    0.08
  -6   2   1    0.61    0.06
   6  -2   1    0.57    0.08
   6   2   1    0.50    0.07
   6   2   1    0.52    0.07
  -6   2  -1    0.53    0.09
  -6  -2   1    0.55    0.06
  -6  -2   1    0.63    0.06
   6  -2   2    1.01    0.10
  -6  -2  -2    0.99    0.11
  -6   2   2    0.85    0.06
  -6   2   2    0.87    0.06
   6   2   2    0.74    0.09
  -6  -2   2    0.88    0.05
  -6  -2   2    0.82    0.05
  -6   2  -2    0.83    0.10
   6  -2   3    2.11    0.14
  -6   2   3    1.98    0.08
  -6   2  -3    1.81    0.14
   6   2   3    1.76    0.13
   6  -2   4    0.17    0.09
  -6   2   4    0.37    0.05
   6   2   4    0.29    0.10
  -6   2  -4    0.37    0.10
   6  -2   5    0.69    0.13
  -6   2   5    0.57    0.04
  -6   2   5    0.62    0.07
  -6   2  -5    0.48    0.11
   6   2   5    0.47    0.13
   6  -2   6    0.47    0.14
  -6   2   6    0.42    0.08
  -6   2   6    0.56    0.06
   6   2   6    0.39    0.14
  -6   2   7    0.32    0.07
  -6   2   7    0.41    0.09
   6  -2   7    0.19    0.13
  -6  -2   7    0.34    0.09
   6   2   7    0.44    0.15
  -6   2   8    0.19    0.10
   6  -2   8    0.45    0.16
  -6   2   8    0.19    0.08
   6   2   8   -0.08    0.13
  -6  -2   8    0.15    0.07
  -6  -2   8    0.15    0.09
   6   2   8    0.19    0.15
   6  -2   9    0.14    0.15
  -6   2   9    0.54    0.10
   6   2   9    0.40    0.15
   6   2   9    0.13    0.17
  -6  -2   9    0.39    0.09
   6  -2  10    0.14    0.16
  -6   2  10    0.19    0.10
  -6  -2  10    0.17    0.10
   6   2  10    0.23    0.16
   6   2  10    0.09    0.16
   7  -2   0    5.27    0.18
   7   2   0    5.45    0.18
  -7   2   0    5.43    0.20
   7   2   0    5.39    0.17
  -7  -2   0    5.13    0.20
  -7  -2  -1    8.75    0.29
   7  -2   1    9.09    0.28
   7   2  -1    8.57    0.24
  -7   2   1    8.65    0.26
  -7  -2   1    9.05    0.26
  -7   2  -1    8.79    0.29
   7   2   1    8.43    0.27
   7   2   1    9.30    0.28
  -7  -2   1    8.65    0.27
  -7  -2  -2    4.12    0.21
  -7   2   2    4.64    0.15
  -7   2   2    4.68    0.15
   7  -2   2    4.46    0.19
   7   2   2    4.62    0.19
  -7   2  -2    4.94    0.21
  -7  -2   2    4.53    0.14
  -7  -2   2    4.67    0.15
  -7   2   3    2.91    0.10
   7  -2   3    2.55    0.17
  -7   2   3    2.86    0.09
   7   2   3    2.76    0.17
  -7   2  -3    2.99    0.18
   7  -2   4    0.44    0.12
  -7   2   4    0.48    0.05
  -7  -2   4    0.36    0.04
   7   2   4    0.37    0.11
  -7   2  -4    0.35    0.12
  -7   2   5    0.11    0.05
   7  -2   5    0.22    0.12
   7   2   5    0.43    0.12
  -7  -2   5    0.09    0.05
  -7   2  -5    0.15    0.11
  -7   2   6    0.55    0.05
   7  -2   6    0.45    0.15
  -7   2   6    0.59    0.08
  -7  -2   6    0.49    0.07
   7   2   6    0.55    0.13
  -7   2   7    0.73    0.10
   7  -2   7    0.56    0.15
  -7   2   7    0.79    0.07
   7   2   7    0.60    0.16
   7  -2   8    0.78    0.16
  -7   2   8    0.59    0.08
  -7  -2   8    0.62    0.08
   7   2   8    0.35    0.16
   7   2   8    0.53    0.17
   7  -2   9    1.28    0.20
  -7   2   9    1.35    0.12
  -7  -2   9    1.29    0.11
   7   2   9    1.08    0.18
   7   2   9    0.76    0.18
   7  -2  10    0.18    0.17
  -7   2  10    0.14    0.10
  -7  -2  10   -0.11    0.09
   7   2  10    0.14    0.18
   7   2  10    0.15    0.18
   8  -2   0    1.85    0.11
   8   2   0    1.88    0.10
  -8  -2   0    1.89    0.13
   8   2   0    2.00    0.11
  -8   2   0    2.06    0.13
   8   2  -1   14.34    0.40
  -8   2   1   14.49    0.42
  -8  -2  -1   15.10    0.45
   8  -2   1   14.68    0.43
  -8  -2   1   15.00    0.42
  -8   2  -1   14.39    0.45
   8   2   1   15.13    0.43
   8   2   1   15.37    0.44
   8  -2   2    0.64    0.10
  -8   2   2    0.67    0.07
  -8   2   2    0.75    0.07
  -8  -2  -2    0.75    0.11
  -8  -2   2    0.74    0.07
   8   2   2    0.59    0.10
   8   2   2    0.63    0.10
  -8  -2   2    0.71    0.06
  -8   2  -2    0.80    0.12
  -8   2   3    1.31    0.07
   8  -2   3    1.17    0.13
  -8   2   3    1.37    0.08
  -8  -2   3    1.21    0.07
   8   2   3    1.20    0.14
  -8  -2   3    1.23    0.07
  -8   2  -3    1.64    0.17
  -8   2   4    0.75    0.05
  -8   2   4    0.76    0.05
   8  -2   4    0.91    0.14
  -8   2  -4    0.96    0.15
   8   2   4    0.49    0.12
   8  -2   5    0.16    0.12
   8   2   5    0.12    0.13
  -8   2  -5    0.05    0.13
  -8   2   6    0.33    0.04
   8  -2   6    0.45    0.14
   8   2   6    0.28    0.13
  -8   2   7   -0.01    0.05
   8  -2   7    0.25    0.15
   8   2   7    0.19    0.15
   8   2   7   -0.07    0.14
  -8   2   8    0.30    0.07
   8  -2   8    0.20    0.16
   8   2   8    0.32    0.17
  -8  -2   8    0.34    0.06
   8   2   8    0.18    0.15
   8  -2   9    1.02    0.20
  -8   2   9    0.87    0.10
  -8  -2   9    0.67    0.09
   8   2   9    0.67    0.18
   8   2   9    0.35    0.18
  -8   2  10    0.43    0.10
   8  -2  10    0.36    0.17
   8   2  10    0.78    0.21
   8   2  10    0.43    0.19
  -9   2   0    0.33    0.09
   9   2   0    0.23    0.06
  -9  -2   0    0.13    0.09
   9   2   0    0.23    0.06
   9  -2   0    0.39    0.06
  -9   2   1    0.62    0.09
   9   2  -1    0.59    0.05
  -9  -2  -1    0.52    0.12
   9  -2   1    0.66    0.09
  -9  -2   1    0.56    0.09
   9   2   1    0.57    0.09
   9   2   1    0.67    0.09
  -9   2  -1    0.60    0.11
   9  -2   2    1.88    0.14
  -9   2   2    1.58    0.10
  -9  -2  -2    2.08    0.17
  -9   2   2    1.91    0.12
  -9  -2   2    1.69    0.12
  -9   2  -2    1.89    0.16
  -9  -2   2    2.00    0.11
   9   2   2    1.75    0.14
   9   2   2    1.71    0.14
  -9   2   3    0.87    0.07
  -9   2   3    0.70    0.06
   9  -2   3    0.64    0.11
  -9  -2   3    0.80    0.06
  -9  -2   3    0.64    0.07
  -9   2  -3    0.69    0.15
   9   2   3    0.64    0.12
   9   2   3    0.52    0.11
  -9   2   4    0.58    0.05
   9  -2   4    0.85    0.14
  -9   2   4    0.66    0.06
  -9  -2   4    0.71    0.05
  -9   2  -4    0.45    0.15
  -9  -2   4    0.67    0.05
   9   2   4    0.52    0.13
   9  -2   5    0.58    0.15
  -9   2   5    0.74    0.05
  -9   2  -5    0.60    0.14
   9   2   5    0.83    0.15
  -9   2   6    0.27    0.04
   9  -2   6    0.20    0.13
   9   2   6    0.37    0.16
   9   2   6    0.35    0.15
   9  -2   7    0.53    0.16
  -9   2   7    0.30    0.05
   9   2   7    0.25    0.14
   9   2   7    0.20    0.16
  -9   2   8    0.10    0.06
   9  -2   8    0.26    0.16
   9   2   8    0.10    0.16
   9   2   8   -0.16    0.14
   9  -2   9    0.62    0.19
   9   2   9    0.53    0.20
   9   2   9    0.59    0.19
  10  -2   0    0.91    0.08
  10   2   0    0.84    0.08
  10   2   0    0.82    0.07
 -10   2   0    0.65    0.11
 -10  -2   0    0.87    0.12
 -10  -2  -1    0.15    0.11
 -10   2   1    0.15    0.09
  10   2  -1    0.16    0.04
  10  -2   1   -0.03    0.07
  10   2   1    0.11    0.08
 -10   2  -1    0.19    0.11
 -10  -2   1    0.08    0.09
  10   2   1    0.06    0.07
  10  -2   2    0.02    0.09
 -10  -2  -2   -0.09    0.11
 -10   2   2    0.16    0.08
 -10   2  -2    0.24    0.13
 -10  -2   2    0.06    0.07
  10   2   2    0.00    0.10
  10   2   2    0.23    0.09
 -10  -2  -3    0.11    0.12
 -10   2   3    0.47    0.08
  10  -2   3    0.43    0.12
  10   2   3    0.26    0.12
 -10   2  -3    0.31    0.14
 -10  -2   3    0.50    0.07
  10   2   3    0.52    0.12
 -10   2   4    0.07    0.06
  10  -2   4    0.00    0.12
  10   2   4   -0.08    0.12
 -10   2  -4    0.08    0.13
 -10  -2   4    0.04    0.05
  10   2   4    0.00    0.12
  10  -2   5    0.68    0.15
 -10   2   5    0.60    0.06
  10   2   5    0.64    0.15
  10   2   5    0.58    0.14
 -10   2  -5    0.69    0.14
  10  -2   6    0.32    0.15
 -10   2   6    0.55    0.05
  10   2   6    0.48    0.16
  10   2   6    0.19    0.14
  10  -2   7    0.16    0.13
  10   2   7    0.06    0.15
  10   2   7   -0.02    0.15
  10  -2   8    0.03    0.15
  10   2   8    0.48    0.18
  10   2   8    0.31    0.17
  10  -2   9    0.12    0.16
  10   2   9    0.15    0.18
  10   2   9    0.04    0.17
  11   2   0    1.43    0.10
 -11   2   0    1.50    0.15
 -11  -2   0    1.21    0.15
 -11   2   1    1.94    0.15
  11  -2   1    1.88    0.13
 -11  -2  -1    1.60    0.17
  11  -2  -1    1.78    0.10
  11   2   1    2.07    0.14
  11   2   1    1.71    0.13
 -11  -2   1    1.89    0.15
 -11   2  -1    2.22    0.18
 -11  -2  -2    3.96    0.25
 -11   2   2    3.97    0.20
  11  -2   2    4.11    0.21
  11   2   2    4.28    0.23
 -11   2  -2    4.44    0.25
  11   2   2    4.16    0.20
 -11  -2   2    4.31    0.20
  11  -2   3    1.59    0.16
 -11   2   3    1.43    0.11
  11   2   3    1.61    0.16
  11   2   3    1.28    0.15
 -11  -2   3    1.59    0.11
 -11   2  -3    1.33    0.18
  11  -2   4    0.16    0.12
 -11   2   4   -0.06    0.07
  11   2   4    0.04    0.12
 -11   2  -4    0.09    0.14
  11   2   4   -0.08    0.12
 -11  -2   4    0.21    0.07
  11  -2   5    0.16    0.12
 -11   2   5    0.18    0.06
  11   2   5    0.22    0.14
 -11   2  -5    0.04    0.14
 -11  -2   5    0.16    0.05
  11   2   5   -0.06    0.13
 -11   2   6   -0.08    0.05
  11  -2   6   -0.15    0.14
  11   2   6    0.18    0.15
  11   2   6    0.03    0.14
  11  -2   7    0.66    0.17
  11   2   7    0.87    0.19
  11   2   7    0.43    0.16
  11  -2   8    0.25    0.16
  11   2   8    0.34    0.18
  11   2   8    0.46    0.19
  11   2   9    0.78    0.21
  12   2   0    1.78    0.13
 -12  -2   0    2.06    0.18
 -12   2   0    2.29    0.18
 -12   2   1    2.52    0.18
 -12  -2  -1    2.52    0.20
  12   2   1    2.76    0.18
 -12   2  -1    2.66    0.20
 -12  -2   1    2.64    0.18
 -12  -2  -2    2.48    0.20
  12  -2   2    2.34    0.17
 -12   2   2    2.51    0.18
 -12   2  -2    2.32    0.20
  12   2   2    3.17    0.21
 -12  -2   2    2.73    0.17
 -12   2   3    0.07    0.09
  12  -2   3    0.26    0.11
 -12   2  -3    0.18    0.15
 -12  -2   3    0.15    0.09
  12   2   3    0.33    0.13
  12   2   3    0.27    0.11
 -12   2   4    0.42    0.09
  12  -2   4    0.41    0.13
 -12  -2   4    0.22    0.08
 -12   2  -4    0.16    0.14
  12   2   4    0.33    0.13
  12   2   4    0.52    0.14
 -12   2   5    0.34    0.07
  12  -2   5    0.47    0.15
 -12   2  -5    0.65    0.17
 -12  -2   5    0.31    0.07
  12   2   5    0.47    0.15
  12   2   5    0.39    0.16
  12  -2   6    0.00    0.14
 -12   2   6    0.09    0.06
  12   2   6   -0.02    0.15
  12   2   6    0.28    0.15
  12  -2   7    0.42    0.17
  12   2   7    0.51    0.19
  12   2   7    0.41    0.17
  12  -2   8    0.46    0.17
  12   2   8   -0.25    0.17
  12   2   8    0.43    0.19
 -13   2   0    0.19    0.12
 -13  -2   0    0.03    0.12
 -13   2   1    0.40    0.12
 -13  -2  -1    0.45    0.14
 -13   2  -1    0.39    0.14
 -13  -2   1    0.33    0.12
  13   2   1    0.26    0.10
 -13   2   2    0.66    0.12
 -13  -2  -2    1.05    0.17
  13   2   2    1.16    0.14
 -13   2  -2    0.94    0.17
 -13  -2   2    0.96    0.13
 -13   2   3    0.08    0.09
  13   2   3    0.17    0.13
 -13  -2   3    0.08    0.09
 -13   2  -3    0.17    0.15
  13  -2   4    0.49    0.14
 -13   2   4    0.19    0.10
  13   2   4    0.19    0.14
 -13  -2   4    0.25    0.09
 -13   2  -4    0.42    0.15
  13   2   4    0.58    0.16
 -13   2   5    0.07    0.08
  13  -2   5    0.25    0.14
  13   2   5    0.06    0.14
  13   2   5    0.36    0.16
 -13   2  -5    0.44    0.17
 -13  -2   5    0.24    0.08
  13  -2   6    0.63    0.16
  13   2   6    0.29    0.18
  13   2   6    0.12    0.15
  13  -2   7    0.02    0.15
  13   2   7    0.16    0.18
  13   2   7    0.41    0.17
 -14   2   0   -0.02    0.13
 -14  -2   0   -0.22    0.12
 -14   2   1    0.14    0.12
 -14  -2  -1   -0.12    0.13
 -14  -2   1    0.18    0.12
 -14   2  -1    0.22    0.14
 -14   2   2    0.15    0.11
 -14  -2  -2    0.01    0.14
 -14  -2   2   -0.12    0.11
 -14   2  -2    0.23    0.15
  14   2   2   -0.21    0.11
 -14   2   3    0.03    0.10
 -14  -2   3   -0.05    0.10
  14   2   3   -0.09    0.12
 -14   2  -3    0.12    0.15
 -14   2   4    0.11    0.10
  14   2   4    0.20    0.14
 -14  -2   4    0.17    0.10
 -14   2  -4    0.27    0.16
 -14   2   5    0.55    0.11
 -14  -2   5    0.62    0.10
 -14   2  -5    0.76    0.19
  14   2   5    0.57    0.17
  14   2   6    0.29    0.18
  14  -2   7    0.39    0.20
  14   2   7   -0.15    0.18
 -15   2   0    0.57    0.15
 -15  -2   0    0.32    0.14
 -15  -2  -1    0.04    0.14
 -15   2   1    0.13    0.13
 -15  -2   1    0.04    0.12
 -15   2  -1    0.14    0.15
 -15   2   2    1.96    0.19
 -15   2  -2    2.56    0.24
 -15  -2   2    2.50    0.20
 -15   2   3    0.61    0.13
  15   2   3    0.70    0.16
 -15   2  -3    0.80    0.18
 -15  -2   3    0.64    0.13
 -15   2   4   -0.10    0.10
  15   2   4    0.00    0.15
 -15   2  -4    0.35    0.18
 -15  -2   4    0.02    0.10
 -15   2   5   -0.08    0.10
  15   2   5    0.28    0.17
 -15  -2   5    0.24    0.10
  15  -2   6    0.29    0.19
  15   2   6   -0.12    0.17
 -16  -2   0    0.26    0.15
 -16   2   0    0.29    0.16
 -16   2   1    0.23    0.15
 -16  -2  -1    0.35    0.16
 -16   2  -1    0.42    0.17
 -16  -2   1    0.32    0.14
 -16   2   2    1.25    0.17
 -16  -2   2    1.41    0.17
 -16   2  -2    1.12    0.20
 -16   2   3    0.81    0.15
 -16  -2   3    0.44    0.13
 -16   2  -3    0.84    0.19
 -16   2   4   -0.15    0.11
  16  -2   4    0.09    0.16
 -16   2  -4    0.13    0.18
 -16  -2   4    0.06    0.11
  16  -2   5    0.57    0.18
 -16   2   5    0.15    0.12
  16   2   5    0.26    0.18
 -16  -2   5    0.39    0.11
 -17   2   0    0.06    0.16
 -17  -2   0    0.05    0.15
 -17   2   1    0.14    0.15
 -17  -2   1    0.22    0.15
 -17   2  -1    0.23    0.17
 -17   2   2    0.63    0.16
 -17   2  -2    0.24    0.17
 -17  -2   2    0.55    0.15
 -17   2   3   -0.09    0.13
 -17  -2   3    0.08    0.13
 -17   2  -3   -0.10    0.18
 -17   2   4    0.10    0.13
 -17  -2   4    0.23    0.13
 -17   2  -4    0.13    0.18
 -18   2   0    0.14    0.18
 -18   2   1    0.24    0.16
 -18   2  -1    0.01    0.17
 -18   2   2    0.06    0.15
 -18   2  -2    0.00    0.17
 -18  -2   2    0.09    0.14
   0   3   0    0.20    0.03
   0   3   1    0.06    0.04
   0   3  -1    0.06    0.04
   0   3   1   -0.03    0.04
   0   3   2    8.29    0.26
   0   3   2    8.31    0.24
   0   3  -2    8.00    0.23
   0   3   3    0.00    0.05
   0   3   3   -0.11    0.06
   0   3  -3    0.04    0.04
   0   3   4   17.00    0.51
   0   3   4   17.91    0.49
   0   3   5   -0.05    0.07
   0   3   5   -0.03    0.08
   0  -3   5    0.05    0.07
   0   3   6    5.32    0.22
   0  -3   6    5.41    0.22
   0   3   6    5.31    0.25
   0   3   7    0.17    0.10
   0   3   7    0.02    0.11
   0  -3   7    0.13    0.10
   0  -3   8    4.08    0.22
   0   3   8    4.16    0.26
   0   3   8    4.11    0.23
   0  -3   9   -0.27    0.10
   0   3   9    0.08    0.13
   0   3   9    0.11    0.12
   0   3  10    0.44    0.15
   0   3  10    0.47    0.15
   0  -3  10    0.54    0.14
   0  -3  11    0.01    0.14
   0   3  11    0.04    0.15
   0   3  11   -0.01    0.14
  -1   3   0    0.07    0.03
   1   3   0    0.13    0.04
   1   3   0    0.13    0.03
  -1   3   1   10.54    0.30
   1   3  -1   11.01    0.28
  -1   3   1   10.43    0.29
   1   3   1   10.11    0.29
  -1   3  -1   10.95    0.30
   1   3   1   10.75    0.31
  -1  -3   1   10.87    0.29
  -1   3   2    2.51    0.10
   1   3  -2    2.58    0.09
  -1   3   2    2.50    0.12
   1   3   2    2.45    0.11
  -1  -3   2    2.67    0.10
   1   3   2    2.60    0.14
  -1   3  -2    2.42    0.11
  -1   3   3    0.34    0.07
  -1   3   3    0.40    0.06
   1   3   3    0.40    0.07
   1   3   3    0.23    0.08
  -1   3  -3    0.48    0.07
  -1  -3   3    0.52    0.06
  -1   3   4    8.75    0.26
  -1   3   4    8.91    0.29
   1  -3   4    8.62    0.27
   1   3   4    8.60    0.28
   1   3   4    8.43    0.30
  -1   3   5    0.42    0.09
  -1   3   5    0.39    0.08
   1  -3   5    0.30    0.09
   1   3   5    0.36    0.10
   1   3   5    0.43    0.09
  -1   3   6    1.97    0.16
   1  -3   6    1.73    0.14
  -1   3   6    1.95    0.14
   1   3   6    1.54    0.15
   1   3   6    2.03    0.15
  -1  -3   6    1.92    0.13
   1  -3   7    0.85    0.12
  -1   3   7    1.08    0.13
  -1   3   7    0.87    0.14
   1   3   7    1.04    0.15
  -1  -3   7    0.80    0.11
   1   3   7    0.82    0.13
  -1   3   8    2.93    0.19
   1  -3   8    2.84    0.19
  -1   3   8    2.65    0.20
  -1  -3   8    2.74    0.18
   1   3   8    2.66    0.22
   1   3   8    2.19    0.19
  -1   3   9    0.36    0.13
  -1   3   9    0.39    0.12
   1  -3   9    0.37    0.13
   1   3   9    0.43    0.14
  -1  -3   9    0.48    0.12
   1   3   9    0.14    0.12
   1  -3  10    0.63    0.15
  -1   3  10    0.64    0.15
  -1   3  10    0.68    0.15
   1   3  10    0.73    0.16
  -1  -3  10    0.69    0.14
   1   3  10    0.81    0.17
  -1   3  11    0.37    0.16
   1  -3  11    0.15    0.15
  -1   3  11    0.35    0.15
  -1  -3  11    0.22    0.14
  -1  -3  11    0.58    0.15
   1   3  11    0.44    0.16
   1   3  11    0.28    0.16
   2   3   0    1.55    0.07
  -2   3   0    1.48    0.08
   2   3   0    1.49    0.08
  -2   3   1   18.24    0.49
   2   3  -1   17.97    0.46
  -2   3   1   17.81    0.47
   2   3   1   18.52    0.50
   2   3   1   18.02    0.48
  -2   3  -1   17.40    0.48
  -2  -3   1   17.85    0.47
  -2   3   2    1.09    0.07
  -2   3   2    0.98    0.07
   2   3   2    1.01    0.09
   2   3   2    0.97    0.09
  -2   3  -2    1.19    0.09
  -2  -3   2    0.95    0.06
  -2   3   3    1.01    0.08
  -2   3   3    1.08    0.07
   2  -3   3    1.10    0.10
   2   3   3    1.22    0.11
   2   3   3    1.01    0.09
  -2  -3   3    1.03    0.07
  -2   3  -3    0.97    0.08
  -2   3   4    0.49    0.08
  -2   3   4    0.43    0.06
   2  -3   4    0.35    0.08
  -2   3  -4    0.36    0.07
   2   3   4    0.21    0.09
   2   3   4    0.43    0.08
  -2  -3   4    0.43    0.06
  -2   3   5    0.91    0.09
  -2   3   5    1.01    0.11
   2  -3   5    0.85    0.11
   2   3   5    0.95    0.11
  -2  -3   5    1.11    0.09
   2   3   5    1.00    0.13
  -2   3   6    0.11    0.09
   2  -3   6    0.06    0.10
  -2   3   6    0.02    0.07
   2   3   6    0.14    0.10
   2   3   6    0.13    0.10
   2  -3   7    2.68    0.19
  -2   3   7    2.44    0.18
  -2   3   7    2.58    0.17
   2   3   7    2.66    0.21
   2   3   7    2.95    0.20
  -2  -3   7    2.40    0.16
  -2   3   8    0.15    0.11
   2  -3   8    0.27    0.12
  -2   3   8    0.24    0.10
   2   3   8    0.33    0.14
  -2  -3   8    0.10    0.09
   2   3   8    0.37    0.13
   2  -3   9    0.38    0.14
  -2   3   9    0.55    0.14
  -2   3   9    0.48    0.12
  -2  -3   9    0.54    0.11
   2   3   9    0.66    0.16
   2   3   9    0.49    0.14
   2  -3  10    0.18    0.14
  -2   3  10    0.11    0.13
  -2   3  10    0.19    0.12
   2   3  10    0.33    0.16
   2   3  10    0.15    0.14
  -2  -3  10    0.07    0.11
  -2   3  11    1.48    0.18
  -2   3  11    1.01    0.18
   2  -3  11    1.64    0.21
   2   3  11    1.31    0.20
  -2  -3  11    1.21    0.17
   2   3  11    1.31    0.22
  -2  -3  11    1.35    0.19
  -3   3   0    0.01    0.05
   3   3   0    0.06    0.05
   3  -3   0    0.03    0.05
   3   3   0    0.00    0.05
   3  -3   1    6.63    0.21
  -3   3   1    6.64    0.19
   3   3   1    6.55    0.22
  -3   3  -1    6.54    0.22
   3  -3  -1    6.53    0.18
   3   3   1    6.69    0.21
  -3  -3   1    6.66    0.19
  -3   3   2    6.23    0.17
  -3   3   2    6.12    0.19
   3  -3   2    5.67    0.20
   3   3   2    5.76    0.21
  -3  -3   2    6.32    0.16
  -3   3  -2    6.24    0.21
   3   3   2    5.65    0.20
  -3   3   3    4.88    0.17
   3  -3   3    4.61    0.19
  -3   3   3    4.69    0.14
   3   3   3    4.33    0.18
  -3  -3   3    4.63    0.13
   3   3   3    4.50    0.20
  -3   3   4    7.46    0.25
   3  -3   4    7.64    0.27
  -3   3   4    7.64    0.22
   3   3   4    7.67    0.29
  -3  -3   4    7.78    0.22
   3   3   4    7.34    0.26
  -3   3  -4    7.28    0.26
   3  -3   5    1.89    0.14
  -3   3   5    1.99    0.11
  -3   3   5    1.99    0.13
  -3  -3   5    1.92    0.10
   3   3   5    1.50    0.14
   3   3   5    1.78    0.14
   3  -3   6    1.55    0.16
  -3   3   6    1.53    0.11
  -3   3   6    1.56    0.13
   3   3   6    1.39    0.17
  -3  -3   6    1.62    0.11
   3   3   6    1.85    0.16
  -3   3   7    0.10    0.08
   3  -3   7    0.21    0.12
  -3   3   7    0.16    0.10
   3   3   7   -0.01    0.12
   3   3   7    0.20    0.12
  -3   3   8    3.62    0.23
  -3   3   8    3.88    0.20
   3  -3   8    3.03    0.22
   3   3   8    3.63    0.27
   3   3   8    3.96    0.24
  -3  -3   8    3.36    0.18
  -3   3   9    0.11    0.11
   3  -3   9    0.32    0.14
  -3   3   9   -0.04    0.10
  -3  -3   9    0.28    0.10
   3   3   9    0.07    0.13
   3   3   9    0.11    0.14
   3  -3  10    0.48    0.15
  -3   3  10    0.18    0.12
  -3   3  10    0.05    0.13
  -3  -3  10   -0.02    0.11
   3   3  10    0.32    0.16
   3   3  10    0.14    0.17
   3  -3  11    0.67    0.18
  -3   3  11    1.20    0.17
  -3   3  11    1.08    0.18
  -3  -3  11    0.78    0.15
   3   3  11    0.99    0.20
   3   3  11    1.05    0.21
  -3  -3  11    0.86    0.16
   4   3   0    0.41    0.05
  -4   3   0    0.36    0.06
   4  -3   0    0.37    0.06
   4   3   0    0.41    0.06
  -4   3   1    1.58    0.08
   4  -3   1    1.50    0.10
   4   3   1    1.52    0.11
  -4  -3   1    1.63    0.07
   4   3   1    1.47    0.10
   4  -3  -1    1.55    0.06
  -4   3  -1    1.57    0.11
  -4  -3   1    1.58    0.08
  -4   3   2    6.14    0.18
   4  -3   2    6.41    0.22
  -4   3   2    6.37    0.19
  -4  -3   2    5.99    0.17
   4   3   2    6.27    0.22
   4   3   2    6.17    0.22
  -4   3  -2    6.50    0.22
  -4  -3   2    6.11    0.17
  -4   3   3    2.03    0.07
  -4   3   3    1.95    0.10
   4  -3   3    1.72    0.12
   4   3   3    2.02    0.14
  -4   3  -3    1.99    0.13
   4   3   3    1.58    0.12
  -4   3   4    8.77    0.28
   4  -3   4    8.94    0.31
  -4   3   4    8.93    0.25
  -4  -3   4    8.94    0.24
  -4   3  -4    8.29    0.29
   4   3   4    9.16    0.33
   4   3   4    9.48    0.31
  -4   3   5    1.70    0.12
   4  -3   5    1.48    0.13
  -4   3   5    1.64    0.09
  -4  -3   5    1.60    0.09
   4   3   5    1.49    0.14
  -4   3  -5    1.54    0.13
   4   3   5    1.49    0.16
  -4   3   6    2.48    0.16
   4  -3   6    2.45    0.18
  -4   3   6    2.42    0.13
  -4  -3   6    2.47    0.12
   4   3   6    2.96    0.20
   4   3   6    2.20    0.18
   4  -3   7    0.99    0.15
  -4   3   7    1.03    0.12
  -4   3   7    1.06    0.10
   4   3   7    0.90    0.15
   4   3   7    0.90    0.16
  -4   3   8    2.26    0.18
   4  -3   8    2.20    0.20
  -4   3   8    2.45    0.16
  -4  -3   8    2.21    0.15
   4   3   8    2.27    0.22
   4   3   8    2.09    0.20
  -4   3   9    0.16    0.12
   4  -3   9    0.18    0.14
  -4   3   9    0.39    0.11
  -4  -3   9    0.13    0.09
   4   3   9    0.30    0.15
   4   3   9    0.05    0.16
  -4   3  10    0.53    0.13
   4  -3  10    0.46    0.16
  -4   3  10    0.47    0.14
  -4  -3  10    0.37    0.11
   4   3  10    0.45    0.16
  -4  -3  10    0.29    0.13
   4   3  10    0.70    0.19
   5  -3   0    1.73    0.09
   5   3   0    1.42    0.09
  -5   3   0    1.46    0.10
   5   3   0    1.45    0.08
  -5  -3   0    1.53    0.10
  -5   3   1    8.26    0.24
   5  -3   1    8.44    0.26
  -5   3   1    8.28    0.24
  -5  -3   1    8.22    0.24
   5   3   1    8.05    0.25
  -5   3  -1    8.28    0.27
   5  -3  -1    8.18    0.22
  -5  -3   1    8.61    0.24
   5   3   1    8.57    0.27
  -5   3   2    0.71    0.05
   5  -3   2    0.53    0.08
  -5   3   2    0.71    0.05
  -5   3  -2    0.54    0.09
   5   3   2    0.70    0.09
  -5  -3   2    0.60    0.04
   5   3   2    0.65    0.08
  -5  -3   2    0.68    0.04
  -5   3   3    0.95    0.07
  -5   3   3    0.80    0.05
   5  -3   3    0.90    0.11
   5   3   3    0.81    0.10
  -5   3  -3    1.09    0.11
   5   3   3    1.06    0.11
  -5   3   4    2.09    0.11
  -5   3   4    2.03    0.08
   5  -3   4    2.21    0.16
   5   3   4    2.18    0.16
  -5   3  -4    1.83    0.15
   5   3   4    1.93    0.16
   5  -3   5   -0.13    0.11
  -5   3   5    0.06    0.04
  -5   3   5   -0.08    0.06
   5   3   5    0.00    0.10
  -5  -3   5    0.05    0.04
   5   3   5    0.06    0.11
  -5   3  -5    0.09    0.10
   5  -3   6    1.25    0.15
  -5   3   6    1.55    0.10
  -5   3   6    1.74    0.13
  -5  -3   6    1.52    0.10
   5   3   6    1.15    0.16
   5   3   6    1.57    0.17
  -5   3   7    1.09    0.10
  -5   3   7    1.02    0.12
   5  -3   7    0.96    0.15
   5   3   7    1.10    0.16
   5   3   7    0.93    0.17
  -5   3   8    0.84    0.10
   5  -3   8    0.86    0.16
  -5   3   8    0.67    0.12
   5   3   8    0.98    0.18
  -5  -3   8    0.76    0.10
   5   3   8    0.85    0.16
   5  -3   9    0.06    0.14
  -5   3   9    0.16    0.09
  -5   3   9    0.03    0.11
   5   3   9    0.31    0.15
   5   3   9    0.13    0.16
  -5  -3   9    0.15    0.09
  -5  -3   9    0.19    0.10
   5  -3  10    0.88    0.19
  -5   3  10    0.98    0.14
  -5  -3  10    1.15    0.14
   5   3  10    0.88    0.21
   5   3  10    1.37    0.21
  -6   3   0    3.35    0.15
   6   3   0    3.34    0.13
   6   3   0    3.57    0.14
   6  -3   0    3.55    0.13
  -6  -3   0    3.33    0.15
  -6  -3  -1    3.20    0.15
   6   3  -1    3.12    0.11
  -6   3   1    2.97    0.12
   6  -3   1    2.86    0.14
  -6   3   1    3.19    0.13
  -6  -3   1    3.09    0.12
   6   3   1    2.99    0.14
  -6   3  -1    2.94    0.15
  -6  -3   1    2.99    0.13
   6   3   1    3.09    0.15
   6  -3   2    3.65    0.17
  -6   3   2    3.67    0.13
  -6   3   2    3.87    0.13
  -6  -3   2    3.63    0.12
  -6  -3   2    3.52    0.12
   6   3   2    3.80    0.17
   6   3   2    3.80    0.17
  -6   3  -2    3.52    0.18
   6  -3   3    0.21    0.10
  -6   3   3    0.37    0.04
   6   3   3    0.37    0.10
   6   3   3    0.30    0.09
  -6   3  -3    0.43    0.10
   6  -3   4    1.55    0.14
  -6   3   4    1.55    0.10
  -6   3   4    1.60    0.07
  -6   3  -4    1.77    0.15
   6   3   4    1.58    0.15
   6   3   4    1.46    0.15
  -6   3   5    0.43    0.05
   6  -3   5    0.26    0.11
  -6   3   5    0.44    0.07
   6   3   5    0.33    0.13
   6   3   5    0.19    0.13
  -6   3  -5    0.49    0.11
   6  -3   6    0.37    0.13
  -6   3   6    0.15    0.06
  -6   3   6    0.22    0.08
   6   3   6    0.15    0.14
  -6  -3   6    0.10    0.05
   6   3   6    0.06    0.12
  -6   3   7    0.89    0.09
   6  -3   7    0.54    0.15
  -6   3   7    0.61    0.11
   6   3   7    0.65    0.16
   6   3   7    0.63    0.16
  -6   3   8    0.67    0.12
  -6   3   8    0.96    0.10
   6  -3   8    1.00    0.17
   6   3   8    0.55    0.17
   6   3   8    0.71    0.15
  -6  -3   8    0.96    0.10
   6  -3   9    0.39    0.16
  -6   3   9    0.25    0.09
  -6  -3   9    0.19    0.08
   6   3   9    0.21    0.16
   6   3   9    0.18    0.17
  -6   3  10    0.34    0.11
   6  -3  10    0.43    0.17
   6   3  10    0.32    0.19
   6   3  10    0.39    0.16
  -6  -3  10    0.25    0.10
  -7   3   0    0.17    0.07
   7   3   0    0.27    0.06
   7   3   0    0.16    0.05
  -7  -3   0    0.29    0.08
   7  -3   0    0.27    0.06
   7   3  -1    1.54    0.07
  -7   3   1    1.45    0.10
   7  -3   1    1.70    0.12
  -7  -3  -1    1.50    0.12
   7   3   1    1.57    0.12
  -7   3  -1    1.52    0.12
   7   3   1    1.56    0.11
  -7  -3   1    1.52    0.11
  -7  -3   1    1.55    0.09
  -7   3   2    6.57    0.21
   7  -3   2    6.75    0.24
  -7   3   2    6.53    0.21
  -7  -3   2    6.51    0.20
   7   3   2    6.59    0.24
   7   3   2    6.94    0.25
  -7   3  -2    6.71    0.26
  -7  -3   2    6.98    0.20
   7  -3   3    2.98    0.18
  -7   3   3    3.22    0.12
  -7   3   3    3.37    0.12
  -7  -3   3    3.25    0.10
   7   3   3    3.67    0.19
  -7  -3   3    3.38    0.10
   7   3   3    3.64    0.20
  -7   3  -3    3.12    0.18
   7  -3   4    1.15    0.13
  -7   3   4    1.25    0.07
  -7   3   4    1.28    0.09
  -7   3  -4    1.21    0.15
   7   3   4    1.14    0.15
   7   3   4    1.23    0.14
   7  -3   5    1.46    0.16
  -7   3   5    1.63    0.08
  -7   3   5    1.87    0.12
   7   3   5    1.39    0.17
   7   3   5    1.79    0.17
  -7   3  -5    1.58    0.16
  -7   3   6    1.11    0.10
   7  -3   6    1.20    0.17
  -7   3   6    1.06    0.08
   7   3   6    1.21    0.16
   7   3   6    1.30    0.18
  -7   3   7    0.27    0.09
   7  -3   7    0.63    0.15
  -7   3   7    0.42    0.07
   7   3   7    0.26    0.16
   7   3   7    0.49    0.15
   7  -3   8    1.90    0.20
  -7   3   8    1.70    0.12
   7   3   8    1.34    0.19
   7   3   8    1.41    0.21
  -7  -3   8    1.60    0.11
   7  -3   9    0.43    0.17
  -7   3   9    0.29    0.09
  -7  -3   9    0.36    0.08
   7   3   9    0.24    0.16
   7   3   9    0.39    0.16
   7  -3  10    0.19    0.16
  -7   3  10    0.22    0.10
   7   3  10    0.10    0.17
   7   3  10    0.13    0.17
  -7  -3  10    0.34    0.10
  -8  -3   0    0.44    0.09
  -8   3   0    0.36    0.09
   8   3   0    0.36    0.06
   8   3   0    0.40    0.07
   8  -3   0    0.26    0.06
   8   3  -1    0.34    0.04
   8  -3   1    0.13    0.08
  -8   3   1    0.33    0.08
  -8  -3  -1    0.54    0.11
   8   3   1    0.38    0.08
   8   3   1    0.22    0.07
  -8   3  -1    0.12    0.09
  -8  -3   1    0.41    0.08
   8  -3   2    2.61    0.16
  -8   3   2    2.77    0.12
  -8   3   2    2.59    0.12
  -8  -3   2    2.60    0.11
  -8  -3   2    2.71    0.12
   8   3   2    2.65    0.16
  -8   3  -2    2.80    0.19
   8   3   2    2.57    0.16
   8  -3   3    1.15    0.13
  -8   3   3    0.98    0.07
  -8   3   3    1.18    0.07
  -8  -3   3    1.00    0.06
  -8  -3   3    1.12    0.07
  -8   3  -3    0.95    0.14
   8   3   3    0.86    0.13
   8   3   3    0.93    0.12
  -8   3   4    1.34    0.08
   8  -3   4    1.44    0.16
  -8   3  -4    1.53    0.17
   8   3   4    1.83    0.17
   8   3   4    1.48    0.15
   8  -3   5    1.71    0.18
  -8   3   5    1.77    0.10
  -8   3   5    1.65    0.08
  -8   3  -5    1.93    0.19
   8   3   5    1.84    0.19
   8   3   5    1.56    0.17
   8  -3   6    0.09    0.13
  -8   3   6    0.27    0.05
   8   3   6    0.17    0.13
   8   3   6    0.21    0.13
  -8   3   7    1.15    0.09
   8  -3   7    1.15    0.18
   8   3   7    0.98    0.17
   8   3   7    0.98    0.18
   8  -3   8    0.21    0.15
  -8   3   8    0.56    0.08
   8   3   8    0.34    0.16
   8   3   8    0.43    0.17
  -8   3   9    0.51    0.10
   8  -3   9    0.54    0.16
   8   3   9    0.30    0.17
   8   3   9    0.20    0.18
  -8  -3   9    0.50    0.08
   8  -3  10    0.55    0.19
  -8   3  10    0.41    0.11
   8   3  10    0.49    0.19
   8   3  10    0.64    0.21
  -9   3   0    1.90    0.14
   9   3   0    1.85    0.10
   9   3   0    1.97    0.12
   9  -3   0    1.84    0.11
  -9  -3   0    1.81    0.14
  -9   3   1    1.84    0.13
   9  -3   1    1.67    0.12
  -9  -3  -1    1.62    0.15
   9   3  -1    1.55    0.08
   9   3   1    1.84    0.12
  -9  -3   1    1.61    0.12
   9   3   1    1.61    0.12
  -9   3  -1    1.61    0.14
   9  -3   2    1.13    0.12
  -9   3   2    1.21    0.09
  -9   3   2    1.10    0.10
   9   3   2    0.99    0.11
  -9  -3   2    1.26    0.09
  -9   3  -2    1.34    0.15
  -9  -3   2    1.41    0.10
   9   3   2    1.11    0.12
  -9   3   3    0.33    0.06
   9  -3   3    0.59    0.12
  -9   3   3    0.45    0.07
   9   3   3    0.36    0.12
  -9  -3   3    0.56    0.07
  -9  -3   3    0.50    0.06
   9   3   3    0.57    0.11
  -9   3  -3    0.66    0.13
  -9   3   4    0.22    0.06
   9  -3   4    0.02    0.10
  -9  -3   4    0.22    0.04
  -9  -3   4    0.27    0.05
   9   3   4    0.16    0.12
  -9   3  -4    0.17    0.14
   9   3   4    0.08    0.12
  -9   3   5    0.07    0.05
   9  -3   5   -0.12    0.12
   9   3   5   -0.01    0.13
   9   3   5   -0.18    0.11
  -9   3  -5    0.21    0.13
  -9   3   6    0.96    0.07
   9  -3   6    0.87    0.17
   9   3   6    0.98    0.17
  -9   3  -6    0.90    0.15
   9   3   6    0.89    0.17
   9  -3   7    0.29    0.16
  -9   3   7    0.40    0.06
   9   3   7    0.33    0.17
   9   3   7    0.21    0.15
   9  -3   8    0.33    0.17
  -9   3   8    0.20    0.07
   9   3   8    0.08    0.15
   9   3   8    0.13    0.16
   9  -3   9    0.47    0.18
   9   3   9    0.51    0.19
   9   3   9    0.21    0.17
  10   3   0    0.54    0.07
  10   3   0    0.47    0.08
 -10  -3   0    0.59    0.11
 -10   3   0    0.49    0.11
  10  -3   0    0.43    0.07
  10  -3   1    0.78    0.10
 -10  -3  -1    0.91    0.13
 -10   3   1    0.88    0.11
  10   3  -1    0.97    0.07
 -10   3  -1    0.95    0.14
 -10  -3   1    0.92    0.12
  10   3   1    1.02    0.11
  10   3   1    0.89    0.10
  10  -3   2    1.32    0.13
 -10   3   2    1.29    0.11
 -10  -3  -2    1.16    0.14
  10   3   2    1.36    0.13
  10   3   2    1.35    0.13
 -10   3  -2    1.49    0.17
 -10  -3   2    1.41    0.12
  10  -3   3    0.22    0.11
 -10   3   3    0.06    0.07
 -10   3  -3   -0.17    0.11
  10   3   3    0.05    0.11
  10   3   3    0.02    0.11
 -10  -3   3    0.00    0.07
  10  -3   4    1.05    0.15
 -10   3   4    1.22    0.09
  10   3   4    1.13    0.15
 -10   3  -4    1.47    0.19
  10   3   4    1.13    0.16
 -10  -3   4    1.22    0.08
  10  -3   5    0.07    0.12
 -10   3   5    0.14    0.06
  10   3   5   -0.10    0.12
  10   3   5    0.09    0.13
 -10  -3   5    0.09    0.04
 -10   3  -5    0.27    0.14
 -10   3   6    0.00    0.05
  10  -3   6   -0.03    0.14
  10   3   6    0.15    0.13
 -10   3  -6   -0.03    0.13
  10   3   6    0.40    0.14
  10  -3   7    0.13    0.13
 -10   3   7    0.13    0.06
  10   3   7    0.09    0.16
  10   3   7    0.31    0.14
  10  -3   8    0.58    0.18
  10   3   8    0.52    0.19
  10   3   8    0.30    0.18
  10  -3   9    0.41    0.19
  10   3   9    0.36    0.20
  10   3   9    0.65    0.20
 -11  -3   0    0.22    0.11
  11   3   0    0.31    0.08
 -11   3   0    0.29    0.11
  11  -3   1    0.24    0.09
 -11   3   1    0.24    0.10
 -11  -3  -1    0.37    0.13
 -11  -3   1    0.38    0.11
  11   3   1    0.06    0.09
  11   3   1    0.40    0.09
 -11   3  -1    0.47    0.13
  11  -3   2    3.69    0.20
 -11   3   2    3.66    0.19
 -11  -3   2    3.83    0.19
  11   3   2    3.92    0.21
 -11   3  -2    3.88    0.24
  11   3   2    3.92    0.22
  11  -3   3    0.93    0.13
 -11   3   3    0.64    0.10
 -11  -3   3    0.72    0.09
 -11   3  -3    0.55    0.16
  11   3   3    0.75    0.13
  11   3   3    0.49    0.13
 -11   3   4    0.01    0.07
  11  -3   4   -0.06    0.11
  11   3   4    0.07    0.12
 -11   3  -4   -0.15    0.12
 -11  -3   4    0.05    0.06
  11   3   4    0.00    0.13
  11  -3   5    0.96    0.16
 -11   3   5    0.79    0.08
  11   3   5    0.88    0.17
 -11  -3   5    0.97    0.07
  11   3   5    0.56    0.15
 -11   3  -5    0.84    0.17
 -11   3   6    0.32    0.06
  11  -3   6    0.23    0.15
  11   3   6    0.28    0.17
  11   3   6    0.35    0.16
 -11   3  -6    0.52    0.16
  11  -3   7    0.53    0.17
  11   3   7    0.27    0.16
  11   3   7    0.52    0.18
  11  -3   8   -0.15    0.16
  11   3   8    0.05    0.18
  11   3   8    0.08    0.17
  12   3   0   -0.11    0.07
 -12  -3   0    0.18    0.11
 -12   3   0    0.00    0.11
 -12  -3  -1   -0.05    0.12
 -12   3   1    0.03    0.10
  12   3   1   -0.15    0.08
 -12   3  -1    0.07    0.12
 -12  -3   1   -0.07    0.10
  12  -3   2    0.89    0.13
 -12   3   2    0.84    0.12
 -12  -3   2    0.90    0.12
  12   3   2    0.99    0.13
 -12   3  -2    0.81    0.16
  12  -3   3   -0.05    0.10
 -12   3   3    0.22    0.09
 -12  -3   3    0.15    0.09
  12   3   3    0.15    0.12
 -12   3  -3    0.13    0.13
  12   3   3   -0.10    0.10
  12  -3   4    0.18    0.13
 -12   3   4    0.22    0.08
 -12   3  -4    0.30    0.15
  12   3   4    0.11    0.13
  12   3   4    0.19    0.12
 -12  -3   4   -0.15    0.07
 -12   3   5    0.80    0.09
  12  -3   5    0.67    0.14
 -12  -3   5    0.66    0.08
  12   3   5    0.73    0.15
  12   3   5    0.80    0.18
 -12   3  -5    0.70    0.18
  12  -3   6    0.07    0.14
 -12   3   6    0.07    0.07
  12   3   6   -0.02    0.16
  12   3   6    0.34    0.14
  12  -3   7    0.53    0.16
  12   3   7    0.40    0.17
  12   3   7    0.55    0.19
  12  -3   8   -0.13    0.16
  12   3   8    0.17    0.17
  12   3   8    0.21    0.19
 -13  -3   0    0.84    0.15
 -13   3   0    0.97    0.15
 -13  -3  -1   -0.27    0.11
 -13   3   1    0.06    0.11
 -13  -3   1   -0.07    0.10
  13   3   1    0.17    0.10
 -13   3  -1    0.04    0.13
 -13   3   2    1.14    0.14
 -13   3  -2    0.97    0.17
  13   3   2    1.04    0.14
 -13  -3   2    0.78    0.13
 -13   3   3    0.07    0.10
  13   3   3    0.21    0.13
 -13  -3   3    0.03    0.09
 -13   3  -3   -0.17    0.14
 -13   3   4    0.10    0.09
  13  -3   4    0.09    0.13
  13   3   4    0.09    0.13
 -13   3  -4    0.17    0.14
 -13  -3   4    0.31    0.09
  13  -3   5    0.29    0.14
 -13   3   5    0.19    0.09
 -13   3  -5    0.29    0.16
  13   3   5    0.17    0.15
  13   3   5    0.19    0.14
 -13  -3   5    0.15    0.08
  13  -3   6    0.09    0.15
 -13   3   6    0.26    0.08
  13   3   6    0.35    0.17
  13   3   6    0.42    0.17
  13  -3   7    0.05    0.17
  13   3   7    0.28    0.19
  13   3   7    0.35    0.17
 -14   3   0   -0.06    0.13
 -14  -3   0    0.14    0.12
 -14  -3  -1    0.70    0.15
 -14   3   1    0.42    0.13
 -14  -3   1    0.55    0.13
 -14   3  -1    0.22    0.14
 -14   3   2    0.10    0.12
 -14  -3   2    0.32    0.12
  14   3   2    0.31    0.12
 -14   3  -2    0.36    0.16
 -14   3   3   -0.03    0.10
 -14  -3   3   -0.01    0.10
  14   3   3    0.20    0.13
 -14   3  -3    0.19    0.15
 -14   3   4    0.38    0.11
 -14   3  -4    0.42    0.18
 -14  -3   4    0.54    0.10
  14   3   4    0.57    0.16
 -14   3   5   -0.02    0.09
 -14   3  -5   -0.05    0.16
 -14  -3   5    0.36    0.09
  14   3   5    0.07    0.15
  14   3   6    0.00    0.17
  14  -3   7    0.18    0.19
  14   3   7    0.31    0.19
 -15  -3   0    0.36    0.14
 -15   3   0    0.32    0.15
 -15   3   1   -0.02    0.12
 -15   3  -1    0.10    0.14
 -15  -3   1    0.10    0.12
 -15   3   2    1.24    0.16
 -15   3  -2    1.06    0.20
 -15  -3   2    1.00    0.15
 -15   3   3    0.23    0.12
 -15  -3   3    0.26    0.11
 -15   3  -3    0.24    0.17
  15   3   3    0.11    0.14
 -15   3   4    0.12    0.10
  15   3   4    0.02    0.15
 -15  -3   4    0.07    0.10
 -15   3  -4   -0.04    0.15
 -15   3   5    0.32    0.11
  15   3   5    0.32    0.18
 -15   3  -5    0.16    0.18
  15   3   6    0.10    0.19
 -16   3   0    0.04    0.14
 -16   3   1   -0.26    0.13
 -16  -3   1   -0.10    0.13
 -16   3  -1    0.05    0.16
 -16   3   2    0.16    0.14
 -16   3  -2    0.10    0.17
 -16  -3   2    0.22    0.13
 -16   3   3    0.03    0.12
 -16  -3   3    0.16    0.12
 -16   3  -3   -0.04    0.17
 -16   3   4    0.02    0.12
 -16   3  -4    0.08    0.16
 -16   3   5    0.01    0.11
  16   3   5    0.03    0.17
 -16   3  -5    0.22    0.19
 -17   3   0    0.21    0.16
 -17   3   1   -0.01    0.15
 -17   3  -1    0.03    0.17
 -17   3   2    0.11    0.15
 -17   3  -2    0.08    0.18
 -17   3   3    0.00    0.13
 -17   3  -3    0.30    0.18
 -17   3   4   -0.16    0.13
 -17   3  -4    0.09    0.16
 -18   3   0    0.13    0.17
 -18   3   1   -0.06    0.16
 -18   3  -1    0.07    0.19
 -18   3   2   -0.01    0.16
 -18   3  -2    0.41    0.20
   0   4   0    0.10    0.04
   0   4   1   -0.04    0.06
   0   4  -1   -0.05    0.05
   0   4   1    0.01    0.05
   0   4  -2    3.83    0.14
   0   4   2    3.73    0.14
   0   4   2    3.95    0.16
   0   4   3    0.00    0.06
   0   4  -3    0.02    0.05
   0   4   3   -0.02    0.06
   0   4   4    0.58    0.10
   0   4   4    0.61    0.08
   0   4   5    0.07    0.08
   0   4   5    0.06    0.08
   0   4   6    4.61    0.22
   0  -4   6    5.02    0.21
   0   4   6    4.49    0.24
   0  -4   7   -0.06    0.09
   0   4   7    0.01    0.10
   0   4   7   -0.14    0.11
   0  -4   8    5.27    0.24
   0   4   8    5.44    0.29
   0   4   8    5.13    0.26
   0  -4   9    0.00    0.11
   0   4   9   -0.07    0.11
   0   4   9    0.05    0.13
   0   4  10    0.06    0.13
   0   4  10    0.08    0.13
   0  -4  10    0.29    0.13
   0  -4  11   -0.10    0.13
   0   4  11    0.03    0.15
   0   4  11    0.12    0.15
   1   4   0    1.16    0.09
   1   4   0    1.33    0.08
  -1   4   0    1.04    0.07
   1   4  -1   11.29    0.31
  -1   4   1   11.13    0.32
  -1   4   1   11.52    0.31
  -1   4  -1   11.08    0.32
   1   4   1   11.47    0.32
   1   4   1   11.26    0.33
  -1   4   2    1.08    0.08
   1   4  -2    1.28    0.07
  -1   4   2    1.26    0.09
  -1   4  -2    1.45    0.10
   1   4   2    1.06    0.09
  -1  -4   2    1.20    0.08
   1   4   2    1.36    0.09
  -1   4   3    4.51    0.16
   1   4  -3    4.77    0.14
  -1   4   3    4.58    0.18
   1   4   3    4.55    0.18
  -1   4  -3    4.85    0.17
   1   4   3    4.58    0.19
  -1   4   4    1.29    0.11
  -1   4   4    1.27    0.09
   1   4   4    1.24    0.11
  -1   4  -4    1.49    0.10
   1   4   4    1.16    0.11
  -1   4   5    1.67    0.13
   1  -4   5    1.68    0.13
  -1   4   5    1.99    0.13
   1   4   5    1.78    0.15
   1   4   5    1.96    0.14
  -1   4   6    2.21    0.17
  -1   4   6    2.09    0.15
   1  -4   6    2.28    0.16
   1   4   6    1.97    0.15
   1   4   6    1.62    0.15
  -1   4   7    1.98    0.15
   1  -4   7    1.89    0.16
  -1   4   7    1.63    0.16
   1   4   7    1.81    0.16
   1   4   7    1.89    0.19
  -1  -4   7    2.30    0.16
   1  -4   8    1.23    0.15
  -1   4   8    1.21    0.14
  -1   4   8    1.20    0.16
   1   4   8    1.20    0.17
  -1  -4   8    1.42    0.14
   1   4   8    1.30    0.16
  -1   4   9    0.17    0.12
   1  -4   9    0.28    0.12
  -1   4   9    0.29    0.14
   1   4   9    0.20    0.13
   1   4   9    0.16    0.13
  -1  -4   9    0.17    0.11
  -1   4  10    0.01    0.13
   1  -4  10    0.23    0.13
  -1   4  10    0.22    0.13
   1   4  10    0.53    0.15
  -1  -4  10    0.17    0.12
   1   4  10    0.20    0.15
   1  -4  11   -0.05    0.14
  -1   4  11    0.30    0.15
  -1   4  11   -0.06    0.15
   1   4  11    0.18    0.16
  -1  -4  11    0.15    0.13
   1   4  11   -0.10    0.15
   2   4   0    0.56    0.06
  -2   4   0    0.51    0.07
   2   4   0    0.37    0.06
  -2   4   1    8.60    0.25
   2   4  -1    8.59    0.24
  -2   4   1    8.42    0.26
   2   4   1    8.56    0.26
  -2   4  -1    8.71    0.26
   2   4   1    8.57    0.27
  -2  -4   1    8.71    0.24
  -2   4   2    0.24    0.06
  -2   4   2    0.08    0.05
   2   4   2    0.12    0.07
   2   4   2    0.18    0.07
  -2  -4   2    0.29    0.05
  -2   4  -2    0.22    0.07
  -2   4   3    1.59    0.12
  -2   4   3    1.89    0.09
  -2   4  -3    1.72    0.11
  -2  -4   3    1.97    0.09
   2   4   3    1.78    0.11
   2   4   3    1.93    0.13
  -2   4   4    0.73    0.09
  -2   4   4    0.76    0.07
   2  -4   4    0.85    0.10
  -2   4  -4    0.86    0.09
  -2  -4   4    0.94    0.07
   2   4   4    0.64    0.11
   2   4   4    0.59    0.09
  -2   4   5    1.22    0.12
  -2   4   5    1.36    0.10
   2  -4   5    1.20    0.12
   2   4   5    1.17    0.12
   2   4   5    1.60    0.15
   2  -4   6    0.90    0.13
  -2   4   6    0.79    0.10
  -2   4   6    0.56    0.11
   2   4   6    0.85    0.13
   2   4   6    0.58    0.14
  -2   4   7    1.94    0.15
   2  -4   7    1.68    0.15
  -2   4   7    1.96    0.17
   2   4   7    1.48    0.16
  -2  -4   7    1.61    0.13
   2   4   7    1.68    0.18
   2  -4   8    0.23    0.12
  -2   4   8    0.18    0.11
  -2   4   8   -0.01    0.10
  -2  -4   8    0.14    0.09
   2   4   8    0.04    0.12
   2   4   8   -0.09    0.13
  -2   4   9   -0.01    0.10
  -2   4   9    0.28    0.13
   2  -4   9    0.19    0.13
   2   4   9    0.04    0.12
  -2  -4   9    0.14    0.10
   2   4   9    0.23    0.14
  -2   4  10    0.02    0.13
  -2   4  10    0.06    0.12
   2  -4  10    0.00    0.13
  -2  -4  10   -0.02    0.11
   2   4  10    0.15    0.15
   2   4  10   -0.21    0.14
   2  -4  11   -0.03    0.15
  -2   4  11    0.04    0.14
  -2   4  11    0.22    0.14
  -2  -4  11    0.03    0.12
   2   4  11    0.01    0.16
   2   4  11   -0.09    0.15
   3   4   0    0.96    0.07
  -3   4   0    0.84    0.08
   3   4   0    0.97    0.07
  -3   4   1    1.63    0.09
   3   4  -1    1.47    0.07
  -3  -4   1    1.63    0.08
   3   4   1    1.81    0.11
  -3   4  -1    1.68    0.11
   3   4   1    1.71    0.11
  -3   4   2    0.47    0.05
   3  -4   2    0.42    0.08
  -3   4   2    0.52    0.06
  -3  -4   2    0.71    0.05
   3   4   2    0.48    0.08
   3   4   2    0.39    0.07
  -3   4  -2    0.60    0.08
  -3   4   3    1.83    0.11
  -3   4   3    1.73    0.09
   3  -4   3    1.74    0.12
  -3   4  -3    2.06    0.13
   3   4   3    1.86    0.13
  -3  -4   3    2.00    0.08
   3   4   3    1.94    0.13
   3  -4   4    0.41    0.09
  -3   4   4    0.48    0.06
  -3   4   4    0.42    0.08
  -3  -4   4    0.55    0.06
   3   4   4    0.48    0.10
  -3   4  -4    0.58    0.09
   3   4   4    0.53    0.11
   3  -4   5    3.24    0.18
  -3   4   5    3.02    0.14
  -3   4   5    2.82    0.16
   3   4   5    2.82    0.17
  -3  -4   5    3.03    0.13
   3   4   5    2.93    0.19
  -3   4  -5    2.92    0.17
   3  -4   6    0.37    0.11
  -3   4   6    0.34    0.08
  -3   4   6    0.29    0.09
   3   4   6    0.36    0.12
   3   4   6    0.34    0.12
   3  -4   7    3.18    0.21
  -3   4   7    3.32    0.18
  -3   4   7    3.07    0.20
   3   4   7    2.57    0.22
   3   4   7    3.16    0.22
  -3   4   8    0.32    0.12
  -3   4   8    0.45    0.11
   3  -4   8    0.50    0.14
   3   4   8    0.23    0.14
   3   4   8    0.44    0.15
  -3  -4   8    0.47    0.10
  -3   4   9    0.21    0.12
  -3   4   9    0.22    0.11
   3  -4   9    0.26    0.13
   3   4   9    0.21    0.16
   3   4   9    0.28    0.14
  -3  -4   9    0.30    0.10
  -3   4  10    0.43    0.14
   3  -4  10    0.55    0.16
  -3   4  10    0.60    0.14
  -3  -4  10    0.61    0.13
   3   4  10    0.74    0.17
   3   4  10    0.68    0.19
  -3   4  11    0.05    0.14
  -3  -4  11    0.41    0.14
   3   4  11   -0.05    0.16
  -4   4   0    1.03    0.08
   4  -4   0    0.95    0.08
   4   4   0    1.08    0.07
   4   4   0    1.00    0.07
   4  -4   1    0.62    0.07
  -4   4   1    0.75    0.06
   4   4  -1    0.69    0.05
  -4  -4   1    0.85    0.06
  -4   4  -1    0.77    0.08
   4   4   1    0.62    0.07
   4   4   1    0.63    0.07
   4  -4  -1    0.80    0.05
   4  -4   2    0.41    0.08
  -4   4   2    0.27    0.05
  -4   4   2    0.33    0.05
   4   4   2    0.18    0.07
  -4  -4   2    0.42    0.04
   4   4   2    0.28    0.07
  -4   4  -2    0.28    0.08
   4  -4   3    1.12    0.11
  -4   4   3    1.28    0.07
  -4   4   3    1.18    0.08
   4   4   3    1.20    0.12
  -4   4  -3    1.09    0.10
  -4  -4   3    1.11    0.06
   4   4   3    1.42    0.12
   4  -4   4    0.20    0.09
  -4   4   4    0.26    0.05
  -4   4   4    0.32    0.07
   4   4   4    0.17    0.08
   4   4   4    0.46    0.11
  -4   4  -4    0.29    0.09
  -4  -4   4    0.43    0.05
   4  -4   5    0.27    0.11
  -4   4   5    0.32    0.08
  -4   4   5    0.32    0.06
  -4  -4   5    0.43    0.06
   4   4   5    0.42    0.11
   4   4   5    0.10    0.10
  -4   4  -5    0.30    0.10
  -4   4   6    3.74    0.20
   4  -4   6    3.96    0.23
  -4   4   6    4.05    0.17
   4   4   6    3.87    0.23
   4   4   6    3.73    0.25
  -4   4   7    0.21    0.08
   4  -4   7    0.32    0.11
  -4   4   7    0.25    0.10
   4   4   7    0.29    0.12
   4   4   7    0.19    0.13
  -4   4   8    3.33    0.21
   4  -4   8    3.46    0.24
  -4   4   8    3.35    0.19
  -4  -4   8    3.72    0.18
   4   4   8    3.86    0.25
   4   4   8    3.52    0.27
  -4   4   9    1.10    0.13
  -4   4   9    0.93    0.15
   4  -4   9    0.95    0.16
   4   4   9    0.63    0.16
  -4  -4   9    1.14    0.13
   4   4   9    1.14    0.20
   4  -4  10    0.21    0.15
  -4   4  10   -0.04    0.12
  -4   4  10    0.27    0.12
  -4  -4  10    0.03    0.10
   4   4  10    0.11    0.17
   4   4  10    0.40    0.17
   5   4   0   12.68    0.34
   5   4   0   12.65    0.36
   5  -4   0   11.89    0.35
  -5   4   0   12.23    0.36
  -5   4   1    3.22    0.13
   5  -4   1    3.23    0.14
   5   4   1    3.09    0.14
  -5  -4   1    3.23    0.12
  -5   4  -1    3.05    0.15
   5  -4  -1    3.06    0.11
   5   4   1    3.14    0.14
  -5   4   2    0.81    0.06
   5  -4   2    0.76    0.09
   5   4   2    0.99    0.10
  -5  -4   2    0.90    0.06
   5   4   2    0.79    0.09
  -5   4  -2    1.04    0.11
  -5   4   3    3.13    0.13
  -5   4   3    2.92    0.11
   5  -4   3    3.17    0.17
   5   4   3    2.86    0.15
  -5  -4   3    3.15    0.10
   5   4   3    3.15    0.17
  -5   4  -3    3.09    0.17
   5  -4   4    2.50    0.17
  -5   4   4    2.37    0.10
  -5   4   4    2.38    0.12
   5   4   4    1.91    0.15
   5   4   4    2.43    0.16
  -5   4  -4    2.04    0.15
  -5  -4   4    2.23    0.08
   5  -4   5    0.46    0.12
  -5   4   5    0.50    0.06
  -5   4   5    0.40    0.08
  -5   4  -5    0.49    0.11
   5   4   5    0.43    0.12
  -5  -4   5    0.39    0.05
   5   4   5    0.44    0.13
  -5   4   6    3.58    0.15
   5  -4   6    3.57    0.23
  -5   4   6    3.54    0.19
   5   4   6    3.43    0.23
   5   4   6    3.41    0.23
  -5   4   7    0.74    0.09
   5  -4   7    0.72    0.14
  -5   4   7    0.55    0.11
   5   4   7    0.77    0.15
   5   4   7    0.61    0.15
  -5   4   8    1.24    0.12
  -5   4   8    1.12    0.14
   5  -4   8    1.41    0.18
  -5  -4   8    1.58    0.12
   5   4   8    1.27    0.19
   5   4   8    1.48    0.19
  -5   4   9    0.20    0.12
   5  -4   9    0.01    0.14
  -5   4   9    0.46    0.11
  -5  -4   9    0.37    0.10
   5   4   9    0.18    0.17
   5   4   9    0.30    0.15
   5  -4  10    0.13    0.15
  -5   4  10    0.15    0.11
   5   4  10    0.28    0.17
  -5  -4  10    0.22    0.10
   5   4  10    0.11    0.16
  -6   4   0    0.66    0.08
   6   4   0    0.67    0.06
   6  -4   0    0.59    0.07
   6   4   0    0.72    0.07
  -6   4   1    4.00    0.15
   6  -4   1    3.72    0.16
  -6  -4   1    3.94    0.14
   6   4   1    3.75    0.16
   6  -4  -1    3.83    0.12
   6   4   1    3.83    0.15
  -6   4  -1    3.50    0.17
   6  -4   2    0.64    0.10
  -6   4   2    0.57    0.06
  -6  -4   2    0.60    0.06
  -6   4  -2    0.60    0.10
   6   4   2    0.65    0.09
   6   4   2    0.61    0.10
  -6  -4   2    0.65    0.05
  -6   4   3    0.26    0.05
   6  -4   3    0.15    0.09
  -6  -4   3    0.29    0.04
  -6   4  -3    0.32    0.10
   6   4   3    0.18    0.09
   6   4   3    0.41    0.10
   6  -4   4    1.09    0.13
  -6   4   4    1.03    0.07
  -6   4   4    1.25    0.09
  -6   4  -4    0.94    0.12
   6   4   4    1.03    0.14
   6   4   4    1.04    0.13
  -6   4   5    0.02    0.07
  -6   4   5    0.22    0.05
   6  -4   5   -0.08    0.10
   6   4   5    0.12    0.12
   6   4   5    0.18    0.11
  -6   4  -5    0.13    0.11
  -6  -4   5    0.04    0.04
  -6   4   6    2.05    0.14
  -6   4   6    2.19    0.12
   6  -4   6    1.78    0.17
   6   4   6    2.29    0.20
   6   4   6    1.59    0.18
  -6   4  -6    1.96    0.17
  -6   4   7    0.23    0.07
  -6   4   7    0.30    0.10
   6  -4   7    0.14    0.14
   6   4   7    0.17    0.13
   6   4   7    0.09    0.13
   6  -4   8    0.35    0.14
  -6   4   8    0.37    0.09
  -6   4   8    0.26    0.11
   6   4   8    0.31    0.16
   6   4   8    0.26    0.14
  -6   4   9    0.02    0.09
   6  -4   9   -0.05    0.14
   6   4   9    0.19    0.17
   6   4   9    0.13    0.15
  -6  -4   9    0.11    0.08
   6  -4  10    0.03    0.17
  -6   4  10    0.04    0.10
   6   4  10   -0.09    0.15
   6   4  10   -0.14    0.16
  -6  -4  10    0.20    0.10
   7  -4   0    0.13    0.06
   7   4   0    0.09    0.05
  -7   4   0    0.03    0.07
   7   4   0    0.02    0.05
  -7   4   1    1.18    0.09
   7  -4   1    1.21    0.10
   7   4  -1    1.04    0.08
   7  -4  -1    1.01    0.06
  -7  -4   1    1.03    0.09
   7   4   1    1.17    0.10
  -7   4  -1    0.99    0.11
   7   4   1    1.08    0.09
   7  -4   2    0.11    0.09
  -7   4   2    0.12    0.06
  -7  -4   2    0.19    0.05
   7   4   2    0.25    0.08
  -7   4  -2    0.14    0.10
  -7  -4   2    0.13    0.05
   7   4   2    0.18    0.08
  -7   4   3    0.39    0.06
   7  -4   3    0.30    0.11
  -7  -4   3    0.35    0.05
   7   4   3    0.27    0.10
  -7  -4   3    0.40    0.05
   7   4   3    0.54    0.11
  -7   4  -3    0.56    0.12
   7  -4   4    0.57    0.13
  -7   4   4    0.55    0.06
  -7   4   4    0.56    0.07
   7   4   4    0.36    0.12
  -7  -4   4    0.66    0.04
   7   4   4    0.52    0.12
  -7   4  -4    0.52    0.12
  -7   4   5    0.72    0.08
  -7   4   5    0.82    0.07
   7  -4   5    0.94    0.15
   7   4   5    0.75    0.14
  -7   4  -5    0.81    0.14
   7   4   5    0.80    0.14
  -7   4   6    1.61    0.10
  -7   4   6    1.75    0.12
   7  -4   6    1.78    0.19
  -7   4  -6    1.75    0.17
   7   4   6    1.72    0.18
   7   4   6    2.10    0.19
   7  -4   7    1.48    0.19
  -7   4   7    1.88    0.12
  -7   4   7    1.92    0.14
   7   4   7    1.41    0.18
   7   4   7    2.19    0.22
  -7   4   8    0.39    0.09
   7  -4   8    0.22    0.14
   7   4   8    0.40    0.16
   7   4   8    0.17    0.14
  -7   4   9    0.44    0.10
   7  -4   9    0.36    0.15
   7   4   9    0.29    0.17
  -7  -4   9    0.30    0.09
   7   4   9    0.42    0.18
   7  -4  10    0.46    0.18
  -7   4  10    0.38    0.11
  -7  -4  10    0.49    0.10
   7   4  10    0.57    0.20
   7   4  10    0.71    0.21
  -8  -4   0    0.63    0.10
   8   4   0    0.67    0.07
   8   4   0    0.70    0.07
  -8   4   0    0.40    0.10
   8  -4   0    0.59    0.07
   8   4  -1    0.79    0.06
   8  -4   1    0.51    0.09
  -8   4  -1    0.81    0.12
   8   4   1    0.68    0.09
  -8  -4   1    0.74    0.09
   8   4   1    0.83    0.09
   8  -4   2    0.33    0.10
  -8   4   2    0.38    0.07
  -8   4   2    0.51    0.07
   8   4   2    0.37    0.09
  -8  -4   2    0.55    0.06
  -8   4  -2    0.34    0.10
  -8  -4   2    0.40    0.07
   8   4   2    0.46    0.10
   8  -4   3    1.16    0.13
  -8   4   3    0.94    0.08
   8   4   3    0.96    0.13
  -8  -4   3    1.15    0.07
   8   4   3    0.76    0.13
  -8   4  -3    1.19    0.15
  -8  -4   3    1.08    0.07
   8  -4   4    0.03    0.11
  -8   4   4    0.11    0.05
   8   4   4    0.04    0.11
  -8   4  -4   -0.03    0.12
  -8  -4   4    0.09    0.04
   8   4   4    0.18    0.12
  -8  -4   4    0.16    0.04
  -8   4   5    0.66    0.07
  -8   4   5    0.65    0.07
   8  -4   5    0.81    0.15
   8   4   5    0.66    0.14
   8   4   5    0.57    0.15
  -8   4  -5    0.88    0.15
   8  -4   6    1.88    0.18
  -8   4   6    1.95    0.11
   8   4   6    1.89    0.20
   8   4   6    1.90    0.19
  -8   4  -6    2.00    0.19
   8  -4   7    0.41    0.14
  -8   4   7    0.31    0.07
   8   4   7    0.51    0.17
   8   4   7    0.32    0.16
   8  -4   8    1.29    0.18
  -8   4   8    1.01    0.10
   8   4   8    1.35    0.21
   8   4   8    1.28    0.20
   8  -4   9    1.97    0.23
  -8   4   9    2.08    0.14
   8   4   9    1.72    0.24
   8   4   9    1.54    0.24
  -8  -4   9    1.85    0.13
   8   4  10    0.33    0.19
   9  -4   0    4.12    0.16
  -9   4   0    4.04    0.20
   9   4   0    4.30    0.17
   9   4   0    4.20    0.15
  -9  -4   0    4.29    0.20
   9   4  -1   -0.02    0.04
   9  -4   1   -0.07    0.08
  -9   4   1    0.05    0.08
  -9   4  -1    0.03    0.10
   9   4   1    0.06    0.07
   9   4   1   -0.05    0.08
  -9  -4   1   -0.17    0.08
  -9   4   2    0.52    0.08
   9  -4   2    0.43    0.11
   9   4   2    0.43    0.10
  -9  -4   2    0.48    0.07
  -9   4  -2    0.63    0.13
  -9  -4   2    0.39    0.08
   9   4   2    0.27    0.10
   9  -4   3    0.69    0.12
  -9   4   3    0.73    0.08
  -9   4  -3    0.82    0.15
  -9  -4   3    0.75    0.07
  -9  -4   3    0.67    0.08
   9   4   3    0.85    0.13
   9   4   3    0.81    0.12
  -9   4   4    0.42    0.07
   9  -4   4    0.57    0.14
  -9  -4   4    0.41    0.05
   9   4   4    0.35    0.13
   9   4   4    0.45    0.13
  -9  -4   4    0.47    0.06
  -9   4  -4    0.18    0.14
  -9   4   5    2.08    0.11
   9  -4   5    1.97    0.19
   9   4   5    1.91    0.19
  -9   4  -5    1.77    0.18
   9   4   5    2.06    0.19
   9  -4   6    1.36    0.18
  -9   4   6    1.55    0.10
   9   4   6    1.56    0.18
  -9   4  -6    1.47    0.18
   9   4   6    1.27    0.18
  -9   4   7    1.32    0.10
   9  -4   7    1.06    0.19
   9   4   7    1.24    0.19
   9   4   7    1.15    0.19
  -9   4   8    0.85    0.09
   9  -4   8    0.63    0.16
   9   4   8    0.61    0.17
   9   4   8    0.33    0.16
  -9   4   9    0.18    0.09
   9  -4   9    0.28    0.16
   9   4   9    0.18    0.17
   9   4   9    0.39    0.19
  10  -4   0    0.73    0.08
 -10   4   0    0.76    0.12
  10   4   0    0.64    0.08
 -10  -4   0    0.51    0.12
  10   4   0    0.70    0.07
  10   4  -1    1.32    0.09
 -10   4   1    1.20    0.13
  10  -4   1    1.47    0.12
  10   4   1    1.42    0.12
 -10  -4   1    1.06    0.12
  10   4   1    1.37    0.12
 -10   4  -1    1.69    0.15
  10  -4   2   -0.01    0.09
 -10   4   2    0.09    0.09
 -10  -4   2    0.03    0.08
  10   4   2    0.10    0.09
 -10   4  -2    0.06    0.12
  10   4   2   -0.12    0.09
 -10   4   3    0.18    0.08
  10  -4   3    0.09    0.11
  10   4   3    0.27    0.12
 -10   4  -3    0.05    0.12
  10   4   3    0.25    0.11
 -10  -4   3    0.14    0.07
 -10   4   4    0.20    0.07
  10  -4   4    0.44    0.12
 -10  -4   4    0.19    0.06
  10   4   4    0.00    0.11
 -10   4  -4    0.40    0.13
  10   4   4    0.15    0.13
  10  -4   5    0.88    0.16
 -10   4   5    0.90    0.08
  10   4   5    0.77    0.16
 -10   4  -5    0.81    0.17
  10   4   5    0.91    0.16
  10  -4   6    1.12    0.18
 -10   4   6    1.15    0.09
  10   4   6    0.62    0.16
 -10   4  -6    0.92    0.17
  10   4   6    1.23    0.18
  10  -4   7    0.12    0.15
 -10   4   7    0.22    0.07
  10   4   7    0.22    0.15
  10   4   7    0.29    0.16
 -10   4   8    0.28    0.08
  10  -4   8    0.22    0.16
  10   4   8    0.10    0.18
  10   4   8    0.22    0.17
  10  -4   9    0.32    0.18
  10   4   9    0.55    0.20
  10   4   9    0.22    0.18
 -11   4   0    0.19    0.11
 -11  -4   0    0.09    0.11
  11   4   0    0.17    0.07
  11  -4   1    1.14    0.11
 -11   4   1    1.19    0.13
 -11  -4   1    0.97    0.13
  11   4   1    1.24    0.12
  11   4   1    1.17    0.12
 -11   4  -1    0.89    0.14
 -11   4   2    0.08    0.09
  11  -4   2    0.38    0.11
 -11   4  -2    0.26    0.13
  11   4   2    0.33    0.10
  11   4   2    0.30    0.11
 -11  -4   2    0.22    0.09
 -11   4   3    0.57    0.10
  11  -4   3    0.46    0.12
 -11   4  -3    0.78    0.16
  11   4   3    0.76    0.14
  11   4   3    0.67    0.12
 -11  -4   3    0.63    0.09
  11  -4   4    0.17    0.12
 -11   4   4    0.25    0.08
  11   4   4    0.04    0.12
  11   4   4    0.09    0.12
 -11  -4   4    0.18    0.07
 -11   4  -4    0.08    0.14
  11  -4   5    0.14    0.13
 -11   4   5    0.19    0.07
  11   4   5    0.20    0.15
  11   4   5    0.13    0.13
 -11   4  -5   -0.04    0.14
  11  -4   6    0.91    0.17
 -11   4   6    1.17    0.09
  11   4   6    1.20    0.20
  11   4   6    0.82    0.16
 -11   4  -6    1.34    0.20
  11  -4   7    0.42    0.15
 -11   4   7    0.50    0.08
  11   4   7    0.04    0.16
  11   4   7    0.39    0.17
  11  -4   8    0.25    0.17
  11   4   8    0.54    0.18
  11   4   8    0.47    0.20
 -12  -4   0    0.01    0.11
  12   4   0   -0.04    0.07
 -12   4   0    0.15    0.11
 -12   4   1    0.40    0.12
 -12   4  -1    0.53    0.13
 -12  -4   1    0.48    0.12
  12   4   1    0.65    0.10
 -12   4   2    0.63    0.11
 -12  -4   2    0.47    0.11
  12   4   2    0.56    0.12
 -12   4  -2    0.29    0.13
 -12   4   3    0.31    0.10
  12  -4   3    0.34    0.12
 -12   4  -3    0.34    0.15
  12   4   3    0.34    0.12
 -12  -4   3    0.37    0.09
  12   4   3    0.38    0.13
 -12   4   4    0.27    0.09
  12  -4   4    0.18    0.12
  12   4   4    0.29    0.14
  12   4   4    0.54    0.14
 -12   4  -4    0.24    0.14
 -12  -4   4    0.34    0.08
 -12   4   5    0.78    0.10
  12  -4   5    0.68    0.15
  12   4   5    0.46    0.16
  12   4   5    0.43    0.15
 -12   4  -5    0.62    0.16
 -12   4   6    0.69    0.09
  12  -4   6    0.72    0.16
  12   4   6    0.85    0.18
  12   4   6    0.38    0.17
 -12   4  -6    0.80    0.18
  12  -4   7   -0.06    0.15
  12   4   7   -0.14    0.16
  12   4   7    0.19    0.18
  12  -4   8    0.19    0.17
  12   4   8    0.10    0.17
  12   4   8    0.17    0.17
 -13   4   0    0.51    0.13
 -13   4   1    0.11    0.11
  13   4   1   -0.08    0.09
 -13  -4   1    0.06    0.11
 -13   4  -1    0.06    0.13
 -13   4   2    0.06    0.11
 -13   4  -2    0.16    0.14
  13   4   2    0.15    0.11
 -13  -4   2    0.03    0.10
 -13   4   3    0.40    0.11
 -13  -4   3    0.38    0.10
  13   4   3    0.39    0.14
 -13   4  -3    0.27    0.16
 -13   4   4    0.00    0.09
  13  -4   4    0.05    0.12
 -13   4  -4    0.17    0.17
  13   4   4    0.15    0.14
  13  -4   5    1.11    0.18
 -13   4   5    1.53    0.13
  13   4   5    1.42    0.19
 -13   4  -5    1.57    0.21
  13   4   5    1.47    0.21
 -13   4   6    0.35    0.09
  13  -4   6    0.26    0.15
 -13   4  -6    0.43    0.18
  13   4   6    0.57    0.18
  13   4   6    0.05    0.15
  13  -4   7    0.52    0.19
  13   4   7    0.68    0.19
  13   4   7    0.94    0.22
 -14   4   0    0.32    0.14
 -14   4   1    0.40    0.13
 -14   4  -1    0.08    0.14
 -14   4   2    0.17    0.12
 -14   4  -2   -0.05    0.14
 -14  -4   2   -0.07    0.10
  14   4   2    0.05    0.11
 -14   4   3   -0.11    0.10
 -14   4  -3    0.12    0.15
  14   4   3    0.20    0.13
 -14   4   4   -0.12    0.10
  14   4   4    0.00    0.14
 -14   4  -4    0.03    0.15
 -14   4   5    1.02    0.13
  14   4   5    1.06    0.19
 -14   4  -5    1.06    0.19
 -14   4   6    0.25    0.10
 -14   4  -6    0.12    0.15
  14   4   6    0.15    0.18
  14   4   7    0.06    0.20
 -15   4   0   -0.01    0.13
 -15   4   1    0.13    0.13
 -15   4  -1    0.15    0.15
 -15   4   2    0.48    0.14
 -15   4  -2    0.21    0.16
 -15   4   3    0.24    0.12
  15   4   3    0.47    0.15
 -15   4  -3    0.55    0.19
 -15   4   4   -0.09    0.11
  15   4   4    0.39    0.16
 -15   4  -4    0.03    0.16
 -15   4   5    0.09    0.11
 -15   4  -5   -0.05    0.17
  15   4   5    0.13    0.18
  15   4   6    0.33    0.20
 -16   4   0   -0.13    0.14
 -16   4   1    0.30    0.15
 -16   4  -1    0.33    0.17
 -16   4   2    0.37    0.14
 -16   4  -2    0.29    0.17
 -16   4   3   -0.08    0.12
 -16   4  -3   -0.21    0.16
 -16   4   4    0.21    0.13
 -16   4  -4    0.63    0.19
 -16   4   5    0.24    0.12
  16   4   5    0.36    0.19
 -16   4  -5    0.14    0.19
 -17   4   0    0.05    0.16
 -17   4   1   -0.28    0.14
 -17   4  -1   -0.31    0.15
 -17   4   2   -0.10    0.14
 -17   4  -2    0.08    0.18
 -17   4   3    0.21    0.14
 -17   4  -3    0.23    0.19
 -17   4  -4    0.16    0.18
 -18   4   0    0.21    0.18
 -18   4   1    0.07    0.16
 -18   4  -1   -0.33    0.17
   0   5   0   12.30    0.34
   0   5   1    0.00    0.06
   0   5  -1    0.09    0.06
   0   5   1    0.00    0.05
   0   5   2   23.65    0.66
   0   5  -2   23.81    0.63
   0   5   2   23.81    0.63
   0   5  -3    0.01    0.05
   0   5   3    0.03    0.06
   0   5   3   -0.01    0.07
   0   5   4    0.69    0.09
   0   5   4    0.86    0.11
   0   5  -4    0.97    0.07
   0   5   5    0.03    0.08
   0   5   5   -0.09    0.09
   0   5   6    1.61    0.14
   0   5   6    1.31    0.15
   0   5   7   -0.01    0.10
   0   5   7   -0.17    0.11
   0  -5   7   -0.02    0.10
   0   5   8    0.92    0.15
   0   5   8    0.82    0.14
   0  -5   8    0.56    0.12
   0   5   9    0.03    0.13
   0   5   9   -0.14    0.11
   0  -5   9    0.18    0.11
   0   5  10    0.43    0.15
   0   5  10    0.31    0.15
   0  -5  10    0.44    0.14
   0  -5  11    0.04    0.13
   0   5  11    0.23    0.15
   0   5  11   -0.05    0.15
   1   5   0   54.38    1.39
   1   5   0   53.99    1.43
  -1   5   0   54.26    1.39
  -1   5   1    1.77    0.11
   1   5  -1    1.94    0.09
  -1   5   1    1.90    0.09
   1   5   1    1.97    0.12
  -1   5  -1    1.75    0.10
   1   5   1    1.52    0.10
  -1   5   2    9.23    0.29
   1   5  -2    9.49    0.26
  -1   5   2    9.87    0.27
   1   5   2    8.87    0.28
  -1   5  -2    8.96    0.28
   1   5   2    9.17    0.29
  -1   5   3    8.71    0.26
   1   5  -3    8.52    0.24
  -1   5   3    8.76    0.28
   1   5   3    8.23    0.28
   1   5   3    8.44    0.27
  -1   5  -3    8.47    0.26
  -1   5   4    0.02    0.07
  -1   5   4    0.01    0.06
  -1   5  -4    0.13    0.06
   1   5   4    0.16    0.09
   1   5   4    0.15    0.08
  -1   5   5    0.21    0.08
  -1   5   5    0.17    0.09
   1   5   5    0.09    0.08
   1   5   5    0.03    0.10
   1  -5   6    2.49    0.17
  -1   5   6    2.45    0.18
  -1   5   6    2.51    0.16
   1   5   6    1.98    0.17
   1   5   6    2.58    0.17
  -1   5   7    1.35    0.14
  -1   5   7    1.68    0.17
   1  -5   7    1.69    0.16
   1   5   7    1.60    0.18
   1   5   7    1.38    0.15
  -1  -5   7    1.50    0.14
  -1   5   8    1.50    0.15
   1  -5   8    1.27    0.15
  -1   5   8    1.16    0.16
   1   5   8    1.21    0.16
   1   5   8    1.31    0.16
  -1  -5   8    1.44    0.14
   1  -5   9    0.04    0.11
  -1   5   9   -0.04    0.12
  -1   5   9    0.03    0.11
  -1  -5   9    0.16    0.11
   1   5   9   -0.14    0.12
   1   5   9   -0.11    0.13
   1  -5  10    0.65    0.15
  -1   5  10    0.90    0.16
  -1   5  10    0.82    0.17
   1   5  10    0.94    0.17
   1   5  10    0.50    0.16
  -1  -5  10    0.50    0.13
   1  -5  11    0.44    0.16
  -1   5  11    0.43    0.17
  -1   5  11    0.60    0.16
   1   5  11    0.32    0.17
   1   5  11    0.64    0.17
  -1  -5  11    0.61    0.16
  -2   5   0    0.04    0.06
   2   5   0    0.11    0.05
   2   5   0    0.11    0.06
  -2   5   1   10.96    0.32
   2   5  -1   11.54    0.31
  -2   5   1   11.31    0.33
   2   5   1   11.13    0.34
  -2   5  -1   11.36    0.33
   2   5   1   11.76    0.33
  -2   5   2    2.12    0.12
  -2   5   2    1.92    0.10
   2   5  -2    2.06    0.08
   2   5   2    1.92    0.12
  -2  -5   2    2.12    0.10
   2   5   2    1.85    0.12
  -2   5  -2    1.97    0.12
  -2   5   3    1.86    0.10
  -2   5   3    1.88    0.12
  -2   5  -3    1.96    0.12
   2   5   3    2.15    0.14
  -2  -5   3    2.17    0.10
   2   5   3    1.95    0.13
  -2   5   4   -0.02    0.07
  -2   5   4    0.12    0.06
   2   5   4    0.05    0.08
  -2  -5   4    0.10    0.06
   2   5   4    0.09    0.08
  -2   5  -4    0.23    0.07
  -2   5   5    1.69    0.13
   2  -5   5    2.00    0.14
  -2   5   5    1.51    0.11
   2   5   5    1.87    0.14
  -2   5  -5    1.64    0.12
   2   5   5    1.70    0.16
   2  -5   6    0.15    0.10
  -2   5   6   -0.08    0.09
  -2   5   6   -0.12    0.08
   2   5   6   -0.06    0.09
   2   5   6   -0.02    0.12
  -2   5   7    0.34    0.10
   2  -5   7    0.36    0.11
  -2   5   7    0.36    0.11
   2   5   7    0.30    0.13
   2   5   7    0.31    0.12
  -2   5   8    0.06    0.10
   2  -5   8   -0.06    0.11
  -2   5   8    0.06    0.11
   2   5   8    0.01    0.13
   2   5   8    0.07    0.12
  -2  -5   8    0.05    0.09
  -2   5   9   -0.02    0.12
  -2   5   9    0.10    0.11
   2  -5   9    0.00    0.12
   2   5   9    0.04    0.13
   2   5   9    0.02    0.14
  -2  -5   9   -0.04    0.10
  -2   5  10    0.07    0.12
  -2   5  10    0.04    0.13
   2  -5  10    0.17    0.14
   2   5  10   -0.10    0.14
   2   5  10    0.26    0.16
  -2  -5  10   -0.10    0.11
  -2   5  11    0.65    0.17
   2   5  11    0.34    0.18
   3   5   0   39.54    1.03
   3   5   0   38.82    1.00
  -3   5   0   37.68    1.00
  -3   5   1    4.24    0.15
   3   5  -1    4.01    0.13
   3   5   1    4.14    0.15
  -3   5  -1    3.75    0.16
   3   5   1    4.20    0.17
  -3   5   2    5.64    0.20
  -3   5   2    5.36    0.18
   3   5   2    5.95    0.21
  -3   5  -2    5.71    0.21
  -3  -5   2    5.83    0.18
   3   5   2    5.77    0.21
  -3   5   3    2.15    0.10
  -3   5   3    2.05    0.12
   3  -5   3    2.14    0.14
  -3   5  -3    1.97    0.13
  -3  -5   3    2.10    0.10
   3   5   3    1.95    0.13
   3   5   3    2.19    0.14
  -3   5   4    0.08    0.06
  -3   5   4    0.18    0.07
   3  -5   4    0.08    0.09
  -3  -5   4    0.13    0.05
   3   5   4    0.08    0.09
   3   5   4    0.04    0.09
  -3   5  -4    0.03    0.07
  -3   5   5    0.18    0.08
   3  -5   5    0.16    0.09
  -3   5   5    0.26    0.07
  -3   5  -5    0.17    0.08
  -3  -5   5    0.47    0.07
   3   5   5    0.20    0.12
   3   5   5    0.17    0.09
   3  -5   6    4.87    0.24
  -3   5   6    4.78    0.20
  -3   5   6    4.70    0.23
   3   5   6    4.85    0.27
   3   5   6    4.84    0.24
  -3   5   7    2.00    0.14
   3  -5   7    1.48    0.16
  -3   5   7    1.68    0.15
   3   5   7    1.83    0.18
   3   5   7    1.53    0.19
  -3   5   8    0.43    0.11
  -3   5   8    0.50    0.12
   3  -5   8    0.60    0.13
  -3  -5   8    0.81    0.11
   3   5   8    0.65    0.14
   3   5   8    0.48    0.16
  -3   5   9   -0.02    0.10
   3  -5   9   -0.03    0.13
  -3   5   9    0.08    0.12
   3   5   9    0.11    0.14
  -3  -5   9    0.11    0.10
   3   5   9    0.00    0.13
   3  -5  10    0.55    0.16
  -3   5  10    0.66    0.14
  -3   5  10    0.22    0.14
   3   5  10    0.41    0.18
   3   5  10    0.80    0.18
  -3  -5  10    0.29    0.12
   4   5   0    6.09    0.20
   4  -5   0    6.11    0.20
   4   5   0    6.05    0.19
  -4   5   0    6.11    0.20
   4   5  -1    0.60    0.05
  -4   5   1    0.42    0.06
   4  -5   1    0.63    0.08
   4   5   1    0.53    0.07
   4   5   1    0.65    0.08
   4  -5  -1    0.60    0.06
  -4   5  -1    0.41    0.07
   4  -5   2    6.78    0.23
  -4   5   2    6.74    0.22
  -4   5   2    6.74    0.21
   4   5   2    6.79    0.25
  -4   5  -2    6.63    0.23
   4   5   2    6.87    0.23
  -4  -5   2    7.06    0.20
   4  -5   3    2.85    0.15
  -4   5   3    3.03    0.12
  -4   5   3    2.86    0.14
  -4   5  -3    2.93    0.15
   4   5   3    2.91    0.17
  -4  -5   3    3.03    0.11
   4   5   3    2.97    0.15
   4  -5   4    0.10    0.10
  -4   5   4    0.13    0.06
  -4   5   4    0.14    0.07
   4   5   4    0.30    0.10
  -4   5  -4    0.11    0.08
  -4  -5   4    0.13    0.05
   4   5   4   -0.06    0.10
  -4   5   5   -0.07    0.06
   4  -5   5    0.04    0.09
  -4   5   5    0.13    0.08
   4   5   5    0.05    0.10
  -4   5  -5    0.11    0.09
  -4  -5   5    0.07    0.06
   4   5   5    0.01    0.11
  -4   5   6    1.04    0.10
  -4   5   6    1.04    0.12
   4  -5   6    0.77    0.13
   4   5   6    1.20    0.17
   4   5   6    0.94    0.14
  -4   5  -6    0.90    0.12
  -4   5   7    0.10    0.09
  -4   5   7    0.20    0.08
   4  -5   7    0.26    0.11
   4   5   7    0.14    0.14
   4   5   7    0.29    0.14
  -4   5   8    0.99    0.14
   4  -5   8    0.93    0.16
  -4   5   8    1.14    0.13
  -4  -5   8    1.24    0.12
   4   5   8    1.26    0.18
   4   5   8    0.92    0.18
  -4   5   9    0.34    0.13
  -4   5   9    0.32    0.11
   4  -5   9   -0.01    0.13
   4   5   9    0.17    0.14
  -4  -5   9    0.12    0.09
   4   5   9    0.10    0.15
  -4   5  10    0.40    0.12
   4  -5  10    0.26    0.16
  -4   5  10    0.17    0.13
  -4  -5  10    0.38    0.12
   4   5  10    0.44    0.19
   4   5  10    0.44    0.17
   5  -5   0    8.65    0.26
   5   5   0    8.71    0.25
  -5   5   0    8.22    0.27
   5   5   0    8.60    0.26
  -5   5   1    7.05    0.22
   5   5  -1    6.80    0.19
   5  -5   1    7.07    0.23
   5  -5  -1    6.84    0.20
   5   5   1    6.97    0.23
  -5   5  -1    6.82    0.24
   5   5   1    7.00    0.24
   5  -5   2    1.10    0.10
  -5   5   2    1.15    0.08
  -5   5  -2    1.14    0.11
   5   5   2    1.05    0.10
   5   5   2    1.17    0.10
  -5  -5   2    1.23    0.08
   5  -5   3    7.69    0.27
  -5   5   3    7.36    0.24
  -5   5   3    7.30    0.23
   5   5   3    7.53    0.27
  -5  -5   3    7.55    0.22
   5   5   3    7.45    0.28
  -5   5  -3    7.56    0.27
   5  -5   4    0.43    0.11
  -5   5   4    0.46    0.08
  -5   5   4    0.45    0.06
  -5  -5   4    0.54    0.05
   5   5   4    0.44    0.11
   5   5   4    0.30    0.10
  -5   5  -4    0.48    0.11
  -5   5   5    0.12    0.08
  -5   5   5    0.12    0.06
   5  -5   5    0.30    0.12
   5   5   5    0.22    0.13
  -5   5  -5    0.14    0.11
  -5  -5   5    0.16    0.06
   5   5   5    0.25    0.11
  -5   5   6    0.69    0.09
   5  -5   6    0.46    0.13
  -5   5   6    0.58    0.10
   5   5   6    0.30    0.13
   5   5   6    0.46    0.13
  -5   5  -6    0.54    0.12
   5  -5   7    0.49    0.14
  -5   5   7    0.34    0.08
  -5   5   7    0.31    0.10
   5   5   7    0.32    0.14
   5   5   7    0.34    0.14
  -5   5   8    1.50    0.16
  -5   5   8    1.83    0.14
   5  -5   8    1.69    0.20
   5   5   8    1.46    0.20
   5   5   8    1.49    0.19
  -5   5   9    0.37    0.11
   5  -5   9    0.35    0.15
  -5   5   9    0.16    0.11
   5   5   9    0.35    0.18
   5   5   9    0.31    0.16
  -5  -5   9    0.30    0.10
   5  -5  10    0.32    0.17
  -5   5  10    0.73    0.13
   5   5  10    0.58    0.18
  -5  -5  10    0.42    0.11
   5   5  10    0.57    0.19
  -6   5   0    0.30    0.07
   6   5   0    0.25    0.06
   6  -5   0    0.22    0.06
   6   5   0    0.16    0.05
   6  -5   1    0.76    0.09
  -6   5   1    0.72    0.08
  -6   5  -1    0.71    0.10
   6  -5  -1    0.90    0.06
   6   5   1    0.70    0.09
   6   5   1    0.80    0.09
  -6   5   2    3.01    0.13
   6  -5   2    2.92    0.15
  -6  -5   2    3.06    0.12
  -6   5  -2    2.82    0.17
   6   5   2    2.88    0.15
   6   5   2    2.81    0.16
   6  -5   3   -0.02    0.09
  -6   5   3   -0.05    0.05
  -6  -5   3    0.10    0.04
  -6   5  -3    0.16    0.09
   6   5   3    0.04    0.10
   6   5   3   -0.01    0.08
   6  -5   4    0.38    0.10
  -6   5   4    0.30    0.07
  -6   5   4    0.22    0.06
   6   5   4    0.04    0.09
   6   5   4    0.26    0.10
  -6  -5   4    0.32    0.05
  -6   5   5    1.15    0.11
   6  -5   5    1.26    0.16
  -6   5   5    1.13    0.09
   6   5   5    1.32    0.16
   6   5   5    1.11    0.16
  -6   5  -5    0.93    0.14
  -6  -5   5    1.24    0.08
   6  -5   6    0.07    0.12
  -6   5   6    0.08    0.08
  -6   5   6    0.13    0.07
   6   5   6    0.17    0.13
  -6   5  -6    0.06    0.11
   6   5   6   -0.01    0.12
  -6   5   7    0.44    0.10
  -6   5   7    0.58    0.09
   6  -5   7    0.76    0.16
   6   5   7    0.39    0.14
   6   5   7    0.59    0.16
  -6   5   8    0.19    0.09
   6  -5   8    0.14    0.13
  -6   5   8    0.15    0.10
   6   5   8   -0.06    0.15
   6   5   8    0.06    0.15
  -6   5   9    0.09    0.09
   6  -5   9    0.18    0.14
   6   5   9    0.17    0.14
  -6  -5   9    0.22    0.09
   6   5   9    0.30    0.18
  -6   5  10   -0.04    0.10
   6  -5  10    0.08    0.17
  -6  -5  10    0.12    0.10
   6   5  10    0.37    0.18
   6   5  10   -0.09    0.17
   7  -5   0    5.15    0.18
   7   5   0    4.92    0.17
   7   5   0    5.34    0.19
  -7   5   0    5.21    0.20
  -7   5   1    4.84    0.19
   7  -5   1    5.38    0.20
  -7   5  -1    5.19    0.21
   7   5   1    5.14    0.20
   7  -5  -1    5.15    0.16
   7   5   1    4.79    0.20
  -7   5   2    0.61    0.08
   7  -5   2    0.48    0.10
  -7   5  -2    0.63    0.12
   7   5   2    0.60    0.10
   7   5   2    0.36    0.09
  -7  -5   2    0.72    0.07
  -7   5   3   -0.02    0.05
   7  -5   3    0.02    0.10
   7   5   3    0.00    0.09
  -7  -5   3    0.07    0.04
  -7   5  -3    0.16    0.11
   7   5   3    0.14    0.10
  -7   5   4    0.04    0.05
   7  -5   4    0.11    0.10
   7   5   4    0.21    0.12
  -7   5  -4    0.05    0.11
   7   5   4    0.00    0.10
  -7  -5   4    0.11    0.04
   7  -5   5    0.95    0.15
  -7   5   5    0.85    0.09
  -7   5   5    0.86    0.08
   7   5   5    0.74    0.15
   7   5   5    0.70    0.15
  -7  -5   5    0.91    0.07
  -7   5  -5    0.86    0.15
  -7   5   6    3.47    0.18
   7  -5   6    3.72    0.23
  -7   5   6    3.59    0.15
   7   5   6    3.98    0.25
  -7   5  -6    3.92    0.24
   7   5   6    4.10    0.28
   7  -5   7    0.87    0.17
  -7   5   7    0.95    0.09
  -7   5   7    0.86    0.11
   7   5   7    0.65    0.18
   7   5   7    0.81    0.17
  -7   5   8    0.59    0.10
   7  -5   8    0.40    0.15
   7   5   8    0.38    0.17
   7   5   8    0.26    0.16
  -7   5   9    0.21    0.10
   7  -5   9   -0.09    0.15
   7   5   9    0.21    0.17
   7   5   9    0.30    0.16
  -7  -5   9    0.13    0.08
   7  -5  10    0.27    0.18
  -7   5  10    0.25    0.11
   7   5  10    0.24    0.17
  -7  -5  10    0.27    0.10
   7   5  10    0.25    0.18
   8   5   0    1.16    0.09
   8  -5   0    1.11    0.09
   8   5   0    1.29    0.09
  -8   5   0    1.07    0.12
   8  -5   1    0.17    0.08
  -8   5   1    0.14    0.07
   8  -5  -1    0.22    0.05
  -8   5  -1    0.08    0.09
   8   5   1    0.07    0.08
   8   5   1    0.14    0.07
  -8   5   2    0.06    0.07
   8  -5   2    0.10    0.09
  -8  -5   2    0.17    0.06
  -8   5  -2    0.17    0.10
   8   5   2    0.07    0.08
   8   5   2    0.15    0.09
  -8   5   3    2.13    0.12
   8  -5   3    2.21    0.16
  -8  -5   3    2.32    0.11
   8   5   3    2.02    0.16
   8   5   3    1.97    0.15
  -8   5  -3    1.90    0.17
   8  -5   4    0.27    0.12
  -8   5   4    0.24    0.07
   8   5   4    0.40    0.12
  -8  -5   4    0.21    0.05
  -8   5  -4    0.18    0.13
   8   5   4    0.26    0.13
   8  -5   5    0.02    0.11
  -8   5   5    0.14    0.06
  -8   5  -5   -0.04    0.12
   8   5   5   -0.02    0.13
   8   5   5    0.03    0.12
  -8   5   6    0.33    0.07
   8  -5   6    0.51    0.15
  -8   5  -6    0.40    0.14
   8   5   6    0.63    0.16
   8   5   6    0.42    0.14
   8  -5   7    0.04    0.13
  -8   5   7    0.13    0.07
   8   5   7    0.11    0.14
   8   5   7    0.11    0.16
   8  -5   8    1.02    0.19
  -8   5   8    1.48    0.12
   8   5   8    0.84    0.18
   8   5   8    0.98    0.19
   8  -5   9    0.48    0.18
  -8   5   9    0.33    0.09
  -8  -5   9    0.15    0.08
   8   5   9    0.39    0.20
   8   5   9    0.21    0.17
   9   5   0    0.03    0.06
   9   5   0   -0.04    0.06
  -9   5   0    0.05    0.09
   9  -5   0   -0.04    0.06
  -9   5   1    2.29    0.16
   9  -5   1    2.38    0.15
   9   5   1    2.42    0.15
   9   5   1    2.51    0.16
  -9   5  -1    2.41    0.17
   9  -5   2    0.57    0.11
  -9   5   2    0.55    0.09
   9   5   2    0.47    0.10
  -9   5  -2    0.42    0.12
   9   5   2    0.46    0.11
  -9  -5   2    0.55    0.08
   9  -5   3    1.46    0.15
  -9   5   3    1.34    0.11
  -9   5  -3    1.61    0.17
   9   5   3    1.82    0.16
  -9  -5   3    1.59    0.10
   9   5   3    1.59    0.16
  -9   5   4    0.52    0.08
   9  -5   4    0.49    0.13
   9   5   4    0.23    0.11
   9   5   4    0.35    0.14
  -9   5  -4    0.30    0.13
   9  -5   5   -0.11    0.11
  -9   5   5   -0.02    0.06
   9   5   5   -0.01    0.13
  -9   5  -5    0.13    0.13
   9   5   5   -0.18    0.12
  -9   5   6    0.34    0.07
   9  -5   6    0.27    0.13
  -9   5  -6    0.15    0.12
   9   5   6    0.13    0.14
   9   5   6    0.43    0.14
   9  -5   7    0.21    0.14
  -9   5   7    0.15    0.07
   9   5   7    0.08    0.16
   9   5   7   -0.06    0.14
  -9   5   8    1.10    0.11
   9  -5   8    0.96    0.19
   9   5   8    0.92    0.20
   9   5   8    1.02    0.20
  -9   5   9    0.90    0.11
   9  -5   9    0.58    0.18
   9   5   9    0.66    0.20
   9   5   9    0.60    0.22
  10   5   0    0.27    0.06
  10   5   0    0.25    0.08
 -10   5   0    0.27    0.11
  10  -5   0    0.27    0.07
  10  -5   1    0.01    0.08
 -10   5   1    0.11    0.09
  10   5   1    0.04    0.08
 -10   5  -1   -0.02    0.10
  10   5   1   -0.01    0.07
  10  -5   2    1.02    0.13
 -10   5   2    1.12    0.12
  10   5   2    1.02    0.12
 -10   5  -2    1.04    0.15
  10   5   2    1.08    0.13
  10  -5   3    0.17    0.11
 -10   5   3    0.24    0.08
  10   5   3    0.31    0.12
 -10   5  -3    0.39    0.14
  10   5   3    0.04    0.11
  10  -5   4    0.21    0.12
 -10   5   4    0.26    0.08
  10   5   4    0.31    0.12
 -10   5  -4    0.48    0.15
  10   5   4    0.20    0.13
 -10   5   5    0.39    0.08
  10  -5   5    0.19    0.13
  10   5   5    0.44    0.14
 -10   5  -5    0.36    0.16
  10   5   5    0.41    0.15
 -10   5   6    0.32    0.08
  10  -5   6    0.03    0.14
  10   5   6    0.20    0.14
 -10   5  -6    0.36    0.15
  10   5   6    0.41    0.16
 -10   5   7    0.57    0.08
  10  -5   7    0.91    0.19
  10   5   7    0.63    0.16
  10   5   7    0.48    0.18
  10  -5   8   -0.02    0.14
 -10   5   8    0.19    0.08
  10   5   8    0.22    0.18
  10   5   8    0.17    0.17
  10  -5   9    0.20    0.17
  10   5   9   -0.06    0.18
  10   5   9    0.11    0.18
  11   5   0    0.06    0.07
 -11   5   0    0.16    0.11
  11  -5   1    1.00    0.11
 -11   5   1    1.12    0.13
 -11   5  -1    0.94    0.14
  11   5   1    1.00    0.12
 -11   5   2    0.54    0.11
  11  -5   2    0.28    0.10
  11   5   2    0.48    0.12
  11   5   2    0.47    0.11
 -11   5  -2    0.46    0.14
 -11   5   3    0.34    0.09
  11  -5   3    0.50    0.12
  11   5   3    0.37    0.13
  11   5   3    0.36    0.11
 -11   5  -3    0.38    0.15
  11  -5   4    0.17    0.12
 -11   5   4    0.45    0.09
  11   5   4    0.34    0.12
 -11   5  -4    0.50    0.15
  11   5   4    0.30    0.14
  11  -5   5    0.34    0.14
 -11   5   5    0.77    0.09
  11   5   5    0.47    0.16
  11   5   5    0.60    0.15
 -11   5  -5    0.52    0.16
  11  -5   6    1.75    0.19
 -11   5   6    1.62    0.11
  11   5   6    2.01    0.22
  11   5   6    1.87    0.22
 -11   5  -6    1.47    0.19
 -11   5   7    0.30    0.08
  11  -5   7    0.42    0.17
  11   5   7    0.18    0.16
  11   5   7    0.44    0.19
  11  -5   8    0.30    0.17
  11   5   8    0.11    0.19
  11   5   8    0.16    0.17
 -12   5   0    0.18    0.12
  12   5   0    0.10    0.08
 -12   5   1    0.33    0.11
 -12   5  -1    0.10    0.12
  12   5   1    0.34    0.10
 -12   5   2    0.14    0.10
 -12   5  -2    0.15    0.13
  12   5   2    0.20    0.11
 -12   5   3    0.99    0.12
  12  -5   3    0.64    0.13
  12   5   3    0.56    0.14
 -12   5  -3    0.55    0.16
  12   5   3    0.60    0.13
 -12   5   4    0.13    0.09
  12  -5   4    0.32    0.13
 -12   5  -4    0.08    0.15
  12   5   4    0.29    0.14
  12   5   4    0.09    0.12
  12  -5   5   -0.02    0.13
 -12   5   5    0.09    0.08
 -12   5  -5    0.20    0.16
  12   5   5   -0.03    0.13
  12   5   5    0.04    0.15
  12  -5   6    0.11    0.14
 -12   5   6    0.15    0.08
  12   5   6    0.32    0.17
 -12   5  -6    0.30    0.15
  12   5   6   -0.03    0.14
 -12   5   7    0.03    0.08
  12  -5   7    0.06    0.16
  12   5   7    0.27    0.18
  12   5   7    0.12    0.16
  12  -5   8    0.48    0.19
  12   5   8    0.62    0.19
  12   5   8    0.55    0.21
 -13   5   0    0.25    0.13
 -13   5   1    0.06    0.12
 -13   5  -1    0.10    0.13
  13   5   1    0.19    0.10
 -13   5   2    0.39    0.12
  13   5   2    0.70    0.13
 -13   5  -2    0.72    0.15
 -13   5   3    0.12    0.10
  13   5   3   -0.11    0.12
 -13   5  -3    0.02    0.13
 -13   5   4    0.38    0.11
  13  -5   4    0.12    0.12
 -13   5  -4    0.14    0.15
  13   5   4    0.22    0.15
  13  -5   5   -0.19    0.12
 -13   5   5   -0.01    0.09
  13   5   5    0.14    0.16
 -13   5  -5    0.01    0.16
  13   5   5    0.12    0.13
  13  -5   6    0.16    0.16
 -13   5   6    0.11    0.09
  13   5   6    0.17    0.17
  13   5   6    0.03    0.14
 -13   5  -6    0.17    0.17
  13  -5   7    0.22    0.17
  13   5   7    0.12    0.19
  13   5   7   -0.10    0.16
 -14   5   0    0.19    0.13
 -14   5   1    0.19    0.13
 -14   5  -1   -0.28    0.12
 -14   5   2    0.55    0.13
  14   5   2    0.05    0.12
 -14   5  -2    0.12    0.16
 -14   5   3    0.29    0.12
 -14   5  -3    0.22    0.17
  14   5   3    0.39    0.14
 -14   5   4    0.26    0.11
 -14   5  -4    0.18    0.17
  14   5   4    0.30    0.16
 -14   5   5    0.04    0.10
 -14   5  -5    0.17    0.15
  14   5   5   -0.02    0.17
 -14   5   6    0.22    0.10
 -14   5  -6    0.17    0.17
  14   5   6    0.56    0.20
  14   5   7    0.08    0.20
 -15   5   0   -0.20    0.13
 -15   5   1    0.13    0.13
 -15   5  -1    0.49    0.16
 -15   5   2    0.21    0.13
 -15   5  -2    0.37    0.16
 -15   5   3    0.39    0.13
 -15   5  -3    0.37    0.17
  15   5   3    0.22    0.15
 -15   5   4    0.47    0.13
 -15   5  -4    0.62    0.20
  15   5   4    0.53    0.17
 -15   5   5    0.27    0.12
 -15   5  -5    0.17    0.18
  15   5   5    0.16    0.18
 -15   5   6    0.38    0.11
  15   5   6    0.27    0.20
 -15   5  -6    0.64    0.19
 -16   5   0    0.01    0.15
 -16   5   1    0.10    0.15
 -16   5  -1    0.29    0.17
 -16   5   2    0.04    0.13
 -16   5  -2   -0.11    0.16
 -16   5   3    0.29    0.13
 -16   5  -3   -0.02    0.17
 -16   5   4    0.11    0.13
 -16   5  -4    0.06    0.17
 -16   5   5   -0.02    0.12
 -16   5  -5    0.06    0.18
  16   5   5    0.07    0.18
 -17   5   0   -0.20    0.17
 -17   5   1    0.21    0.16
 -17   5  -1   -0.09    0.16
 -17   5   2    0.13    0.15
 -17   5  -2    0.41    0.19
 -17   5   3   -0.10    0.13
 -17   5  -3    0.17    0.19
 -18   5   0   -0.05    0.17
 -18   5   1   -0.09    0.16
 -18   5  -1   -0.17    0.18
   0   6   0    0.69    0.08
   0   6   1   -0.04    0.06
   0   6  -1   -0.07    0.06
   0   6   1    0.01    0.06
   0   6  -2    2.59    0.11
   0   6   2    2.19    0.12
   0   6   2    2.51    0.13
   0   6   3    0.03    0.06
   0   6   3    0.02    0.07
   0   6  -3   -0.05    0.05
   0   6  -4   10.40    0.31
   0   6   4   10.64    0.36
   0   6   4   10.63    0.33
   0   6   5    0.02    0.08
   0   6   5    0.14    0.10
   0   6   6    0.36    0.10
   0   6   6    0.44    0.12
   0   6   7    0.02    0.12
   0  -6   7    0.01    0.10
   0   6   7   -0.03    0.10
   0  -6   8    0.08    0.11
   0   6   8    0.03    0.12
   0   6   8    0.09    0.12
   0  -6   9   -0.05    0.11
   0   6   9   -0.02    0.12
   0   6   9   -0.22    0.12
   0   6  10   -0.10    0.13
   0   6  10   -0.04    0.14
   0  -6  10    0.03    0.12
   0   6  11   -0.14    0.15
  -1   6   0   35.64    0.89
   1   6   0   32.64    0.89
  -1   6   1    5.17    0.18
   1   6  -1    5.14    0.18
  -1   6   1    5.27    0.20
   1   6   1    5.28    0.18
  -1   6  -1    5.52    0.19
   1   6   1    5.39    0.19
   1   6  -2    2.47    0.10
  -1   6   2    2.42    0.14
  -1   6   2    2.61    0.12
  -1   6  -2    1.89    0.11
   1   6   2    2.27    0.13
   1   6   2    2.35    0.14
  -1   6   3    1.17    0.10
  -1   6   3    1.20    0.09
   1   6  -3    1.35    0.08
   1   6   3    1.49    0.11
   1   6   3    1.19    0.11
  -1   6  -3    1.29    0.09
   1   6  -4    2.62    0.11
  -1   6   4    2.54    0.14
  -1   6   4    2.69    0.15
   1   6   4    2.89    0.17
   1   6   4    2.50    0.15
  -1   6  -4    2.50    0.13
  -1   6   5    0.14    0.09
  -1   6   5    0.15    0.08
   1   6   5    0.07    0.09
   1   6   5   -0.05    0.09
  -1   6  -5    0.11    0.07
  -1   6   6    6.44    0.29
   1  -6   6    6.75    0.27
  -1   6   6    6.43    0.26
   1   6   6    7.04    0.28
   1   6   6    6.86    0.31
  -1   6   7   10.21    0.39
   1  -6   7    9.42    0.36
  -1   6   7    9.96    0.35
   1   6   7    9.53    0.37
   1   6   7   10.32    0.40
   1  -6   8    0.20    0.11
  -1   6   8    0.23    0.11
  -1   6   8    0.40    0.13
   1   6   8    0.03    0.13
   1   6   8    0.03    0.12
  -1  -6   8    0.19    0.10
  -1   6   9    0.18    0.12
   1  -6   9    0.04    0.12
  -1   6   9    0.07    0.13
   1   6   9    0.08    0.13
   1   6   9    0.04    0.14
  -1  -6   9    0.23    0.11
  -1   6  10    0.15    0.13
  -1   6  10    0.05    0.13
   1  -6  10    0.08    0.13
  -1  -6  10    0.17    0.12
   1   6  10   -0.12    0.14
   1   6  10    0.05    0.13
   2   6   0    0.31    0.06
  -2   6   0    0.24    0.07
  -2   6   1    1.40    0.10
   2   6  -1    1.40    0.08
   2   6   1    1.35    0.09
  -2   6  -1    1.27    0.10
   2   6   1    1.11    0.09
  -2   6   2    0.19    0.06
   2   6  -2    0.19    0.04
  -2   6   2    0.16    0.06
   2   6   2    0.25    0.07
  -2   6  -2    0.28    0.07
   2   6   2    0.23    0.07
  -2   6   3    7.70    0.27
   2   6  -3    7.98    0.22
  -2   6   3    8.07    0.25
  -2   6  -3    7.75    0.25
   2   6   3    7.80    0.28
   2   6   3    8.05    0.26
  -2   6   4    0.16    0.07
  -2   6   4    0.14    0.07
   2   6   4    0.18    0.10
   2   6   4    0.12    0.08
  -2   6  -4    0.18    0.07
  -2   6   5    1.71    0.12
  -2   6   5    1.40    0.13
   2  -6   5    1.51    0.13
   2   6   5    1.42    0.14
   2   6   5    1.58    0.13
  -2   6  -5    1.68    0.12
  -2   6   6    0.87    0.13
   2  -6   6    0.54    0.12
  -2   6   6    0.52    0.10
   2   6   6    0.39    0.12
   2   6   6    0.53    0.12
   2  -6   7   15.63    0.50
  -2   6   7   16.10    0.52
  -2   6   7   15.51    0.48
   2   6   7   15.17    0.54
   2   6   7   15.67    0.51
   2  -6   8    0.46    0.13
  -2   6   8    0.59    0.12
  -2   6   8    0.62    0.13
  -2  -6   8    0.60    0.11
   2   6   8    0.25    0.13
   2   6   8    0.60    0.15
  -2   6   9    0.58    0.13
  -2   6   9    0.15    0.13
   2  -6   9    0.48    0.14
   2   6   9    0.30    0.14
  -2  -6   9    0.51    0.12
   2   6   9    0.15    0.13
   2  -6  10   -0.06    0.12
  -2   6  10    0.04    0.12
  -2   6  10    0.13    0.13
   2   6  10    0.07    0.15
  -2  -6  10    0.07    0.11
   2   6  10   -0.03    0.14
  -3   6   0   30.32    0.79
   3   6   0   29.52    0.79
   3   6   0   29.97    0.81
   3   6  -1    1.85    0.09
  -3   6   1    2.04    0.11
   3   6   1    2.16    0.12
  -3   6  -1    1.78    0.12
   3   6   1    1.90    0.12
   3   6  -2    2.72    0.09
  -3   6   2    2.45    0.12
  -3   6   2    2.58    0.13
   3   6   2    2.34    0.14
  -3   6  -2    2.38    0.14
   3   6   2    2.53    0.14
  -3   6   3    0.28    0.07
  -3   6   3    0.39    0.07
   3   6   3    0.29    0.09
  -3   6  -3    0.33    0.08
   3   6   3    0.51    0.10
  -3  -6   3    0.42    0.06
   3  -6   4    5.66    0.23
  -3   6   4    4.99    0.19
  -3   6   4    5.23    0.22
   3   6   4    5.90    0.25
  -3  -6   4    5.59    0.19
  -3   6  -4    5.45    0.22
   3   6   4    5.61    0.23
  -3   6   5    0.10    0.07
  -3   6   5    0.21    0.09
   3  -6   5    0.33    0.11
   3   6   5    0.15    0.10
  -3  -6   5    0.19    0.07
   3   6   5    0.24    0.12
  -3   6  -5    0.21    0.09
  -3   6   6    0.85    0.12
   3  -6   6    0.93    0.14
  -3   6   6    1.05    0.11
   3   6   6    1.00    0.15
   3   6   6    0.73    0.13
  -3   6  -6    1.18    0.12
  -3   6   7    9.57    0.35
  -3   6   7    9.21    0.32
   3  -6   7    8.31    0.34
   3   6   7    8.97    0.38
   3   6   7    9.57    0.36
   3  -6   8    0.18    0.13
  -3   6   8    0.09    0.11
  -3   6   8    0.21    0.10
   3   6   8    0.13    0.15
   3   6   8    0.09    0.13
  -3   6   9    0.11    0.11
   3  -6   9    0.07    0.13
  -3   6   9   -0.06    0.12
   3   6   9   -0.21    0.12
  -3  -6   9    0.07    0.10
   3   6   9    0.02    0.16
  -3   6  10   -0.02    0.12
  -3   6  10    0.16    0.12
   3  -6  10    0.05    0.14
   3   6  10   -0.08    0.16
  -3  -6  10    0.22    0.11
   3   6  10    0.38    0.16
   4   6   0    0.38    0.07
  -4   6   0    0.54    0.07
   4   6   0    0.59    0.07
  -4   6   1    0.10    0.06
   4   6  -1    0.00    0.04
  -4   6  -1    0.01    0.07
   4   6   1    0.12    0.07
   4   6   1    0.03    0.06
  -4   6   2    0.40    0.06
   4  -6   2    0.35    0.08
  -4   6  -2    0.47    0.08
  -4  -6   2    0.55    0.06
   4   6   2    0.41    0.08
   4   6   2    0.33    0.08
  -4   6   3    3.11    0.13
  -4   6   3    3.09    0.15
   4  -6   3    3.08    0.16
   4   6   3    3.11    0.17
   4   6   3    3.46    0.17
  -4  -6   3    3.26    0.12
  -4   6  -3    2.89    0.16
  -4   6   4    3.65    0.15
  -4   6   4    3.89    0.18
   4  -6   4    4.02    0.21
  -4   6  -4    3.38    0.19
  -4  -6   4    4.01    0.15
   4   6   4    3.68    0.21
   4   6   4    3.80    0.19
   4  -6   5    0.34    0.12
  -4   6   5    0.38    0.09
  -4   6   5    0.40    0.08
  -4  -6   5    0.53    0.08
   4   6   5    0.42    0.12
   4   6   5    0.45    0.12
  -4   6  -5    0.49    0.11
   4  -6   6    0.66    0.13
  -4   6   6    0.60    0.11
  -4   6   6    0.71    0.10
   4   6   6    0.52    0.13
   4   6   6    0.79    0.15
  -4   6  -6    0.69    0.12
  -4   6   7    0.09    0.09
   4  -6   7    0.43    0.13
  -4   6   7    0.14    0.10
   4   6   7    0.32    0.13
   4   6   7    0.13    0.14
  -4   6   8    0.00    0.10
   4  -6   8   -0.01    0.12
  -4   6   8    0.07    0.09
   4   6   8   -0.06    0.12
   4   6   8   -0.01    0.13
  -4   6   9    0.13    0.11
  -4   6   9   -0.04    0.11
   4  -6   9    0.03    0.13
   4   6   9    0.08    0.14
  -4  -6   9   -0.04    0.09
   4   6   9    0.12    0.16
   4  -6  10    0.13    0.14
  -4   6  10    0.23    0.12
  -4   6  10   -0.01    0.13
   4   6  10   -0.16    0.14
   4   6  10    0.23    0.17
  -4  -6  10   -0.13    0.10
   5   6   0    5.89    0.20
  -5   6   0    5.72    0.21
   5  -6   0    5.73    0.20
   5   6   0    5.72    0.19
   5  -6   1    1.70    0.12
   5   6  -1    1.54    0.08
  -5   6   1    1.79    0.11
   5  -6  -1    1.53    0.09
   5   6   1    1.97    0.11
  -5   6  -1    1.69    0.12
   5   6   1    1.42    0.11
  -5   6   2    1.33    0.09
   5  -6   2    1.74    0.13
   5   6   2    1.44    0.12
  -5  -6   2    1.23    0.09
   5   6   2    1.40    0.12
   5  -6  -2    1.45    0.07
  -5   6  -2    1.59    0.13
  -5   6   3    0.44    0.06
   5  -6   3    0.47    0.10
  -5   6   3    0.54    0.07
   5   6   3    0.48    0.10
  -5  -6   3    0.48    0.06
  -5   6  -3    0.40    0.10
   5   6   3    0.51    0.11
  -5   6   4    1.27    0.10
   5  -6   4    1.13    0.13
  -5   6   4    1.60    0.10
  -5   6  -4    1.08    0.13
  -5  -6   4    1.20    0.09
   5   6   4    1.02    0.14
   5   6   4    1.32    0.14
  -5   6   5    0.41    0.08
   5  -6   5    0.55    0.13
  -5   6   5    0.35    0.09
   5   6   5    0.44    0.12
  -5   6  -5    0.40    0.12
   5   6   5    0.54    0.13
  -5  -6   5    0.51    0.07
  -5   6   6   10.70    0.36
  -5   6   6   10.64    0.33
   5  -6   6   10.43    0.39
   5   6   6   10.02    0.41
   5   6   6   10.49    0.38
  -5   6  -6   10.69    0.37
  -5   6   7    2.51    0.19
   5  -6   7    2.95    0.21
  -5   6   7    2.63    0.16
   5   6   7    3.12    0.23
   5   6   7    2.56    0.22
  -5   6   8    0.69    0.11
   5  -6   8    0.29    0.15
  -5   6   8    0.40    0.12
   5   6   8    0.56    0.17
   5   6   8    0.43    0.15
   5  -6   9    0.56    0.16
  -5   6   9    0.32    0.12
  -5   6   9    0.49    0.12
  -5  -6   9    0.51    0.10
   5   6   9    0.56    0.16
   5   6   9    0.42    0.18
   5  -6  10    0.22    0.15
  -5   6  10    0.16    0.11
  -5  -6  10    0.28    0.11
   5   6  10    0.02    0.16
   5   6  10   -0.16    0.18
  -6   6   0    1.48    0.11
   6   6   0    1.64    0.11
   6   6   0    1.58    0.10
   6  -6   0    1.59    0.11
  -6   6   1    0.43    0.08
   6   6  -1    0.33    0.04
   6  -6   1    0.23    0.08
   6   6   1    0.33    0.08
   6  -6  -1    0.30    0.05
   6   6   1    0.38    0.07
  -6   6  -1    0.37    0.09
  -6   6   2    0.87    0.08
   6  -6   2    1.29    0.12
  -6  -6   2    1.29    0.08
   6   6   2    1.18    0.12
   6   6   2    1.25    0.11
  -6   6  -2    1.11    0.12
  -6   6   3    1.77    0.11
   6  -6   3    1.68    0.13
  -6   6  -3    1.57    0.14
   6   6   3    1.44    0.13
  -6  -6   3    1.82    0.09
   6   6   3    1.92    0.15
  -6   6   4    0.26    0.07
  -6   6   4    0.43    0.08
   6  -6   4    0.24    0.11
   6   6   4    0.24    0.12
   6   6   4    0.41    0.12
  -6  -6   4    0.36    0.06
  -6   6  -4    0.38    0.12
  -6   6   5    1.46    0.12
  -6   6   5    1.48    0.10
   6  -6   5    1.42    0.16
   6   6   5    1.28    0.16
  -6   6  -5    1.59    0.16
   6   6   5    1.56    0.17
  -6  -6   5    1.58    0.10
  -6   6   6    2.57    0.14
   6  -6   6    2.79    0.21
  -6   6   6    2.61    0.17
   6   6   6    2.32    0.19
   6   6   6    2.21    0.21
  -6   6  -6    2.84    0.20
   6  -6   7    6.23    0.31
  -6   6   7    6.25    0.23
  -6   6   7    6.19    0.27
   6   6   7    5.71    0.32
   6   6   7    6.50    0.31
  -6   6   8    2.08    0.15
  -6   6   8    1.92    0.17
   6  -6   8    2.07    0.21
   6   6   8    2.13    0.22
   6   6   8    2.36    0.24
   6  -6   9   -0.06    0.15
  -6   6   9   -0.06    0.09
  -6  -6   9    0.08    0.08
   6   6   9    0.11    0.16
   6   6   9   -0.13    0.16
   6  -6  10    0.16    0.17
  -6   6  10    0.07    0.11
   6   6  10   -0.10    0.15
  -6  -6  10    0.14    0.10
   6   6  10    0.29    0.19
   7   6   0    5.29    0.20
  -7   6   0    5.43    0.21
   7   6   0    5.40    0.19
   7  -6   0    5.41    0.19
   7  -6   1    0.68    0.09
  -7   6   1    0.61    0.09
   7  -6  -1    0.77    0.07
   7   6   1    0.80    0.09
  -7   6  -1    0.31    0.09
   7   6   1    0.55    0.09
   7  -6   2    1.58    0.13
  -7   6   2    1.55    0.11
  -7  -6   2    1.64    0.10
   7   6   2    1.37    0.12
   7   6   2    1.54    0.13
  -7   6  -2    1.57    0.14
  -7   6   3    0.25    0.07
   7  -6   3    0.21    0.10
   7   6   3    0.20    0.11
  -7   6  -3    0.23    0.12
  -7  -6   3    0.15    0.05
   7   6   3    0.30    0.10
   7  -6   4    2.36    0.18
  -7   6   4    2.19    0.12
   7   6   4    2.20    0.19
  -7  -6   4    2.07    0.10
  -7   6  -4    2.28    0.19
   7   6   4    1.91    0.16
   7  -6   5    0.69    0.14
  -7   6   5    0.71    0.09
  -7   6   5    0.74    0.09
  -7   6  -5    0.62    0.14
   7   6   5    0.74    0.16
   7   6   5    0.54    0.13
   7  -6   6    0.17    0.13
  -7   6   6    0.26    0.07
  -7   6   6    0.14    0.08
  -7   6  -6    0.05    0.11
   7   6   6   -0.08    0.12
   7   6   6    0.08    0.13
  -7   6   7    3.25    0.16
  -7   6   7    3.31    0.19
   7  -6   7    3.72    0.27
   7   6   7    3.36    0.25
   7   6   7    2.86    0.25
   7  -6   8    0.79    0.18
  -7   6   8    0.83    0.11
   7   6   8    0.66    0.19
   7   6   8    0.84    0.18
   7  -6   9    0.15    0.16
  -7   6   9    0.04    0.09
   7   6   9    0.11    0.18
   7   6   9    0.16    0.16
   7  -6  10    0.44    0.19
  -7   6  10    0.35    0.12
   7   6  10    0.63    0.22
   7   6  10    0.09    0.18
  -7  -6  10    0.55    0.11
   8   6   0    0.44    0.07
   8  -6   0    0.44    0.08
  -8   6   0    0.55    0.10
   8   6   0    0.35    0.08
   8  -6   1    0.36    0.09
  -8   6   1    0.19    0.08
  -8   6  -1    0.27    0.10
   8  -6  -1    0.26    0.05
   8   6   1    0.22    0.08
   8   6   1    0.16    0.08
  -8   6   2    0.57    0.09
   8  -6   2    0.51    0.11
   8   6   2    0.40    0.10
   8   6   2    0.40    0.10
  -8  -6   2    0.49    0.08
  -8   6  -2    0.43    0.11
  -8   6   3    2.09    0.13
   8  -6   3    2.32    0.17
  -8   6  -3    2.15    0.17
   8   6   3    2.56    0.18
  -8  -6   3    2.09    0.11
   8   6   3    2.02    0.15
  -8   6   4    0.09    0.07
   8  -6   4    0.01    0.11
  -8   6  -4    0.24    0.12
   8   6   4    0.05    0.11
  -8  -6   4    0.12    0.06
   8   6   4    0.30    0.13
   8  -6   5    0.48    0.14
  -8   6   5    0.46    0.08
  -8   6  -5    0.34    0.13
   8   6   5    0.48    0.14
   8   6   5    0.16    0.14
  -8   6   6    0.73    0.09
   8  -6   6    0.72    0.16
   8   6   6    0.64    0.15
  -8   6  -6    0.87    0.16
   8   6   6    0.41    0.14
   8  -6   7    0.03    0.15
  -8   6   7    0.24    0.08
   8   6   7    0.06    0.14
  -8   6  -7    0.40    0.14
   8   6   7    0.13    0.14
   8  -6   8    0.33    0.16
  -8   6   8    0.06    0.08
   8   6   8    0.15    0.15
   8   6   8   -0.06    0.16
   8  -6   9   -0.19    0.15
  -8   6   9   -0.01    0.09
   8   6   9    0.27    0.16
   8   6   9    0.11    0.18
   9   6   0    0.65    0.09
   9   6   0    0.73    0.08
   9  -6   0    0.85    0.09
  -9   6   0    0.56    0.11
   9  -6   1    0.21    0.08
  -9   6   1    0.03    0.09
   9   6   1    0.20    0.09
  -9   6  -1    0.09    0.11
   9   6   1    0.10    0.08
  -9   6   2    0.43    0.09
   9  -6   2    0.65    0.10
  -9   6  -2    0.43    0.13
   9   6   2    0.29    0.11
   9   6   2    0.34    0.10
   9  -6   3    0.16    0.11
  -9   6   3    0.08    0.08
   9   6   3    0.17    0.12
   9   6   3    0.17    0.11
  -9   6   4    1.52    0.11
   9  -6   4    1.53    0.17
  -9   6  -4    1.70    0.18
   9   6   4    1.38    0.15
   9   6   4    1.28    0.16
   9  -6   5    1.85    0.18
  -9   6   5    1.68    0.11
   9   6   5    1.16    0.15
  -9   6  -5    1.34    0.18
   9   6   5    1.80    0.20
  -9   6   6    4.63    0.19
   9  -6   6    4.44    0.28
   9   6   6    4.95    0.31
  -9   6  -6    4.69    0.28
  -9   6   7    0.21    0.08
   9  -6   7    0.14    0.15
  -9   6  -7    0.26    0.14
   9   6   7    0.04    0.16
   9   6   7    0.00    0.15
  -9   6   8    0.18    0.09
   9  -6   8    0.16    0.16
   9   6   8    0.08    0.17
   9   6   8    0.30    0.17
  -9   6   9    0.42    0.11
   9  -6   9    0.54    0.19
   9   6   9    0.36    0.19
   9   6   9    0.37    0.20
  10  -6   0    1.00    0.09
  10   6   0    1.02    0.10
 -10   6   0    0.82    0.13
 -10   6   1    0.06    0.10
  10  -6   1    0.13    0.09
 -10   6  -1    0.03    0.11
  10   6   1   -0.09    0.09
  10   6   1   -0.05    0.08
 -10   6   2    0.20    0.09
  10  -6   2    0.13    0.10
  10   6   2    0.21    0.11
  10   6   2    0.19    0.10
 -10   6  -2    0.13    0.12
  10  -6   3    1.01    0.14
 -10   6   3    0.62    0.10
  10   6   3    0.61    0.13
  10   6   3    0.46    0.13
 -10   6  -3    0.49    0.13
  10  -6   4    0.59    0.14
 -10   6   4    0.48    0.09
 -10   6  -4    0.51    0.15
  10   6   4    0.31    0.13
  10   6   4    0.75    0.14
 -10   6   5    0.80    0.09
  10  -6   5    0.74    0.15
 -10   6  -5    0.68    0.15
  10   6   5    0.89    0.17
  10   6   5    0.89    0.16
 -10   6   6    1.78    0.12
  10  -6   6    1.59    0.20
 -10   6  -6    1.54    0.19
  10   6   6    2.17    0.22
  10   6   6    1.51    0.20
 -10   6   7    0.93    0.10
  10  -6   7    0.86    0.18
  10   6   7    1.13    0.19
 -10   6  -7    0.95    0.18
  10   6   7    0.87    0.20
 -10   6   8    1.35    0.12
  10  -6   8    1.53    0.21
  10   6   8    1.35    0.23
  10   6   8    1.05    0.20
  10  -6   9    0.15    0.17
  10   6   9    0.30    0.19
  10   6   9    0.67    0.22
 -11   6   0    1.02    0.14
  11   6   0    0.78    0.10
  11  -6   1    0.43    0.10
 -11   6   1    0.38    0.11
  11   6   1    0.27    0.10
 -11   6  -1    0.30    0.13
 -11   6   2    0.27    0.10
  11  -6   2    0.51    0.11
  11   6   2    0.63    0.11
 -11   6  -2    0.23    0.13
  11   6   2    0.31    0.11
 -11   6   3    0.19    0.09
  11  -6   3    0.10    0.11
  11   6   3    0.46    0.12
  11   6   3    0.25    0.12
 -11   6  -3    0.30    0.14
  11  -6   4    0.07    0.12
 -11   6   4    0.28    0.09
  11   6   4    0.07    0.13
  11   6   4    0.17    0.12
 -11   6  -4   -0.08    0.14
  11  -6   5    0.78    0.16
 -11   6   5    0.81    0.10
  11   6   5    0.63    0.15
  11   6   5    0.82    0.18
 -11   6  -5    0.92    0.18
  11  -6   6    0.32    0.16
 -11   6   6    0.17    0.08
  11   6   6    0.28    0.15
 -11   6  -6    0.34    0.15
  11   6   6    0.18    0.15
 -11   6   7    0.33    0.09
  11  -6   7    0.34    0.17
  11   6   7    0.57    0.16
  11   6   7    0.39    0.19
 -11   6  -7    0.33    0.15
 -11   6   8    0.58    0.10
  11  -6   8    0.41    0.18
  11   6   8    0.46    0.17
  11   6   8    0.52    0.21
 -12   6   0    0.04    0.11
  12   6   0    0.07    0.08
 -12   6   1    0.46    0.12
  12   6   1    0.65    0.11
 -12   6  -1    0.37    0.12
 -12   6   2    0.10    0.10
  12   6   2    0.27    0.11
 -12   6  -2    0.19    0.14
 -12   6   3    0.58    0.11
  12  -6   3    0.76    0.13
  12   6   3    0.64    0.13
 -12   6  -3    0.69    0.16
  12   6   3    0.67    0.15
  12  -6   4    0.50    0.14
 -12   6   4    0.15    0.09
  12   6   4    0.17    0.12
 -12   6  -4    0.03    0.15
  12   6   4    0.03    0.14
 -12   6   5    0.19    0.09
  12  -6   5    0.06    0.14
  12   6   5    0.34    0.17
 -12   6  -5    0.21    0.17
  12   6   5    0.19    0.14
 -12   6   6    0.29    0.09
  12  -6   6    0.19    0.14
 -12   6  -6    0.46    0.16
  12   6   6    0.68    0.19
  12   6   6    0.50    0.15
  12  -6   7    0.30    0.18
 -12   6   7    0.19    0.09
  12   6   7   -0.06    0.17
  12   6   7    0.37    0.18
 -12   6  -7    0.23    0.16
  12  -6   8    0.02    0.16
  12   6   8   -0.09    0.19
  12   6   8    0.39    0.19
 -13   6   0    0.06    0.12
 -13   6   1   -0.01    0.11
  13   6   1   -0.04    0.10
 -13   6  -1    0.03    0.13
 -13   6   2    0.08    0.11
  13   6   2    0.44    0.13
 -13   6  -2    0.06    0.14
 -13   6   3    0.48    0.12
 -13   6  -3    0.48    0.17
  13   6   3    0.44    0.14
 -13   6   4    0.71    0.12
 -13   6  -4    0.92    0.19
  13   6   4    0.95    0.17
 -13   6   5    1.39    0.13
  13  -6   5    1.46    0.19
 -13   6  -5    1.53    0.23
  13   6   5    1.16    0.19
  13   6   5    1.62    0.21
 -13   6   6    0.66    0.11
  13  -6   6    0.50    0.17
 -13   6  -6    0.95    0.20
  13   6   6    0.66    0.19
  13   6   6    0.57    0.17
  13  -6   7    0.28    0.17
  13   6   7   -0.07    0.18
 -13   6  -7    0.30    0.17
  13   6   7    0.15    0.17
 -14   6   0    0.07    0.13
 -14   6   1    0.06    0.12
 -14   6  -1    0.14    0.14
 -14   6   2   -0.05    0.12
  14   6   2   -0.10    0.11
 -14   6  -2    0.04    0.15
 -14   6   3    0.04    0.11
  14   6   3    0.23    0.14
 -14   6  -3    0.26    0.16
 -14   6   4    0.51    0.12
  14   6   4    0.64    0.17
 -14   6  -4    0.43    0.19
 -14   6   5    0.23    0.11
  14   6   5    0.40    0.17
 -14   6  -5    0.29    0.18
 -14   6   6    0.54    0.11
 -14   6  -6    0.51    0.20
  14   6   6    0.69    0.21
 -15   6   0    0.35    0.15
 -15   6   1    0.23    0.14
 -15   6  -1    0.22    0.16
 -15   6   2    0.12    0.13
 -15   6  -2   -0.13    0.16
 -15   6   3    0.02    0.11
 -15   6  -3    0.25    0.17
  15   6   3    0.01    0.14
 -15   6   4    0.18    0.12
  15   6   4    0.19    0.17
 -15   6  -4    0.36    0.18
 -15   6   5    0.30    0.12
 -15   6  -5    0.43    0.20
  15   6   5    0.34    0.18
  15   6   6   -0.21    0.19
 -15   6  -6    0.37    0.19
 -16   6   0   -0.07    0.14
 -16   6   1    0.12    0.15
 -16   6  -1    0.13    0.16
 -16   6   2    0.06    0.14
 -16   6  -2   -0.02    0.16
 -16   6   3    0.04    0.13
 -16   6  -3    0.01    0.17
 -16   6   4    0.12    0.13
 -16   6  -4    0.10    0.19
 -16   6  -5    0.54    0.20
 -17   6   0   -0.23    0.15
 -17   6   1   -0.12    0.15
 -17   6  -1   -0.07    0.16
 -17   6   2    0.18    0.15
 -17   6  -2   -0.19    0.18
 -17   6   3    0.16    0.15
 -17   6  -3   -0.02    0.18
   0   7   0    0.08    0.06
   0   7  -1    0.06    0.06
   0   7   1   -0.02    0.06
   0   7   1    0.09    0.06
   0   7   2    1.90    0.12
   0   7   2    2.15    0.14
   0   7  -2    1.92    0.11
   0   7   3    0.00    0.07
   0   7  -3    0.04    0.06
   0   7   3    0.03    0.08
   0   7  -4    4.89    0.17
   0   7   4    4.83    0.21
   0   7   4    4.84    0.20
   0   7  -5    0.03    0.06
   0   7   5   -0.01    0.09
   0   7   5   -0.03    0.08
   0   7   6    1.79    0.15
   0   7   6    1.51    0.16
   0   7   7   -0.08    0.09
   0  -7   7    0.03    0.10
   0   7   7    0.03    0.11
   0   7   8    4.36    0.24
   0  -7   8    3.64    0.22
   0   7   8    4.15    0.27
   0   7   9    0.09    0.14
   0   7   9   -0.14    0.11
   0  -7   9   -0.05    0.11
   0   7  10    0.02    0.14
   0   7  10   -0.03    0.13
   0  -7  10    0.08    0.12
   1   7   0    1.96    0.11
  -1   7   0    1.69    0.11
  -1   7   1    0.09    0.06
   1   7  -1    0.06    0.05
  -1   7   1    0.08    0.07
   1   7   1    0.20    0.07
  -1   7  -1    0.16    0.07
   1   7   1    0.11    0.06
  -1   7   2   11.98    0.35
  -1   7   2   11.55    0.36
   1   7  -2   11.81    0.33
   1   7   2   12.21    0.35
   1   7   2   11.71    0.37
  -1   7  -2   11.69    0.35
  -1   7   3    6.99    0.23
   1   7  -3    6.95    0.21
  -1   7   3    6.75    0.25
   1   7   3    6.95    0.25
   1   7   3    7.08    0.24
  -1   7  -3    6.92    0.23
  -1   7   4    0.38    0.08
   1   7  -4    0.31    0.06
  -1   7   4    0.46    0.10
   1   7   4    0.37    0.09
   1   7   4    0.44    0.10
  -1   7  -4    0.25    0.07
  -1   7   5    0.71    0.10
  -1   7   5    0.91    0.12
  -1   7  -5    1.04    0.10
   1   7   5    0.95    0.14
   1   7   5    0.81    0.11
  -1   7   6    0.74    0.12
  -1   7   6    0.74    0.13
   1   7   6    0.54    0.13
   1   7   6    0.67    0.12
  -1   7   7    3.56    0.23
  -1   7   7    2.90    0.20
   1  -7   7    3.27    0.20
   1   7   7    3.58    0.21
   1   7   7    3.12    0.23
  -1   7   8    1.11    0.15
   1  -7   8    1.39    0.16
  -1   7   8    1.02    0.15
   1   7   8    1.36    0.19
  -1  -7   8    1.41    0.15
   1   7   8    1.78    0.18
  -1   7   9    0.13    0.12
  -1   7   9   -0.07    0.12
   1  -7   9    0.16    0.12
   1   7   9   -0.02    0.13
  -1  -7   9   -0.21    0.10
   1   7   9   -0.02    0.14
  -1   7  10    0.52    0.16
  -1   7  10    0.67    0.16
   1  -7  10    0.38    0.14
   1   7  10    0.31    0.15
  -1  -7  10    0.60    0.14
   1   7  10    0.44    0.17
   2   7   0    0.01    0.07
  -2   7   0    0.02    0.06
   2   7   0    0.02    0.06
  -2   7   1    1.03    0.09
   2   7  -1    1.11    0.08
  -2   7  -1    1.22    0.10
   2   7   1    1.06    0.10
   2   7   1    1.13    0.09
   2   7  -2    2.99    0.12
  -2   7   2    3.03    0.13
  -2   7   2    3.16    0.15
  -2   7  -2    2.85    0.14
   2   7   2    2.95    0.15
   2   7   2    3.26    0.15
   2   7  -3   27.31    0.70
  -2   7   3   26.09    0.72
  -2   7   3   27.79    0.76
  -2   7  -3   26.18    0.73
   2   7   3   27.91    0.74
   2   7   3   26.72    0.77
  -2   7   4    1.19    0.11
  -2   7   4    1.32    0.11
   2   7   4    1.33    0.12
   2   7   4    1.46    0.14
  -2   7  -4    1.37    0.11
  -2   7   5    1.63    0.13
  -2   7   5    1.56    0.14
  -2   7  -5    1.85    0.13
   2   7   5    1.40    0.14
   2   7   5    1.33    0.14
  -2   7   6    0.29    0.10
   2  -7   6    0.15    0.10
  -2   7   6    0.29    0.11
   2   7   6    0.25    0.13
   2   7   6    0.17    0.11
  -2   7  -6    0.19    0.09
  -2   7   7    0.08    0.10
   2  -7   7    0.13    0.12
  -2   7   7    0.04    0.10
   2   7   7    0.03    0.13
   2   7   7    0.25    0.12
   2  -7   8    0.00    0.11
  -2   7   8    0.22    0.12
  -2   7   8    0.17    0.11
   2   7   8    0.21    0.12
  -2  -7   8    0.17    0.10
   2   7   8   -0.02    0.13
  -2   7   9    0.80    0.16
   2  -7   9    0.85    0.16
  -2   7   9    0.92    0.15
   2   7   9    1.02    0.19
   2   7   9    0.97    0.17
  -2  -7   9    0.80    0.14
   2  -7  10    0.10    0.14
  -2   7  10    0.01    0.12
  -2   7  10   -0.37    0.12
  -2  -7  10   -0.06    0.11
   2   7  10    0.05    0.15
   2   7  10   -0.09    0.14
  -3   7   0    0.82    0.08
   3   7   0    1.10    0.09
   3   7   0    0.94    0.08
  -3   7   1    2.39    0.13
   3   7  -1    2.55    0.11
   3   7   1    2.40    0.12
   3   7   1    2.43    0.14
  -3   7  -1    2.46    0.13
  -3   7   2    4.85    0.17
  -3   7   2    4.91    0.19
   3   7  -2    4.83    0.15
   3   7   2    4.71    0.19
   3   7   2    4.90    0.20
  -3   7  -2    4.26    0.18
  -3   7   3    6.65    0.21
  -3   7   3    6.43    0.23
  -3   7  -3    6.12    0.23
   3   7   3    6.29    0.23
   3   7   3    5.90    0.24
  -3   7   4    0.95    0.09
  -3   7   4    0.88    0.10
   3   7   4    0.94    0.13
  -3   7  -4    0.69    0.10
   3   7   4    0.91    0.11
  -3   7   5    0.50    0.09
   3  -7   5    0.56    0.11
  -3   7   5    0.37    0.10
   3   7   5    0.50    0.14
  -3   7  -5    0.33    0.10
   3   7   5    0.50    0.12
   3  -7   6    1.25    0.15
  -3   7   6    0.98    0.11
  -3   7   6    1.02    0.13
   3   7   6    0.73    0.14
  -3   7  -6    1.01    0.12
   3   7   6    1.14    0.15
  -3   7   7    4.45    0.24
  -3   7   7    4.63    0.21
   3  -7   7    3.96    0.24
   3   7   7    3.91    0.28
   3   7   7    4.41    0.25
  -3   7   8    0.55    0.12
   3  -7   8    0.49    0.14
  -3   7   8    0.29    0.12
   3   7   8    0.59    0.14
   3   7   8    0.48    0.15
  -3   7   9   -0.01    0.12
  -3   7   9    0.08    0.11
   3  -7   9    0.00    0.13
   3   7   9   -0.08    0.15
   3   7   9    0.07    0.14
  -3  -7   9    0.07    0.10
   3  -7  10   -0.06    0.14
  -3   7  10    0.32    0.13
  -3   7  10    0.03    0.13
  -3  -7  10   -0.08    0.11
   3   7  10    0.32    0.16
   3   7  10    0.18    0.18
   4   7   0    0.10    0.06
  -4   7   0   -0.01    0.07
   4   7   0    0.04    0.05
   4   7  -1    0.30    0.05
  -4   7   1    0.36    0.07
   4   7   1    0.46    0.08
  -4   7  -1    0.24    0.07
   4   7   1    0.49    0.08
   4   7  -2    1.03    0.06
  -4   7   2    1.08    0.09
   4   7   2    1.22    0.11
   4   7   2    1.37    0.12
  -4   7  -2    1.09    0.11
  -4   7   3    2.37    0.13
  -4   7   3    2.50    0.14
   4   7   3    2.79    0.18
  -4  -7   3    2.54    0.12
  -4   7  -3    2.59    0.15
   4   7   3    2.60    0.16
  -4   7   4    2.40    0.15
   4  -7   4    2.28    0.16
  -4   7   4    2.16    0.13
   4   7   4    2.34    0.18
   4   7   4    2.41    0.17
  -4   7  -4    2.17    0.16
  -4  -7   4    2.38    0.12
  -4   7   5    0.34    0.09
  -4   7   5    0.20    0.08
   4  -7   5    0.20    0.12
   4   7   5    0.18    0.11
  -4   7  -5    0.24    0.10
   4   7   5    0.22    0.11
  -4  -7   5    0.30    0.08
  -4   7   6    1.41    0.14
  -4   7   6    1.37    0.12
   4  -7   6    1.39    0.16
   4   7   6    1.16    0.18
  -4   7  -6    1.37    0.14
   4   7   6    0.95    0.15
   4  -7   7    0.49    0.14
  -4   7   7    0.47    0.10
  -4   7   7    0.31    0.11
   4   7   7    0.09    0.12
   4   7   7    0.35    0.13
   4  -7   8    2.73    0.22
  -4   7   8    3.00    0.22
  -4   7   8    3.03    0.19
   4   7   8    2.54    0.23
   4   7   8    2.58    0.22
   4  -7   9    0.11    0.14
  -4   7   9   -0.02    0.10
  -4   7   9    0.07    0.12
   4   7   9    0.04    0.17
  -4  -7   9    0.15    0.10
   4   7   9    0.11    0.14
   4  -7  10    0.17    0.15
  -4   7  10    0.02    0.13
  -4   7  10    0.28    0.13
   4   7  10   -0.08    0.16
  -4  -7  10    0.06    0.11
   4   7  10    0.17    0.16
   5   7   0    4.81    0.17
  -5   7   0    4.83    0.19
   5  -7   0    4.74    0.18
   5   7   0    4.96    0.19
  -5   7   1    2.36    0.13
   5   7  -1    2.43    0.10
   5  -7   1    2.47    0.14
   5   7   1    2.58    0.15
   5   7   1    2.69    0.13
   5  -7  -1    2.42    0.12
  -5   7  -1    2.44    0.14
  -5   7   2    6.40    0.22
   5  -7   2    6.61    0.25
   5   7   2    6.57    0.25
   5  -7  -2    6.55    0.20
   5   7   2    6.46    0.24
  -5   7  -2    6.55    0.25
  -5   7   3    1.91    0.13
  -5   7   3    1.86    0.12
   5  -7   3    1.78    0.14
   5   7   3    2.30    0.16
  -5   7  -3    2.12    0.15
  -5  -7   3    2.00    0.10
   5   7   3    2.26    0.17
  -5   7   4    0.10    0.08
  -5   7   4    0.15    0.07
   5  -7   4    0.21    0.11
   5   7   4    0.05    0.10
  -5  -7   4    0.06    0.06
   5   7   4    0.04    0.10
  -5   7  -4    0.17    0.10
   5  -7   5    0.13    0.12
  -5   7   5    0.23    0.08
  -5   7   5    0.26    0.09
   5   7   5    0.32    0.13
  -5  -7   5    0.35    0.08
  -5   7  -5    0.01    0.10
   5   7   5    0.16    0.12
  -5   7   6    0.97    0.11
   5  -7   6    1.11    0.15
  -5   7   6    0.79    0.11
   5   7   6    0.75    0.15
   5   7   6    1.20    0.17
  -5   7  -6    0.89    0.13
  -5   7   7    0.98    0.11
   5  -7   7    0.79    0.14
  -5   7   7    0.85    0.12
   5   7   7    0.81    0.17
   5   7   7    0.96    0.16
  -5   7   8    1.35    0.14
   5  -7   8    0.97    0.16
  -5   7   8    1.42    0.15
   5   7   8    1.12    0.17
   5   7   8    0.98    0.18
  -5   7   9   -0.04    0.11
  -5   7   9    0.13    0.10
   5  -7   9    0.47    0.16
   5   7   9    0.11    0.14
   5   7   9    0.07    0.15
  -5  -7   9   -0.04    0.09
   5  -7  10    0.30    0.16
  -5   7  10    0.33    0.12
   5   7  10    0.31    0.16
   5   7  10    0.34    0.20
  -5  -7  10    0.22    0.11
  -6   7   0    0.02    0.07
   6  -7   0    0.09    0.06
   6   7   0   -0.05    0.06
   6   7   0    0.04    0.06
   6   7  -1    1.83    0.09
  -6   7   1    1.78    0.12
   6  -7   1    1.71    0.12
   6   7   1    1.85    0.12
   6  -7  -1    2.03    0.11
  -6   7  -1    2.07    0.14
   6   7   1    1.97    0.13
   6  -7   2    6.58    0.25
  -6   7   2    6.27    0.22
   6   7   2    6.20    0.25
  -6   7  -2    6.36    0.25
   6  -7  -2    6.35    0.19
   6   7   2    5.91    0.24
  -6   7   3    3.05    0.15
   6  -7   3    2.90    0.19
  -6   7  -3    3.11    0.18
   6   7   3    2.95    0.20
   6   7   3    3.21    0.19
  -6  -7   3    3.22    0.13
  -6   7   4    3.63    0.16
   6  -7   4    3.44    0.21
  -6   7   4    3.56    0.17
  -6  -7   4    3.72    0.15
   6   7   4    3.55    0.21
  -6   7  -4    3.26    0.20
   6   7   4    3.94    0.24
  -6   7   5    0.10    0.09
  -6   7   5    0.14    0.08
   6  -7   5    0.30    0.12
  -6   7  -5    0.17    0.12
   6   7   5    0.25    0.11
   6   7   5    0.19    0.13
  -6   7   6    0.83    0.11
   6  -7   6    0.64    0.15
  -6   7   6    0.89    0.10
   6   7   6    0.68    0.16
   6   7   6    0.72    0.14
  -6   7  -6    0.62    0.13
   6  -7   7    0.00    0.14
   6   7   7    0.29    0.14
   6   7   7    0.15    0.13
  -6   7  -7    0.22    0.12
  -6   7   8    0.30    0.11
   6  -7   8    0.49    0.15
  -6   7   8    0.30    0.10
   6   7   8    0.46    0.18
   6   7   8    0.48    0.17
  -6   7   9    0.16    0.10
   6  -7   9   -0.03    0.15
   6   7   9    0.05    0.16
   6   7   9    0.17    0.18
   6  -7  10   -0.04    0.16
  -6   7  10    0.10    0.11
   6   7  10    0.06    0.17
  -6  -7  10    0.07    0.10
   6   7  10   -0.25    0.16
   7   7   0    1.87    0.11
   7  -7   0    1.88    0.11
   7   7   0    1.69    0.12
  -7   7   0    2.07    0.15
   7   7  -1    2.84    0.11
  -7   7   1    2.95    0.16
   7  -7   1    3.09    0.16
   7  -7  -1    2.94    0.12
  -7   7  -1    2.97    0.18
   7   7   1    2.95    0.15
   7   7   1    2.91    0.17
   7  -7   2    0.54    0.10
  -7   7   2    0.44    0.08
   7   7   2    0.51    0.10
   7   7   2    0.31    0.10
  -7   7  -2    0.38    0.10
  -7   7   3    2.19    0.14
   7  -7   3    2.27    0.16
  -7  -7   3    2.50    0.12
   7   7   3    2.42    0.18
  -7   7  -3    2.71    0.19
   7   7   3    2.53    0.17
  -7   7   4    0.63    0.09
   7  -7   4    0.61    0.13
  -7  -7   4    0.74    0.07
   7   7   4    0.71    0.13
   7   7   4    0.63    0.14
  -7   7  -4    0.52    0.12
  -7   7   5    0.67    0.09
  -7   7   5    0.65    0.10
   7  -7   5    0.76    0.15
   7   7   5    0.73    0.14
  -7   7  -5    0.73    0.15
   7   7   5    0.97    0.16
   7  -7   6    1.36    0.17
  -7   7   6    1.04    0.11
  -7   7   6    1.01    0.11
   7   7   6    1.33    0.19
   7   7   6    0.84    0.16
  -7   7  -6    1.39    0.17
   7  -7   7    3.27    0.24
  -7   7   7    3.28    0.17
  -7   7   7    2.69    0.19
   7   7   7    2.75    0.24
   7   7   7    2.27    0.22
  -7   7  -7    3.34    0.23
  -7   7   8    0.03    0.09
   7  -7   8    0.09    0.16
   7   7   8   -0.05    0.14
   7   7   8    0.05    0.15
   7  -7   9   -0.05    0.15
  -7   7   9    0.13    0.10
   7   7   9   -0.05    0.17
   7   7   9    0.16    0.17
   7   7  10    0.16    0.19
  -8   7   0    0.22    0.10
   8  -7   0   -0.01    0.07
   8   7   0    0.01    0.06
   8   7   0    0.05    0.07
  -8   7   1    0.52    0.10
   8  -7   1    0.56    0.09
   8   7   1    0.61    0.09
   8  -7  -1    0.62    0.07
  -8   7  -1    0.49    0.10
   8   7   1    0.53    0.10
   8  -7   2    0.24    0.10
  -8   7   2    0.22    0.08
   8   7   2    0.21    0.10
   8   7   2    0.33    0.10
  -8   7  -2    0.36    0.12
  -8   7   3    2.41    0.14
   8  -7   3    2.33    0.17
  -8   7  -3    2.55    0.19
  -8  -7   3    2.49    0.13
   8   7   3    2.43    0.18
   8   7   3    2.41    0.17
   8  -7   4    0.44    0.13
  -8   7   4    0.39    0.08
  -8   7  -4    0.42    0.13
   8   7   4    0.22    0.12
   8   7   4    0.39    0.12
   8  -7   5    0.71    0.14
  -8   7   5    0.84    0.09
   8   7   5    0.73    0.15
   8   7   5    0.69    0.15
  -8   7  -5    1.04    0.15
  -8   7   6    0.85    0.10
  -8   7   6    0.45    0.10
   8  -7   6    0.63    0.16
  -8   7  -6    0.58    0.15
   8   7   6    0.78    0.16
   8   7   6    0.39    0.16
   8  -7   7    0.40    0.14
  -8   7   7    0.51    0.10
   8   7   7    0.51    0.18
   8   7   7    0.57    0.17
  -8   7  -7    0.53    0.15
  -8   7   8    1.59    0.13
   8  -7   8    1.10    0.18
   8   7   8    1.17    0.20
   8   7   8    1.49    0.23
  -8   7   9    0.17    0.11
   8  -7   9    0.28    0.18
   8   7   9    0.21    0.17
   8   7   9    0.08    0.18
  -9   7   0    5.00    0.23
   9   7   0    5.32    0.21
   9  -7   0    5.20    0.20
   9   7   0    5.19    0.19
   9  -7   1    1.14    0.12
  -9   7   1    0.54    0.11
   9  -7  -1    0.95    0.07
   9   7   1    0.82    0.11
  -9   7  -1    0.71    0.12
   9   7   1    0.90    0.11
   9  -7   2    1.26    0.13
  -9   7   2    1.27    0.12
  -9   7  -2    0.87    0.14
   9   7   2    1.16    0.13
   9   7   2    1.23    0.14
   9  -7   3    0.32    0.12
  -9   7   3    0.25    0.09
  -9   7  -3    0.49    0.13
   9   7   3    0.24    0.12
   9   7   3    0.32    0.12
   9  -7   4   -0.08    0.10
  -9   7   4    0.02    0.07
  -9   7  -4    0.08    0.12
   9   7   4   -0.13    0.10
   9   7   4   -0.10    0.12
  -9   7   5    0.16    0.08
   9  -7   5    0.01    0.12
   9   7   5   -0.08    0.13
   9   7   5    0.08    0.13
  -9   7  -5    0.06    0.13
  -9   7   6    0.50    0.09
   9  -7   6    0.52    0.16
  -9   7  -6    0.47    0.15
   9   7   6    0.37    0.16
   9   7   6    0.30    0.15
   9  -7   7    0.03    0.14
  -9   7   7    0.13    0.08
   9   7   7    0.28    0.17
   9   7   7    0.21    0.14
  -9   7  -7    0.26    0.14
   9  -7   8    0.48    0.18
  -9   7   8    0.35    0.10
   9   7   8    0.66    0.18
   9   7   8    0.47    0.20
  -9   7   9    0.17    0.10
   9  -7   9    0.34    0.18
   9   7   9    0.19    0.18
   9   7   9   -0.06    0.17
  10   7   0   -0.05    0.07
 -10   7   0    0.07    0.10
  10  -7   0   -0.02    0.07
  10  -7   1    1.21    0.12
 -10   7   1    1.06    0.13
 -10   7  -1    1.11    0.15
  10   7   1    1.15    0.12
  10   7   1    1.36    0.12
  10  -7   2    1.63    0.15
 -10   7   2    1.37    0.13
 -10   7  -2    1.34    0.17
  10   7   2    1.45    0.15
  10   7   2    1.59    0.15
 -10   7   3    0.51    0.10
  10  -7   3    0.67    0.12
 -10   7  -3    0.63    0.15
  10   7   3    0.69    0.13
  10   7   3    0.64    0.13
 -10   7   4    1.54    0.12
  10  -7   4    1.14    0.16
  10   7   4    1.51    0.16
  10   7   4    1.24    0.16
 -10   7  -4    1.48    0.18
  10  -7   5    0.38    0.14
 -10   7   5   -0.01    0.08
  10   7   5    0.09    0.14
  10   7   5    0.00    0.13
 -10   7  -5   -0.14    0.14
 -10   7   6    1.00    0.11
  10  -7   6    0.81    0.18
  10   7   6    1.04    0.18
 -10   7  -6    1.03    0.18
  10   7   6    0.83    0.19
 -10   7   7    0.11    0.09
  10  -7   7    0.36    0.17
  10   7   7    0.32    0.15
 -10   7  -7    0.29    0.15
  10   7   7    0.17    0.17
 -10   7   8    0.34    0.10
  10  -7   8    0.22    0.17
  10   7   8    0.00    0.14
  10   7   8   -0.17    0.18
  10   7   9    0.00    0.19
 -11   7   0    1.55    0.16
  11   7   0    1.75    0.13
  11  -7   1    0.76    0.11
 -11   7   1    0.65    0.12
  11   7   1    0.68    0.12
 -11   7  -1    0.60    0.14
  11  -7   2    0.08    0.10
 -11   7   2   -0.04    0.09
 -11   7  -2   -0.10    0.12
  11   7   2    0.21    0.11
  11   7   2    0.03    0.09
 -11   7   3    0.31    0.10
  11  -7   3    0.70    0.13
  11   7   3    0.33    0.11
  11   7   3    0.51    0.14
 -11   7  -3    0.41    0.13
 -11   7   4    0.28    0.09
  11  -7   4    0.15    0.13
 -11   7  -4   -0.03    0.14
  11   7   4    0.31    0.14
  11   7   4    0.30    0.13
  11  -7   5    1.15    0.18
 -11   7   5    1.09    0.12
  11   7   5    0.98    0.18
  11   7   5    1.06    0.16
 -11   7  -5    0.83    0.19
 -11   7   6    0.57    0.10
  11  -7   6    0.74    0.17
 -11   7  -6    0.81    0.17
  11   7   6    0.74    0.17
  11   7   6    0.59    0.19
 -11   7   7    1.69    0.13
  11  -7   7    1.78    0.23
  11   7   7    1.40    0.21
 -11   7  -7    1.96    0.22
  11   7   7    1.38    0.21
 -11   7   8    0.20    0.10
  11  -7   8    0.30    0.17
  11   7   8    0.04    0.16
  11   7   8   -0.10    0.19
  12   7   0    0.01    0.08
 -12   7   0    0.12    0.12
 -12   7   1    0.15    0.11
 -12   7  -1    0.31    0.13
  12   7   1    0.17    0.10
 -12   7   2    0.10    0.10
  12   7   2    0.18    0.11
 -12   7  -2   -0.08    0.12
 -12   7   3    0.87    0.12
  12  -7   3    1.05    0.15
  12   7   3    0.91    0.15
 -12   7  -3    0.79    0.17
  12  -7   4    0.17    0.13
 -12   7   4    0.10    0.09
 -12   7  -4    0.05    0.15
  12   7   4   -0.28    0.13
  12   7   4    0.05    0.12
 -12   7   5    1.04    0.12
  12  -7   5    1.07    0.17
 -12   7  -5    1.19    0.20
  12   7   5    1.28    0.20
  12   7   5    1.22    0.18
 -12   7   6    0.22    0.10
  12  -7   6    0.40    0.16
 -12   7  -6    0.46    0.17
  12   7   6    0.27    0.18
  12   7   6    0.54    0.17
 -12   7   7    0.25    0.10
  12  -7   7    0.17    0.17
  12   7   7    0.64    0.18
 -12   7  -7    0.52    0.18
  12   7   7    0.26    0.18
  12   7   8    0.36    0.21
 -13   7   0    2.23    0.20
 -13   7   1    0.15    0.12
 -13   7  -1    0.13    0.12
  13   7   1   -0.08    0.10
 -13   7   2    0.09    0.11
 -13   7  -2    0.47    0.16
  13   7   2    0.29    0.12
 -13   7   3    0.05    0.11
 -13   7  -3   -0.01    0.15
  13   7   3    0.02    0.13
 -13   7   4   -0.13    0.10
 -13   7  -4   -0.07    0.16
  13   7   4    0.13    0.14
 -13   7   5   -0.01    0.10
  13  -7   5    0.11    0.14
  13   7   5    0.18    0.16
 -13   7  -5    0.00    0.15
  13  -7   6    0.31    0.16
 -13   7   6    0.25    0.10
  13   7   6    0.23    0.16
  13   7   6    0.39    0.19
 -13   7  -6    0.03    0.16
 -13   7   7    0.17    0.10
  13  -7   7    0.08    0.15
  13   7   7    0.03    0.19
  13   7   7   -0.13    0.17
 -13   7  -7    0.27    0.18
 -14   7   0    0.23    0.13
 -14   7   1    0.21    0.13
 -14   7  -1    0.29    0.14
 -14   7   2   -0.01    0.12
 -14   7  -2    0.24    0.16
  14   7   2    0.07    0.12
 -14   7   3    0.33    0.12
  14   7   3    0.44    0.15
 -14   7  -3    0.71    0.18
 -14   7   4    0.36    0.13
 -14   7  -4    0.53    0.18
  14   7   4    0.27    0.16
 -14   7   5    0.15    0.11
 -14   7  -5    0.24    0.19
  14   7   5    0.05    0.17
 -14   7   6    0.65    0.12
  14   7   6    0.50    0.21
 -14   7  -6    0.39    0.19
 -15   7   0    0.41    0.16
 -15   7   1    0.18    0.13
 -15   7  -1    0.35    0.16
 -15   7   2    0.02    0.13
 -15   7  -2   -0.13    0.16
 -15   7   3    0.02    0.12
 -15   7  -3   -0.13    0.16
  15   7   3   -0.11    0.14
 -15   7   4   -0.14    0.12
  15   7   4   -0.17    0.15
 -15   7  -4    0.14    0.19
 -15   7   5    0.35    0.13
  15   7   5    0.26    0.19
 -15   7  -5    0.55    0.20
 -16   7   0   -0.05    0.15
 -16   7   1    0.09    0.14
 -16   7  -1    0.05    0.16
 -16   7   2    0.10    0.14
 -16   7  -2   -0.20    0.16
 -16   7   3    0.16    0.14
 -16   7  -3    0.09    0.19
 -16   7   4    0.15    0.13
 -16   7  -4   -0.21    0.18
 -17   7   0    0.50    0.19
 -17   7   1    0.16    0.16
 -17   7  -1    0.14    0.18
 -17   7   2   -0.05    0.15
 -17   7  -2    0.09    0.17
 -17   7   3   -0.11    0.14
 -17   7  -3    0.36    0.20
   0   8   0    2.51    0.12
   0   8   1   -0.05    0.06
   0   8  -1   -0.05    0.06
   0   8   1   -0.02    0.07
   0   8   2   43.00    1.17
   0   8   2   43.44    1.13
   0   8  -2   42.42    1.12
   0   8   3    0.05    0.09
   0   8   3   -0.06    0.07
   0   8  -3    0.05    0.06
   0   8  -4    7.37    0.24
   0   8   4    7.80    0.30
   0   8   4    7.13    0.26
   0   8   5    0.06    0.09
   0   8   5   -0.07    0.10
   0   8  -5    0.03    0.06
   0   8   6    5.45    0.28
   0   8   6    5.71    0.25
   0   8   7   -0.10    0.10
   0   8   7    0.02    0.10
   0   8   8    1.66    0.17
   0   8   8    1.78    0.20
   0  -8   8    1.77    0.17
   0   8   9    0.05    0.13
   0  -8   9   -0.13    0.11
   0   8   9   -0.03    0.12
   0   8  10    0.40    0.16
   0  -8  10    0.24    0.13
   0   8  10    0.33    0.15
   1   8   0    3.75    0.16
  -1   8   0    4.34    0.17
   1   8  -1    6.69    0.22
  -1   8   1    6.17    0.22
  -1   8   1    7.23    0.24
   1   8   1    6.95    0.23
   1   8   1    6.92    0.24
  -1   8  -1    6.65    0.23
  -1   8   2    6.24    0.24
  -1   8   2    6.23    0.22
   1   8  -2    6.17    0.20
  -1   8  -2    6.41    0.22
   1   8   2    6.36    0.22
   1   8   2    6.48    0.24
  -1   8   3    5.98    0.23
  -1   8   3    5.98    0.22
   1   8  -3    6.34    0.20
  -1   8  -3    6.08    0.22
   1   8   3    6.36    0.24
   1   8   3    5.95    0.23
  -1   8   4    2.82    0.18
   1   8  -4    2.61    0.12
  -1   8   4    2.90    0.16
   1   8   4    2.65    0.16
   1   8   4    2.66    0.18
  -1   8  -4    2.77    0.15
   1   8  -5    2.22    0.11
  -1   8   5    2.29    0.16
  -1   8   5    2.09    0.16
  -1   8  -5    2.19    0.14
   1   8   5    2.55    0.19
   1   8   5    2.19    0.16
  -1   8   6    6.97    0.28
  -1   8   6    7.18    0.31
   1   8   6    7.51    0.29
   1   8   6    7.22    0.33
  -1   8  -6    7.11    0.25
  -1   8   7    0.89    0.13
  -1   8   7    1.25    0.15
   1  -8   7    1.35    0.15
   1   8   7    1.16    0.17
   1   8   7    1.23    0.14
  -1   8   8    0.22    0.11
   1  -8   8    0.42    0.13
  -1   8   8    0.27    0.13
   1   8   8    0.46    0.15
   1   8   8    0.39    0.13
  -1  -8   8    0.53    0.12
  -1   8   9    0.21    0.14
  -1   8   9    0.43    0.14
   1  -8   9    0.08    0.12
   1   8   9    0.53    0.15
   1   8   9    0.24    0.15
  -1  -8   9    0.23    0.12
   1  -8  10    1.36    0.18
  -1   8  10    1.60    0.19
  -1   8  10    1.24    0.20
   1   8  10    1.71    0.21
  -1  -8  10    1.19    0.17
   1   8  10    0.77    0.19
  -2   8   0    0.01    0.07
   2   8   0    0.05    0.06
  -2   8   1    4.33    0.17
   2   8  -1    4.32    0.16
   2   8   1    4.64    0.18
   2   8   1    4.68    0.17
  -2   8  -1    4.38    0.17
  -2   8   2    1.85    0.12
  -2   8   2    1.87    0.12
   2   8  -2    1.93    0.10
  -2   8  -2    1.80    0.13
   2   8   2    1.66    0.12
   2   8   2    1.78    0.13
  -2   8   3    4.49    0.20
  -2   8   3    4.94    0.19
   2   8  -3    4.81    0.16
   2   8   3    4.80    0.21
  -2   8  -3    5.09    0.20
   2   8   3    4.71    0.20
  -2   8   4   -0.01    0.07
   2   8  -4    0.04    0.04
  -2   8   4    0.00    0.08
   2   8   4   -0.03    0.09
   2   8   4    0.02    0.09
  -2   8  -4   -0.07    0.07
  -2   8   5    3.68    0.18
  -2   8   5    3.28    0.20
   2   8   5    3.06    0.19
  -2   8  -5    2.95    0.17
   2   8   5    3.41    0.21
  -2   8   6    0.05    0.09
  -2   8   6    0.06    0.11
  -2   8  -6    0.09    0.08
   2   8   6    0.15    0.11
   2   8   6    0.02    0.13
  -2   8   7    1.01    0.14
  -2   8   7    1.09    0.13
   2  -8   7    0.90    0.14
   2   8   7    1.00    0.16
   2   8   7    0.90    0.14
   2  -8   8   -0.03    0.12
  -2   8   8    0.10    0.12
  -2   8   8    0.13    0.11
   2   8   8    0.37    0.14
   2   8   8    0.18    0.14
   2  -8   9    0.23    0.13
  -2   8   9    0.08    0.12
  -2   8   9   -0.24    0.12
   2   8   9    0.08    0.13
   2   8   9    0.08    0.14
  -2  -8   9    0.01    0.11
  -2   8  10    0.04    0.14
  -2   8  10   -0.04    0.12
   2  -8  10    0.17    0.14
   2   8  10    0.16    0.15
   2   8  10   -0.12    0.14
  -2  -8  10    0.02    0.12
   3   8   0    9.83    0.31
   3   8   0    9.42    0.29
  -3   8   0    9.81    0.30
   3   8  -1    6.93    0.22
  -3   8   1    6.96    0.24
   3   8   1    7.32    0.25
  -3   8  -1    7.11    0.25
   3   8   1    7.06    0.24
  -3   8   2    2.66    0.14
   3   8  -2    2.60    0.11
  -3   8   2    2.66    0.15
  -3   8  -2    2.68    0.15
   3   8   2    2.55    0.14
   3   8   2    2.94    0.17
   3   8  -3    5.73    0.17
  -3   8   3    5.54    0.21
  -3   8   3    5.79    0.22
   3   8   3    6.11    0.23
  -3   8  -3    5.53    0.22
   3   8   3    6.39    0.24
  -3   8   4    0.89    0.11
  -3   8   4    0.77    0.09
   3   8   4    0.83    0.12
  -3   8  -4    0.67    0.11
   3   8   4    0.67    0.12
  -3   8   5    0.92    0.11
  -3   8   5    1.16    0.12
   3   8   5    1.07    0.14
   3   8   5    0.58    0.13
  -3   8  -5    0.93    0.12
  -3   8   6    8.15    0.29
   3  -8   6    7.77    0.32
  -3   8   6    7.98    0.32
   3   8   6    8.66    0.33
   3   8   6    7.95    0.35
  -3   8  -6    8.59    0.30
   3  -8   7    0.09    0.12
  -3   8   7    0.23    0.10
  -3   8   7    0.12    0.11
   3   8   7    0.17    0.11
   3   8   7    0.15    0.14
   3  -8   8    0.13    0.12
  -3   8   8    0.18    0.11
  -3   8   8   -0.12    0.11
   3   8   8    0.32    0.15
   3   8   8    0.30    0.13
  -3   8   9   -0.01    0.11
   3  -8   9   -0.04    0.13
  -3   8   9    0.03    0.12
   3   8   9    0.13    0.14
  -3  -8   9    0.25    0.11
   3   8   9   -0.17    0.15
   3  -8  10    0.35    0.16
  -3   8  10    0.35    0.15
  -3   8  10    0.80    0.15
   3   8  10    0.59    0.19
  -3  -8  10    0.66    0.14
   3   8  10    0.71    0.18
  -4   8   0    3.07    0.15
   4   8   0    2.77    0.13
   4   8   0    2.62    0.14
  -4   8   1    0.34    0.08
   4   8  -1    0.31    0.06
  -4   8  -1    0.41    0.09
   4   8   1    0.36    0.08
   4   8   1    0.39    0.07
  -4   8   2   21.97    0.60
   4   8  -2   21.69    0.57
   4   8   2   21.60    0.64
  -4   8  -2   22.10    0.62
   4   8   2   21.86    0.61
  -4   8   3    0.19    0.08
  -4   8   3    0.23    0.07
   4   8   3    0.31    0.10
   4   8   3    0.18    0.09
  -4   8  -3    0.25    0.09
   4  -8   4    6.20    0.26
  -4   8   4    6.40    0.25
  -4   8   4    6.37    0.23
  -4   8  -4    6.10    0.25
   4   8   4    6.56    0.29
   4   8   4    6.22    0.25
  -4   8   5    0.43    0.09
   4  -8   5    0.52    0.13
  -4   8   5    0.54    0.11
   4   8   5    0.38    0.12
  -4   8  -5    0.32    0.11
   4   8   5    0.57    0.14
  -4   8   6    3.04    0.17
  -4   8   6    3.09    0.20
   4  -8   6    3.14    0.22
   4   8   6    2.66    0.20
  -4   8  -6    2.68    0.20
   4   8   6    3.35    0.24
   4  -8   7    0.87    0.16
  -4   8   7    0.95    0.12
  -4   8   7    0.97    0.14
   4   8   7    0.87    0.17
   4   8   7    0.80    0.16
   4  -8   8    1.35    0.17
  -4   8   8    1.08    0.15
  -4   8   8    1.52    0.15
   4   8   8    1.31    0.19
   4   8   8    1.44    0.21
  -4   8   9    0.23    0.13
  -4   8   9    0.27    0.12
   4  -8   9    0.56    0.16
   4   8   9    0.21    0.15
   4   8   9    0.25    0.17
  -4   8  10    0.02    0.13
  -4   8  10    0.20    0.13
   4  -8  10    0.19    0.15
  -4  -8  10    0.05    0.11
   4   8  10    0.26    0.16
   4   8  10    0.20    0.16
   5   8   0   -0.10    0.06
  -5   8   0   -0.06    0.07
   5   8   0    0.03    0.06
  -5   8   1    2.15    0.13
   5   8  -1    2.37    0.11
   5   8   1    2.14    0.15
  -5   8  -1    2.57    0.16
   5   8   1    2.70    0.14
  -5   8   2    3.84    0.17
   5  -8   2    3.77    0.18
  -5   8  -2    3.87    0.18
   5   8   2    3.58    0.17
   5   8   2    3.85    0.19
  -5   8   3    0.95    0.09
   5  -8   3    0.86    0.11
   5   8   3    0.83    0.11
  -5   8  -3    0.78    0.11
   5   8   3    0.91    0.12
  -5   8   4    3.78    0.19
   5  -8   4    3.76    0.21
  -5   8   4    3.78    0.17
  -5  -8   4    4.00    0.16
   5   8   4    3.71    0.22
  -5   8  -4    4.04    0.21
   5   8   4    3.81    0.22
   5  -8   5    2.03    0.18
  -5   8   5    1.98    0.14
  -5   8   5    2.00    0.15
   5   8   5    1.69    0.17
  -5   8  -5    2.09    0.18
   5   8   5    1.60    0.17
   5  -8   6    1.75    0.18
  -5   8   6    2.04    0.16
  -5   8   6    1.89    0.14
  -5   8  -6    2.09    0.18
   5   8   6    1.76    0.20
   5   8   6    1.92    0.18
   5  -8   7    1.19    0.17
  -5   8   7    1.18    0.14
  -5   8   7    1.21    0.13
   5   8   7    0.96    0.18
   5   8   7    1.44    0.18
  -5   8  -7    1.13    0.15
  -5   8   8    0.73    0.12
   5  -8   8    0.73    0.16
  -5   8   8    0.62    0.13
   5   8   8    0.44    0.16
   5   8   8    0.59    0.18
  -5   8   9    0.86    0.15
  -5   8   9    1.02    0.14
   5  -8   9    0.62    0.17
   5   8   9    0.58    0.18
   5   8   9    0.65    0.17
  -5   8  10    0.78    0.14
   5  -8  10    0.54    0.18
   5   8  10    0.79    0.19
  -5  -8  10    0.88    0.14
   5   8  10    0.55    0.20
   6  -8   0   -0.05    0.07
   6   8   0   -0.04    0.06
   6   8   0    0.09    0.07
  -6   8   0    0.05    0.08
   6  -8   1    0.60    0.10
  -6   8   1    0.56    0.09
   6   8  -1    0.67    0.06
   6   8   1    0.45    0.09
   6   8   1    0.63    0.09
  -6   8  -1    0.69    0.10
   6  -8  -1    0.59    0.07
  -6   8   2    5.19    0.20
   6  -8   2    4.99    0.21
   6  -8  -2    5.04    0.16
   6   8   2    4.60    0.20
   6   8   2    5.04    0.22
  -6   8  -2    5.11    0.23
   6  -8   3    0.04    0.11
  -6   8   3    0.17    0.07
   6   8   3    0.09    0.09
   6   8   3    0.17    0.10
  -6   8  -3    0.11    0.11
  -6   8   4    0.11    0.08
   6  -8   4    0.21    0.11
  -6   8   4    0.11    0.08
   6   8   4    0.07    0.12
  -6   8  -4    0.20    0.12
   6   8   4   -0.03    0.11
  -6  -8   4    0.18    0.07
  -6   8   5    0.92    0.11
  -6   8   5    1.19    0.12
   6  -8   5    0.99    0.15
   6   8   5    0.91    0.17
   6   8   5    0.93    0.15
  -6   8  -5    0.81    0.14
   6  -8   6    0.14    0.13
  -6   8   6    0.36    0.09
  -6   8   6    0.39    0.10
   6   8   6    0.37    0.13
   6   8   6    0.27    0.13
  -6   8  -6    0.39    0.12
   6  -8   7    0.59    0.14
  -6   8   7    0.47    0.10
  -6   8   7    0.26    0.11
   6   8   7    0.55    0.15
   6   8   7    0.35    0.15
  -6   8  -7    0.49    0.13
  -6   8   8    0.88    0.14
   6  -8   8    1.12    0.18
  -6   8   8    0.94    0.13
   6   8   8    0.78    0.19
   6   8   8    0.67    0.17
   6  -8   9    0.30    0.16
  -6   8   9   -0.05    0.10
   6   8   9   -0.10    0.14
   6   8   9   -0.07    0.18
   6  -8  10    0.11    0.17
  -6   8  10    0.24    0.12
  -6  -8  10    0.11    0.11
   6   8  10    0.16    0.17
   6   8  10   -0.02    0.19
  -7   8   0    6.79    0.25
   7   8   0    6.71    0.22
   7  -8   0    6.45    0.23
   7   8   0    6.52    0.24
  -7   8   1    1.26    0.12
   7   8  -1    1.46    0.09
   7  -8   1    1.54    0.12
  -7   8  -1    1.37    0.13
   7   8   1    1.37    0.12
   7  -8  -1    1.28    0.09
   7   8   1    1.52    0.12
   7  -8   2    1.47    0.13
  -7   8   2    1.21    0.11
  -7   8  -2    1.09    0.13
   7   8   2    1.29    0.13
   7   8   2    1.26    0.13
  -7   8   3    1.26    0.11
   7  -8   3    1.03    0.13
   7   8   3    1.19    0.15
   7   8   3    1.06    0.13
  -7  -8   3    1.29    0.10
  -7   8  -3    1.15    0.15
  -7   8   4    0.35    0.09
   7  -8   4    0.19    0.12
   7   8   4    0.37    0.12
  -7   8  -4    0.37    0.12
   7   8   4    0.46    0.12
  -7   8   5    2.32    0.16
   7  -8   5    2.26    0.19
  -7   8   5    2.20    0.14
   7   8   5    2.30    0.21
  -7   8  -5    2.37    0.20
   7   8   5    2.15    0.19
   7  -8   6    2.44    0.21
  -7   8   6    2.80    0.16
  -7   8   6    2.68    0.18
  -7   8  -6    3.30    0.23
   7   8   6    2.77    0.23
   7   8   6    2.75    0.22
  -7   8   7   -0.05    0.09
  -7   8   7    0.08    0.10
   7  -8   7    0.11    0.15
   7   8   7    0.04    0.14
  -7   8  -7    0.24    0.13
   7   8   7    0.11    0.14
   7  -8   8    0.07    0.15
  -7   8   8    0.11    0.10
   7   8   8   -0.35    0.15
   7   8   8    0.00    0.15
   7  -8   9    0.11    0.16
  -7   8   9    0.04    0.10
   7   8   9    0.05    0.16
   7   8   9   -0.06    0.18
   8   8   0    2.69    0.14
  -8   8   0    2.46    0.18
   8   8   0    2.80    0.16
   8  -8   0    2.59    0.14
   8  -8   1    0.17    0.09
  -8   8   1    0.21    0.10
   8   8  -1    0.15    0.05
   8   8   1    0.14    0.08
   8  -8  -1    0.23    0.06
   8   8   1    0.15    0.09
  -8   8  -1    0.06    0.10
  -8   8   2    6.41    0.24
   8  -8   2    6.00    0.25
   8   8   2    6.19    0.27
  -8   8  -2    5.95    0.27
   8   8   2    5.77    0.25
  -8   8   3    0.43    0.09
   8  -8   3    0.34    0.12
   8   8   3    0.40    0.13
  -8   8  -3    0.40    0.12
   8   8   3    0.34    0.11
   8  -8   4    2.53    0.19
  -8   8   4    2.11    0.15
   8   8   4    2.36    0.19
  -8   8  -4    2.36    0.19
   8   8   4    2.61    0.21
   8  -8   5    0.44    0.14
  -8   8   5    0.59    0.09
   8   8   5    0.62    0.15
  -8   8  -5    0.69    0.15
   8   8   5    0.74    0.16
  -8   8   6    0.41    0.09
  -8   8   6    0.34    0.09
   8  -8   6    0.37    0.15
  -8   8  -6    0.05    0.14
   8   8   6    0.14    0.16
   8   8   6    0.34    0.13
   8  -8   7    1.46    0.18
  -8   8   7    1.20    0.12
   8   8   7    1.35    0.21
   8   8   7    0.72    0.17
  -8   8  -7    1.09    0.17
   8  -8   8    0.97    0.18
  -8   8   8    1.12    0.13
   8   8   8    0.65    0.18
   8   8   8    0.82    0.21
  -8   8   9    0.43    0.12
   8  -8   9    0.82    0.19
   8   8   9    0.68    0.19
   8   8   9    0.77    0.19
   9   8   0    0.08    0.08
   9  -8   0    0.08    0.08
   9   8   0    0.14    0.07
  -9   8   0    0.21    0.11
   9  -8   1    0.22    0.09
  -9   8   1    0.13    0.10
  -9   8  -1    0.20    0.12
   9   8   1    0.09    0.09
   9  -8  -1    0.21    0.06
   9   8   1    0.10    0.08
   9  -8   2    0.92    0.13
  -9   8   2    0.94    0.12
   9   8   2    1.08    0.14
   9   8   2    1.14    0.13
  -9   8  -2    1.30    0.16
   9  -8   3    0.38    0.11
  -9   8   3    0.30    0.09
  -9   8  -3    0.05    0.12
   9   8   3    0.00    0.12
   9   8   3   -0.08    0.11
  -9   8   4    1.99    0.14
   9  -8   4    1.70    0.16
   9   8   4    1.84    0.19
   9   8   4    1.87    0.18
  -9   8  -4    2.22    0.21
  -9   8   5    0.58    0.10
   9  -8   5    0.59    0.15
  -9   8  -5    0.74    0.15
   9   8   5    0.72    0.16
   9   8   5    0.63    0.14
   9  -8   6    0.23    0.15
  -9   8   6    0.28    0.09
  -9   8  -6    0.05    0.12
   9   8   6    0.32    0.15
   9   8   6    0.42    0.17
  -9   8   7    0.51    0.10
   9  -8   7    0.56    0.17
  -9   8  -7    0.79    0.16
   9   8   7    0.74    0.19
   9   8   7    0.67    0.17
  -9   8   8    0.51    0.11
   9  -8   8    0.49    0.18
   9   8   8    0.74    0.19
   9   8   8    0.46    0.20
  -9   8   9    0.58    0.12
   9  -8   9    0.86    0.19
   9   8   9    0.77    0.23
   9   8   9    0.52    0.20
 -10   8   0    0.10    0.11
  10   8   0    0.10    0.08
  10  -8   0    0.22    0.08
  10  -8   1    0.25    0.10
 -10   8   1    0.30    0.11
  10   8   1    0.14    0.09
  10   8   1    0.24    0.10
 -10   8  -1    0.21    0.12
  10  -8   2    2.27    0.17
 -10   8   2    1.93    0.16
  10   8   2    2.25    0.18
 -10   8  -2    2.48    0.20
  10   8   2    2.33    0.17
 -10   8   3    0.57    0.10
  10  -8   3    0.59    0.13
  10   8   3    0.53    0.12
 -10   8  -3    0.51    0.13
  10   8   3    0.38    0.13
  10  -8   4    0.01    0.12
 -10   8   4    0.00    0.08
  10   8   4    0.03    0.12
  10   8   4   -0.03    0.12
 -10   8  -4    0.09    0.13
  10  -8   5    0.18    0.13
 -10   8   5    0.03    0.08
  10   8   5   -0.07    0.13
  10   8   5   -0.01    0.14
 -10   8  -5   -0.16    0.14
  10  -8   6    0.25    0.15
 -10   8   6    0.26    0.09
  10   8   6    0.21    0.14
  10   8   6    0.30    0.17
 -10   8  -6    0.25    0.14
  10  -8   7    0.21    0.16
 -10   8   7    0.21    0.10
  10   8   7    0.07    0.15
  10   8   7    0.11    0.18
 -10   8  -7    0.31    0.15
  10  -8   8    0.90    0.21
 -10   8   8    0.89    0.12
  10   8   8    0.72    0.19
  10   8   8    0.23    0.20
  11   8   0    1.56    0.13
 -11   8   0    1.57    0.16
 -11   8   1    0.22    0.11
 -11   8  -1   -0.05    0.10
  11   8   1    0.11    0.10
 -11   8   2    0.60    0.12
  11  -8   2    0.45    0.11
  11   8   2    0.58    0.11
  11   8   2    0.44    0.12
 -11   8  -2    0.38    0.13
  11  -8   3   -0.01    0.11
 -11   8   3    0.06    0.09
 -11   8  -3    0.03    0.14
  11   8   3    0.08    0.12
  11   8   3   -0.06    0.11
 -11   8   4    0.06    0.09
  11  -8   4    0.32    0.13
  11   8   4   -0.03    0.12
 -11   8  -4    0.10    0.15
  11   8   4    0.04    0.13
  11  -8   5    2.17    0.21
 -11   8   5    1.96    0.14
  11   8   5    1.78    0.21
 -11   8  -5    2.11    0.23
  11   8   5    1.52    0.18
 -11   8   6    0.24    0.09
  11  -8   6    0.23    0.15
  11   8   6    0.04    0.15
  11   8   6    0.07    0.17
 -11   8  -6    0.35    0.16
  11  -8   7    0.44    0.17
 -11   8   7    0.28    0.10
 -11   8  -7    0.58    0.17
  11   8   7    0.03    0.16
  11   8   7   -0.01    0.17
 -11   8   8   -0.03    0.10
  11  -8   8    0.01    0.17
  11   8   8    0.17    0.19
  11   8   8    0.20    0.16
 -12   8   0    1.53    0.17
  12   8   0    1.46    0.13
 -12   8   1    0.06    0.11
 -12   8  -1    0.13    0.12
  12   8   1    0.06    0.10
 -12   8   2    1.37    0.15
  12   8   2    1.26    0.15
 -12   8  -2    0.93    0.16
  12  -8   3    0.30    0.12
 -12   8   3    0.26    0.11
  12   8   3    0.37    0.14
 -12   8  -3    0.60    0.17
  12  -8   4    0.54    0.14
 -12   8   4    0.63    0.11
  12   8   4    0.66    0.15
  12   8   4    0.65    0.17
 -12   8  -4    0.47    0.17
  12  -8   5    0.47    0.15
 -12   8   5    0.52    0.11
  12   8   5    0.42    0.16
 -12   8  -5    0.25    0.16
  12   8   5    0.69    0.18
 -12   8   6    0.03    0.10
  12  -8   6    0.07    0.14
  12   8   6   -0.22    0.17
  12   8   6   -0.14    0.14
 -12   8  -6    0.00    0.15
  12  -8   7    0.47    0.18
 -12   8   7    0.37    0.11
  12   8   7    0.33    0.20
  12   8   7    0.68    0.19
 -12   8  -7    0.79    0.19
 -13   8   0   -0.09    0.12
 -13   8   1   -0.06    0.12
 -13   8  -1    0.12    0.13
  13   8   1   -0.02    0.11
 -13   8   2    0.02    0.11
 -13   8  -2   -0.01    0.13
  13   8   2    0.18    0.12
 -13   8   3    0.48    0.13
 -13   8  -3    0.42    0.17
  13   8   3    0.36    0.14
 -13   8   4    0.29    0.11
  13   8   4    0.34    0.16
 -13   8  -4    0.53    0.16
 -13   8   5    0.48    0.12
  13  -8   5    0.46    0.16
 -13   8  -5    0.27    0.18
  13   8   5    0.31    0.18
  13  -8   6    0.35    0.16
 -13   8   6    0.13    0.11
  13   8   6    0.16    0.16
  13   8   6   -0.18    0.17
 -13   8  -6    0.07    0.17
  13  -8   7    0.39    0.19
 -13   8   7    0.14    0.11
 -13   8  -7    0.17    0.18
  13   8   7    0.21    0.20
  13   8   7    0.14    0.17
 -14   8   0   -0.06    0.13
 -14   8   1    0.60    0.14
 -14   8  -1    0.14    0.14
 -14   8   2    0.38    0.13
 -14   8  -2    0.32    0.17
  14   8   2    0.63    0.14
 -14   8   3    0.57    0.14
 -14   8  -3    0.85    0.19
  14   8   3    0.47    0.16
 -14   8   4    0.17    0.12
 -14   8  -4    0.02    0.16
  14   8   4    0.07    0.16
 -14   8   5    0.29    0.12
 -14   8  -5    0.03    0.17
  14   8   5   -0.09    0.17
 -14   8   6   -0.18    0.10
  14   8   6   -0.23    0.17
 -14   8  -6    0.03    0.17
 -15   8   0    0.02    0.14
 -15   8   1    0.12    0.13
 -15   8  -1   -0.10    0.15
 -15   8   2    0.13    0.13
 -15   8  -2    0.17    0.17
 -15   8   3   -0.08    0.12
 -15   8  -3    0.01    0.18
  15   8   3   -0.26    0.14
 -15   8   4    0.05    0.12
 -15   8  -4    0.07    0.18
  15   8   4   -0.08    0.16
 -15   8   5    0.51    0.14
 -15   8  -5    0.28    0.18
  15   8   5    0.93    0.21
 -16   8   0    0.18    0.15
 -16   8   1    0.00    0.14
 -16   8  -1    0.21    0.16
 -16   8   2    0.23    0.15
 -16   8  -2   -0.08    0.18
 -16   8   3    0.38    0.15
 -16   8  -3    0.07    0.17
 -16   8   4    0.02    0.13
 -16   8  -4    0.22    0.20
 -17   8   0   -0.03    0.16
 -17   8   1   -0.16    0.15
 -17   8  -1   -0.04    0.17
 -17   8   2   -0.01    0.15
 -17   8  -2    0.16    0.19
   0   9   0    1.63    0.11
   0   9   1   -0.04    0.06
   0   9  -1    0.00    0.06
   0   9   1    0.02    0.07
   0   9   2    2.33    0.14
   0   9   2    2.19    0.13
   0   9  -2    2.00    0.12
   0   9   3   -0.13    0.07
   0   9  -3    0.02    0.06
   0   9   3    0.06    0.07
   0   9  -4    2.38    0.13
   0   9   4    2.12    0.16
   0   9   4    2.32    0.14
   0   9   5   -0.04    0.11
   0   9   5    0.09    0.10
   0   9  -5   -0.17    0.06
   0   9   6    1.14    0.14
   0   9   6    1.12    0.16
   0   9   7    0.06    0.12
   0   9   7    0.17    0.11
   0  -9   8   -0.03    0.11
   0   9   8    0.04    0.12
   0   9   8    0.17    0.14
   0  -9   9   -0.19    0.11
   0   9   9    0.06    0.13
   0   9   9   -0.04    0.13
   0   9  10    0.34    0.16
   0  -9  10    0.44    0.14
   0   9  10    0.25    0.15
   1   9   0    1.24    0.10
  -1   9   0    1.44    0.11
  -1   9   1    6.90    0.24
   1   9  -1    7.51    0.24
   1   9   1    7.41    0.25
  -1   9  -1    7.24    0.24
   1   9   1    7.21    0.26
   1   9  -2    0.58    0.07
  -1   9   2    0.70    0.09
  -1   9   2    0.63    0.09
   1   9   2    0.97    0.10
  -1   9  -2    0.94    0.10
   1   9   2    0.63    0.09
  -1   9   3    4.43    0.21
   1   9  -3    4.32    0.16
  -1   9   3    4.06    0.18
   1   9   3    4.40    0.20
  -1   9  -3    4.13    0.18
   1   9   3    4.19    0.19
   1   9  -4    1.61    0.11
  -1   9   4    1.81    0.15
  -1   9   4    1.69    0.13
   1   9   4    1.42    0.14
   1   9   4    1.86    0.14
  -1   9  -4    1.79    0.12
  -1   9   5    0.23    0.11
  -1   9   5    0.23    0.10
   1   9  -5    0.28    0.06
  -1   9  -5    0.15    0.08
   1   9   5    0.12    0.10
   1   9   5    0.28    0.12
  -1   9   6    1.00    0.14
  -1   9   6    1.20    0.14
   1   9   6    1.40    0.16
   1   9   6    1.25    0.17
  -1   9   7    0.58    0.14
  -1   9   7    0.69    0.13
   1   9   7    0.58    0.14
   1   9   7    0.65    0.13
   1  -9   8    0.33    0.13
  -1   9   8    0.19    0.13
  -1   9   8    0.32    0.12
   1   9   8    0.08    0.12
   1   9   8    0.04    0.13
   1  -9   9    0.02    0.13
  -1   9   9    0.09    0.12
  -1   9   9   -0.15    0.12
   1   9   9   -0.15    0.14
   1   9   9    0.02    0.13
  -1  -9   9    0.02    0.11
   1  -9  10    0.24    0.14
  -1   9  10    0.06    0.15
  -1   9  10    0.09    0.13
  -1  -9  10    0.05    0.12
   1   9  10    0.11    0.14
   1   9  10    0.08    0.16
   2   9   0    0.90    0.09
  -2   9   0    0.82    0.10
  -2   9   1   11.42    0.34
   2   9  -1   11.26    0.34
   2   9   1   11.02    0.34
  -2   9  -1   11.70    0.35
   2   9   1   11.58    0.37
  -2   9   2    1.09    0.10
  -2   9   2    1.67    0.12
   2   9  -2    1.27    0.09
  -2   9  -2    1.39    0.11
   2   9   2    1.06    0.10
   2   9   2    1.37    0.12
  -2   9   3    5.44    0.21
   2   9  -3    5.53    0.18
  -2   9   3    5.24    0.23
   2   9   3    5.36    0.21
  -2   9  -3    5.51    0.22
   2   9   3    5.59    0.23
  -2   9   4    0.70    0.11
  -2   9   4    0.67    0.10
   2   9  -4    0.70    0.06
   2   9   4    0.54    0.11
  -2   9  -4    0.71    0.10
   2   9   4    0.44    0.11
  -2   9   5    0.36    0.10
  -2   9   5    0.16    0.10
   2   9   5    0.38    0.11
   2   9   5    0.31    0.12
  -2   9  -5    0.30    0.09
  -2   9   6    0.83    0.13
  -2   9   6    0.68    0.13
  -2   9  -6    0.96    0.11
   2   9   6    0.56    0.13
   2   9   6    0.45    0.13
  -2   9   7    3.87    0.21
   2  -9   7    3.71    0.24
  -2   9   7    3.78    0.24
   2   9   7    3.92    0.23
   2   9   7    3.29    0.24
  -2   9   8    0.21    0.12
   2  -9   8    0.45    0.14
  -2   9   8    0.48    0.12
   2   9   8    0.43    0.16
   2   9   8    0.16    0.13
  -2   9   9   -0.01    0.12
  -2   9   9    0.11    0.13
   2  -9   9    0.07    0.13
  -2  -9   9    0.24    0.11
   2   9   9    0.18    0.14
   2   9   9   -0.01    0.15
   2  -9  10    0.09    0.14
  -2   9  10   -0.11    0.13
  -2   9  10    0.04    0.13
  -2  -9  10    0.07    0.12
   2   9  10   -0.13    0.14
   2   9  10   -0.02    0.15
   3   9   0    0.37    0.08
  -3   9   0    0.32    0.08
   3   9   0    0.25    0.08
  -3   9   1    7.14    0.24
   3   9  -1    6.58    0.23
  -3   9  -1    7.26    0.25
   3   9   1    7.18    0.25
   3   9   1    6.97    0.24
   3   9  -2    0.11    0.05
  -3   9   2    0.07    0.07
   3   9   2    0.10    0.09
  -3   9  -2    0.09    0.08
   3   9   2    0.02    0.08
  -3   9   3    2.59    0.14
   3   9  -3    2.56    0.11
  -3   9   3    2.52    0.16
  -3   9  -3    2.49    0.16
   3   9   3    3.03    0.19
   3   9   3    2.46    0.17
  -3   9   4    0.63    0.11
  -3   9   4    0.49    0.09
   3   9   4    0.45    0.12
  -3   9  -4    0.53    0.10
   3   9   4    0.32    0.11
  -3   9   5    0.21    0.09
  -3   9   5    0.36    0.11
  -3   9  -5    0.36    0.10
   3   9   5    0.39    0.12
   3   9   5    0.34    0.13
   3  -9   6    0.41    0.13
  -3   9   6    0.25    0.11
  -3   9   6    0.32    0.11
   3   9   6    0.18    0.12
  -3   9  -6    0.56    0.11
   3   9   6    0.30    0.14
   3  -9   7    1.52    0.17
  -3   9   7    1.82    0.18
  -3   9   7    1.91    0.16
   3   9   7    1.49    0.18
   3   9   7    1.85    0.18
  -3   9   8    0.06    0.11
   3  -9   8    0.16    0.13
  -3   9   8    0.10    0.12
   3   9   8   -0.03    0.12
   3   9   8    0.03    0.15
  -3   9   9    0.18    0.12
  -3   9   9    0.03    0.12
   3  -9   9   -0.01    0.13
   3   9   9   -0.01    0.16
   3   9   9    0.13    0.14
  -3  -9   9   -0.01    0.10
  -3   9  10    0.00    0.13
  -3   9  10    0.09    0.13
   3  -9  10    0.04    0.14
   3   9  10    0.07    0.17
  -3  -9  10    0.00    0.11
   3   9  10   -0.14    0.15
   4   9   0    0.78    0.10
   4   9   0    0.99    0.09
  -4   9   0    0.91    0.10
  -4   9   1    0.15    0.07
   4   9  -1    0.35    0.06
   4   9   1    0.41    0.08
   4   9   1    0.33    0.09
  -4   9  -1    0.17    0.08
  -4   9   2    1.11    0.10
   4   9  -2    1.02    0.07
   4   9   2    0.96    0.11
  -4   9  -2    0.88    0.11
   4   9   2    1.02    0.12
  -4   9   3    0.63    0.09
  -4   9   3    0.67    0.09
   4   9   3    0.66    0.12
   4   9   3    0.60    0.10
  -4   9  -3    0.81    0.12
  -4   9   4    0.57    0.11
  -4   9   4    0.56    0.10
   4   9   4    0.89    0.14
  -4   9  -4    0.74    0.12
   4   9   4    0.77    0.13
   4  -9   5    0.90    0.14
  -4   9   5    0.90    0.11
  -4   9   5    0.67    0.12
   4   9   5    0.57    0.14
   4   9   5    0.71    0.15
  -4   9  -5    0.62    0.12
  -4   9   6    0.66    0.12
   4  -9   6    0.61    0.13
  -4   9   6    0.77    0.11
  -4   9  -6    0.82    0.13
   4   9   6    0.86    0.15
   4   9   6    0.49    0.14
  -4   9   7    0.34    0.11
  -4   9   7    0.70    0.13
   4  -9   7    0.50    0.14
   4   9   7    1.08    0.19
   4   9   7    0.57    0.15
  -4   9   8    0.08    0.11
   4  -9   8    0.09    0.13
  -4   9   8    0.00    0.11
   4   9   8    0.06    0.15
   4   9   8   -0.12    0.12
   4  -9   9    0.63    0.16
  -4   9   9    0.60    0.14
  -4   9   9    0.49    0.13
   4   9   9    0.31    0.16
   4   9   9    0.34    0.16
   4  -9  10    0.06    0.14
  -4   9  10   -0.11    0.13
  -4   9  10   -0.04    0.12
   4   9  10   -0.01    0.16
  -4  -9  10   -0.01    0.11
   4   9  10    0.13    0.18
   5   9   0    1.04    0.10
  -5   9   0    1.17    0.11
   5   9   0    1.18    0.10
   5   9  -1    2.40    0.11
  -5   9   1    2.19    0.14
   5   9   1    2.30    0.15
  -5   9  -1    2.18    0.16
   5   9   1    2.04    0.14
   5   9  -2    2.16    0.09
  -5   9   2    2.29    0.14
   5   9   2    2.15    0.15
  -5   9  -2    2.20    0.16
   5   9   2    2.38    0.17
  -5   9   3    0.98    0.10
   5   9   3    0.93    0.12
   5   9   3    1.30    0.13
  -5   9  -3    0.98    0.12
   5  -9   4    2.91    0.19
  -5   9   4    3.27    0.17
  -5   9   4    3.25    0.18
  -5   9  -4    3.13    0.20
   5   9   4    3.10    0.21
   5   9   4    3.32    0.22
  -5   9   5    0.10    0.09
  -5   9   5    0.13    0.10
   5  -9   5    0.06    0.12
   5   9   5    0.12    0.12
  -5   9  -5    0.05    0.11
   5   9   5   -0.08    0.11
  -5   9   6    1.19    0.14
  -5   9   6    1.38    0.13
   5  -9   6    1.48    0.17
  -5   9  -6    1.47    0.16
   5   9   6    1.20    0.16
   5   9   6    1.20    0.18
  -5   9   7   -0.07    0.10
  -5   9   7    0.12    0.10
   5  -9   7    0.12    0.13
   5   9   7    0.05    0.12
   5   9   7    0.10    0.15
   5  -9   8    0.32    0.14
  -5   9   8    0.24    0.12
  -5   9   8    0.45    0.12
   5   9   8    0.25    0.17
   5   9   8    0.70    0.17
  -5   9   9    0.11    0.11
  -5   9   9    0.13    0.12
   5  -9   9    0.06    0.15
   5   9   9   -0.05    0.15
   5   9   9    0.12    0.15
  -5   9  10   -0.05    0.12
   5  -9  10    0.11    0.16
   5   9  10    0.04    0.17
  -5  -9  10    0.21    0.11
   5   9  10    0.09    0.16
   6   9   0    2.15    0.14
   6  -9   0    2.12    0.14
  -6   9   0    1.95    0.15
   6   9   0    2.56    0.13
   6  -9   1    1.08    0.11
   6   9  -1    1.03    0.08
  -6   9   1    1.01    0.11
   6   9   1    0.95    0.10
   6  -9  -1    1.15    0.09
  -6   9  -1    0.97    0.12
   6   9   1    1.07    0.12
  -6   9   2    2.69    0.15
   6  -9   2    2.38    0.17
   6  -9  -2    2.41    0.12
   6   9   2    2.33    0.16
  -6   9  -2    2.52    0.16
   6   9   2    2.37    0.16
   6  -9   3    2.07    0.16
  -6   9   3    2.15    0.14
  -6   9  -3    2.20    0.17
   6   9   3    2.00    0.17
   6   9   3    2.19    0.16
  -6   9   4    0.88    0.11
  -6   9   4    0.70    0.10
   6  -9   4    0.75    0.13
  -6   9  -4    1.09    0.15
   6   9   4    0.96    0.14
   6   9   4    0.81    0.15
   6  -9   5    0.46    0.14
  -6   9   5    0.31    0.10
  -6   9   5    0.52    0.10
   6   9   5    0.42    0.14
  -6   9  -5    0.58    0.14
   6   9   5    0.30    0.14
   6  -9   6    3.13    0.23
  -6   9   6    3.09    0.18
  -6   9   6    3.61    0.20
   6   9   6    2.73    0.23
   6   9   6    3.02    0.21
  -6   9  -6    2.91    0.21
  -6   9   7    0.83    0.13
   6  -9   7    0.85    0.15
  -6   9   7    0.99    0.13
   6   9   7    1.25    0.19
  -6   9  -7    0.96    0.15
   6   9   7    0.95    0.16
   6  -9   8    1.33    0.19
  -6   9   8    1.19    0.15
  -6   9   8    1.14    0.14
   6   9   8    1.20    0.21
   6   9   8    1.09    0.19
   6  -9   9    0.21    0.16
  -6   9   9    0.41    0.13
   6   9   9    0.19    0.19
   6   9   9    0.23    0.16
   6   9  10   -0.16    0.19
   7   9   0    0.09    0.07
   7   9   0   -0.05    0.07
  -7   9   0   -0.04    0.09
   7  -9   0    0.06    0.08
   7  -9   1    2.39    0.16
   7   9  -1    2.16    0.11
  -7   9   1    2.11    0.16
  -7   9  -1    2.38    0.17
   7   9   1    2.44    0.17
   7  -9  -1    2.21    0.13
   7   9   1    2.38    0.15
   7  -9   2    0.17    0.10
  -7   9   2    0.16    0.09
   7   9   2    0.06    0.09
   7   9   2   -0.03    0.09
   7  -9  -2    0.12    0.05
  -7   9  -2   -0.07    0.11
  -7   9   3    1.52    0.13
   7  -9   3    1.89    0.16
   7   9   3    1.38    0.16
  -7   9  -3    2.07    0.17
   7   9   3    1.93    0.16
   7  -9   4    0.41    0.13
  -7   9   4    0.55    0.10
   7   9   4    0.32    0.13
  -7   9  -4    0.76    0.15
   7   9   4    0.45    0.14
  -7   9   5    0.44    0.10
  -7   9   5    0.38    0.10
   7  -9   5    0.33    0.13
  -7   9  -5    0.17    0.12
   7   9   5    0.30    0.13
   7   9   5    0.43    0.13
  -7   9   6    0.20    0.09
   7  -9   6    0.13    0.12
  -7   9   6    0.09    0.09
  -7   9  -6    0.15    0.13
   7   9   6    0.02    0.13
   7   9   6   -0.10    0.13
  -7   9   7    1.50    0.15
   7  -9   7    1.89    0.21
  -7   9   7    1.85    0.15
  -7   9  -7    1.37    0.17
   7   9   7    1.78    0.23
   7   9   7    1.64    0.20
  -7   9   8   -0.04    0.10
   7  -9   8   -0.07    0.14
   7   9   8   -0.06    0.14
   7   9   8    0.09    0.17
   7  -9   9    0.18    0.16
  -7   9   9    0.15    0.11
   7   9   9    0.15    0.16
   7   9   9    0.05    0.19
   8   9   0    0.35    0.08
   8  -9   0    0.22    0.08
  -8   9   0    0.20    0.10
   8   9   0    0.32    0.09
   8   9  -1    0.51    0.06
  -8   9   1    0.24    0.10
   8  -9   1    0.54    0.10
  -8   9  -1    0.44    0.12
   8   9   1    0.42    0.10
   8  -9  -1    0.46    0.07
   8   9   1    0.49    0.10
  -8   9   2    0.27    0.10
   8  -9   2    0.20    0.10
   8   9   2    0.37    0.11
  -8   9  -2    0.38    0.13
   8   9   2    0.34    0.11
   8  -9   3    0.70    0.12
  -8   9   3    0.73    0.11
   8   9   3    0.75    0.14
   8   9   3    1.00    0.14
  -8   9  -3    0.94    0.15
   8  -9   4    0.07    0.12
  -8   9   4   -0.12    0.08
   8   9   4   -0.24    0.10
  -8   9  -4   -0.05    0.12
   8   9   4    0.15    0.13
   8  -9   5    0.65    0.13
  -8   9   5    0.70    0.10
   8   9   5    0.98    0.14
   8   9   5    0.65    0.16
  -8   9  -5    0.43    0.15
   8  -9   6    0.27    0.14
  -8   9   6    0.61    0.10
  -8   9  -6    0.48    0.15
   8   9   6    0.27    0.14
   8   9   6    0.41    0.17
   8  -9   7    0.56    0.15
  -8   9   7    0.81    0.11
   8   9   7    0.71    0.17
   8   9   7    0.37    0.16
  -8   9  -7    0.57    0.16
   8  -9   8    0.48    0.19
  -8   9   8    0.64    0.12
   8   9   8    0.28    0.17
   8   9   8    0.70    0.17
  -8   9   9    0.69    0.13
   8  -9   9    0.41    0.19
   8   9   9    0.57    0.19
   8   9   9    0.25    0.20
   9  -9   0    0.70    0.09
   9   9   0    0.79    0.09
   9   9   0    0.71    0.10
  -9   9   0    0.75    0.12
  -9   9   1    0.12    0.10
   9  -9   1    0.32    0.10
   9   9   1    0.21    0.10
  -9   9  -1    0.20    0.12
   9   9   1    0.40    0.09
  -9   9   2    1.30    0.13
   9  -9   2    1.08    0.13
  -9   9  -2    1.04    0.16
   9   9   2    1.49    0.15
   9   9   2    1.17    0.13
  -9   9   3    0.04    0.09
   9  -9   3    0.01    0.11
   9   9   3   -0.13    0.11
   9   9   3   -0.17    0.11
  -9   9  -3   -0.06    0.11
  -9   9   4    1.54    0.13
   9  -9   4    1.41    0.16
  -9   9  -4    2.07    0.20
   9   9   4    1.46    0.17
   9   9   4    1.54    0.17
  -9   9   5    0.32    0.09
   9  -9   5    0.43    0.14
  -9   9  -5    0.33    0.14
   9   9   5    0.31    0.13
   9   9   5    0.35    0.15
   9  -9   6    0.82    0.17
  -9   9   6    0.83    0.12
   9   9   6    0.59    0.17
  -9   9  -6    0.59    0.16
   9   9   6    0.81    0.18
  -9   9   7    0.65    0.11
   9  -9   7    0.25    0.17
   9   9   7    0.77    0.20
   9   9   7    0.32    0.16
  -9   9  -7    0.41    0.15
  -9   9   8    0.48    0.11
   9  -9   8    0.38    0.18
   9   9   8    0.52    0.21
   9   9   8    0.37    0.16
  -9   9   9    0.02    0.11
   9  -9   9    0.30    0.19
   9   9   9    0.23    0.18
   9   9   9   -0.10    0.20
 -10   9   0    0.54    0.13
  10   9   0    0.70    0.10
  10  -9   1    0.12    0.10
 -10   9   1    0.14    0.11
  10   9   1    0.15    0.09
  10   9   1    0.13    0.10
 -10   9  -1    0.06    0.11
 -10   9   2    0.57    0.12
  10  -9   2    0.57    0.12
  10   9   2    0.43    0.13
  10   9   2    0.71    0.12
 -10   9  -2    0.49    0.14
  10  -9   3    1.43    0.15
 -10   9   3    1.26    0.13
  10   9   3    1.31    0.16
 -10   9  -3    1.42    0.17
  10   9   3    1.33    0.15
 -10   9   4    0.07    0.09
  10  -9   4    0.10    0.12
 -10   9  -4    0.15    0.13
  10   9   4    0.09    0.12
  10   9   4    0.04    0.13
 -10   9   5    1.64    0.14
  10  -9   5    1.56    0.19
 -10   9  -5    1.36    0.19
  10   9   5    1.66    0.21
  10   9   5    1.43    0.18
 -10   9   6    1.36    0.14
  10  -9   6    1.41    0.20
 -10   9  -6    1.62    0.21
  10   9   6    1.76    0.22
  10   9   6    1.46    0.18
 -10   9   7    0.37    0.11
  10  -9   7    0.25    0.15
 -10   9  -7    0.54    0.17
  10   9   7    0.62    0.17
  10   9   7    0.58    0.20
  10  -9   8    0.22    0.17
 -10   9   8    0.61    0.12
  10   9   8    0.52    0.22
  10   9   8    0.69    0.20
  11   9   0    0.08    0.09
 -11   9   0    0.05    0.11
 -11   9   1    0.76    0.13
 -11   9  -1    0.73    0.14
  11   9   1    0.81    0.13
 -11   9   2    0.05    0.10
  11  -9   2    0.30    0.11
 -11   9  -2    0.16    0.13
  11   9   2    0.21    0.11
  11  -9   3    0.76    0.14
 -11   9   3    0.70    0.12
 -11   9  -3    0.73    0.16
  11   9   3    1.00    0.15
  11   9   3    0.62    0.13
 -11   9   4    0.32    0.11
  11  -9   4    0.25    0.13
  11   9   4    0.65    0.15
 -11   9  -4    0.27    0.14
  11   9   4    0.51    0.13
 -11   9   5    0.23    0.10
  11  -9   5    0.16    0.14
  11   9   5    0.05    0.15
 -11   9  -5    0.17    0.14
  11   9   5    0.32    0.14
 -11   9   6    0.64    0.11
  11  -9   6    0.57    0.17
  11   9   6    0.67    0.16
 -11   9  -6    0.62    0.18
  11   9   6    0.52    0.18
  11  -9   7    0.46    0.18
 -11   9   7    0.93    0.13
  11   9   7    0.85    0.19
  11   9   7    0.90    0.22
 -11   9  -7    0.57    0.18
 -11   9   8   -0.04    0.10
  11  -9   8    0.06    0.15
  11   9   8   -0.10    0.19
  11   9   8   -0.05    0.16
 -12   9   0   -0.13    0.11
  12   9   0    0.17    0.09
 -12   9   1    0.27    0.12
  12   9   1    0.11    0.11
 -12   9  -1    0.22    0.13
 -12   9   2    0.32    0.12
  12   9   2    0.02    0.12
 -12   9  -2    0.26    0.14
 -12   9   3    0.35    0.12
  12  -9   3    0.43    0.13
  12   9   3    0.54    0.15
 -12   9  -3    0.84    0.17
  12  -9   4    0.24    0.14
 -12   9   4    0.01    0.10
 -12   9  -4    0.47    0.16
  12   9   4    0.48    0.14
  12   9   4    0.20    0.15
 -12   9   5    0.34    0.11
  12  -9   5    0.26    0.14
 -12   9  -5    0.28    0.17
  12   9   5    0.28    0.16
  12   9   5    0.32    0.15
  12  -9   6   -0.05    0.15
 -12   9   6    0.05    0.10
  12   9   6    0.07    0.17
 -12   9  -6   -0.12    0.16
  12   9   6    0.05    0.15
 -12   9   7    0.10    0.10
  12  -9   7    0.18    0.17
 -12   9  -7    0.43    0.18
  12   9   7    0.15    0.17
  12   9   7   -0.37    0.17
 -13   9   0    0.26    0.13
 -13   9   1    0.05    0.12
 -13   9  -1   -0.03    0.13
  13   9   1    0.00    0.11
 -13   9   2    0.21    0.13
 -13   9  -2    0.19    0.14
  13   9   2    0.23    0.13
 -13   9   3    0.29    0.12
 -13   9  -3   -0.04    0.16
  13   9   3    0.38    0.14
 -13   9   4    0.18    0.11
  13   9   4    0.25    0.16
 -13   9  -4    0.21    0.18
 -13   9   5    0.23    0.11
  13  -9   5    0.50    0.16
 -13   9  -5    0.38    0.17
  13   9   5    0.26    0.17
  13  -9   6    0.01    0.15
 -13   9   6    0.03    0.11
 -13   9  -6   -0.12    0.17
  13   9   6    0.03    0.18
  13  -9   7    0.87    0.19
 -13   9   7    0.70    0.13
  13   9   7    0.78    0.23
 -13   9  -7    0.46    0.19
  13   9   7    0.47    0.19
 -14   9   0   -0.04    0.14
 -14   9   1    0.32    0.14
 -14   9  -1    0.31    0.14
 -14   9   2    0.02    0.13
  14   9   2   -0.04    0.12
 -14   9  -2    0.17    0.15
 -14   9   3    0.03    0.12
 -14   9  -3    0.24    0.15
  14   9   3    0.34    0.15
 -14   9   4    0.78    0.15
  14   9   4    0.62    0.18
 -14   9  -4    0.71    0.18
 -14   9   5    0.99    0.15
  14   9   5    0.95    0.20
 -14   9  -5    0.82    0.20
 -14   9   6    0.18    0.12
  14   9   6   -0.12    0.19
 -14   9  -6   -0.02    0.17
 -15   9   0    0.10    0.15
 -15   9   1   -0.06    0.14
 -15   9  -1    0.25    0.16
 -15   9   2    0.39    0.15
 -15   9  -2    0.14    0.16
 -15   9   3    0.08    0.13
  15   9   3   -0.17    0.16
 -15   9  -3    0.21    0.18
 -15   9   4    0.30    0.14
  15   9   4    0.57    0.18
 -15   9  -4    0.23    0.19
 -15   9   5    0.06    0.13
 -15   9  -5    0.35    0.19
  15   9   5   -0.12    0.18
 -16   9   0    0.00    0.15
 -16   9   1   -0.04    0.15
 -16   9  -1    0.13    0.17
 -16   9   2    0.25    0.15
 -16   9  -2    0.10    0.17
 -16   9   3    0.06    0.15
 -16   9  -3    0.72    0.21
 -16   9   4    0.08    0.13
 -16   9  -4    0.19    0.20
 -17   9   0   -0.04    0.17
 -17   9   1   -0.03    0.15
 -17   9  -1   -0.24    0.17
 -17   9   2   -0.22    0.14
 -17   9  -2   -0.28    0.17
   0  10   0    0.21    0.08
   0  10  -1   -0.02    0.06
   0  10   1   -0.06    0.07
   0  10   1    0.01    0.08
   0  10  -2    4.05    0.17
   0  10   2    3.90    0.18
   0  10   2    4.06    0.20
   0  10   3   -0.04    0.08
   0  10  -3    0.04    0.07
   0  10   3    0.00    0.09
   0  10  -4    4.71    0.19
   0  10   4    4.35    0.24
   0  10   4    4.78    0.21
   0  10  -5    0.04    0.07
   0  10   5   -0.09    0.10
   0  10   5   -0.18    0.11
   0  10   6    0.36    0.13
   0  10   6    0.26    0.12
   0  10   7   -0.13    0.10
   0  10   7   -0.17    0.12
   0  10   8    0.92    0.15
   0  10   8    0.70    0.16
   0 -10   9   -0.27    0.11
   0  10   9    0.04    0.13
   0  10   9   -0.02    0.12
   0 -10  10    0.91    0.17
   0  10  10    0.64    0.17
   0  10  10    0.71    0.17
  -1  10   0    0.05    0.07
   1  10   0    0.03    0.07
  -1  10   1    6.07    0.23
   1  10  -1    6.04    0.21
   1  10   1    5.99    0.22
  -1  10  -1    5.93    0.22
   1  10   1    5.76    0.24
  -1  10   2    2.19    0.16
   1  10  -2    2.03    0.12
  -1  10   2    1.94    0.13
  -1  10  -2    2.06    0.13
   1  10   2    2.19    0.15
   1  10   2    1.87    0.13
   1  10  -3    0.35    0.07
  -1  10   3    0.46    0.09
  -1  10   3    0.46    0.10
   1  10   3    0.39    0.11
  -1  10  -3    0.22    0.08
   1  10   3    0.40    0.10
  -1  10   4    0.73    0.12
  -1  10   4    0.54    0.10
   1  10  -4    0.76    0.08
   1  10   4    0.55    0.12
   1  10   4    0.61    0.11
  -1  10  -4    0.67    0.10
  -1  10   5    3.29    0.20
   1  10  -5    3.41    0.15
  -1  10   5    3.52    0.22
   1  10   5    3.22    0.20
   1  10   5    3.52    0.23
  -1  10  -5    3.66    0.17
  -1  10   6    0.23    0.13
  -1  10   6    0.48    0.12
   1  10   6    0.45    0.13
   1  10   6    0.50    0.13
  -1  10   7    0.63    0.13
  -1  10   7    0.62    0.14
   1  10   7    0.44    0.13
   1  10   7    0.70    0.14
  -1  10   8    0.13    0.13
   1 -10   8    0.23    0.13
  -1  10   8    0.53    0.13
   1  10   8    0.35    0.14
   1  10   8    0.38    0.15
   1 -10   9    0.17    0.13
  -1  10   9    0.36    0.14
  -1  10   9    0.15    0.14
   1  10   9    0.05    0.13
   1  10   9    0.25    0.14
  -1 -10   9    0.15    0.12
  -1  10  10    0.02    0.15
  -1  10  10    0.45    0.16
   1 -10  10    0.24    0.14
   1  10  10    0.14    0.15
   1  10  10   -0.06    0.16
  -1 -10  10    0.09    0.13
   2  10   0    1.47    0.11
  -2  10   0    1.56    0.12
  -2  10   1   11.64    0.36
   2  10  -1   11.45    0.34
  -2  10  -1   11.09    0.35
   2  10   1   11.31    0.35
   2  10   1   11.83    0.37
  -2  10   2    0.53    0.09
   2  10  -2    0.69    0.08
  -2  10   2    0.64    0.10
   2  10   2    0.65    0.10
   2  10   2    0.56    0.09
  -2  10  -2    0.61    0.10
  -2  10   3    1.75    0.14
   2  10  -3    1.60    0.10
  -2  10   3    2.03    0.14
   2  10   3    1.56    0.14
   2  10   3    1.82    0.16
  -2  10  -3    1.92    0.14
  -2  10   4    0.72    0.11
  -2  10   4    0.82    0.12
   2  10  -4    0.66    0.07
   2  10   4    0.54    0.13
  -2  10  -4    0.66    0.11
   2  10   4    0.91    0.13
  -2  10   5    8.25    0.31
  -2  10   5    8.49    0.34
  -2  10  -5    8.50    0.30
   2  10   5    9.03    0.36
   2  10   5    8.46    0.33
  -2  10   6    0.24    0.11
  -2  10   6    0.23    0.12
   2  10   6    0.33    0.11
  -2  10  -6    0.30    0.10
   2  10   6   -0.04    0.13
  -2  10   7    0.68    0.13
  -2  10   7    0.66    0.13
   2 -10   7    0.83    0.14
   2  10   7    0.36    0.13
   2  10   7    0.62    0.16
  -2  10   8    0.03    0.12
  -2  10   8    0.21    0.13
   2 -10   8    0.09    0.13
   2  10   8    0.15    0.13
   2  10   8    0.15    0.15
  -2  10   9    0.79    0.16
  -2  10   9    0.83    0.15
   2 -10   9    0.67    0.16
   2  10   9    0.76    0.19
   2  10   9    0.60    0.16
  -2 -10   9    0.83    0.14
  -2  10  10    0.22    0.14
   2 -10  10   -0.15    0.13
  -2  10  10   -0.01    0.14
  -2 -10  10   -0.04    0.12
   2  10  10    0.00    0.15
   2  10  10   -0.07    0.15
   3  10   0    1.41    0.11
  -3  10   0    1.40    0.12
  -3  10   1    4.41    0.19
   3  10  -1    4.55    0.17
  -3  10  -1    4.11    0.19
   3  10   1    4.27    0.19
   3  10   1    4.27    0.20
   3  10  -2    0.00    0.06
  -3  10   2    0.12    0.07
   3  10   2   -0.06    0.09
   3  10   2    0.10    0.09
  -3  10  -2    0.14    0.08
   3  10  -3    0.85    0.07
  -3  10   3    0.81    0.11
  -3  10   3    0.80    0.10
   3  10   3    0.75    0.12
   3  10   3    0.94    0.12
  -3  10  -3    0.81    0.11
  -3  10   4    1.73    0.14
  -3  10   4    1.82    0.15
   3  10   4    1.47    0.15
   3  10   4    1.21    0.14
  -3  10  -4    1.64    0.14
  -3  10   5    2.64    0.20
  -3  10   5    2.82    0.17
   3  10   5    2.59    0.20
  -3  10  -5    2.91    0.19
   3  10   5    2.59    0.21
  -3  10   6    0.50    0.12
  -3  10   6    0.60    0.12
   3  10   6    0.41    0.12
   3  10   6    0.50    0.15
  -3  10  -6    0.24    0.11
   3 -10   7    0.87    0.15
  -3  10   7    0.50    0.13
  -3  10   7    0.94    0.13
   3  10   7    0.74    0.15
   3  10   7    0.78    0.16
  -3  10   8    0.08    0.11
   3 -10   8    0.21    0.13
  -3  10   8    0.05    0.12
   3  10   8    0.17    0.14
   3  10   8    0.14    0.15
  -3  10   9    0.17    0.13
  -3  10   9    0.16    0.13
   3 -10   9    0.40    0.15
   3  10   9    0.36    0.18
   3  10   9    0.38    0.16
  -3  10  10    0.12    0.14
  -3  10  10    0.12    0.14
   3 -10  10    0.13    0.15
   3  10  10    0.03    0.16
   3  10  10    0.34    0.17
  -3 -10  10    0.07    0.12
   4  10   0    1.40    0.11
  -4  10   0    1.19    0.11
   4  10   0    1.38    0.11
   4  10  -1    0.83    0.08
  -4  10   1    0.73    0.10
  -4  10  -1    0.73    0.11
   4  10   1    0.81    0.10
   4  10   1    0.72    0.09
  -4  10   2    2.00    0.15
   4  10  -2    2.20    0.11
  -4  10  -2    2.10    0.15
   4  10   2    1.84    0.14
   4  10   2    1.96    0.14
  -4  10   3    0.87    0.10
   4  10  -3    0.75    0.06
  -4  10   3    0.81    0.11
  -4  10  -3    0.73    0.11
   4  10   3    0.61    0.12
   4  10   3    0.48    0.11
  -4  10   4    1.57    0.13
  -4  10   4    1.70    0.14
   4  10   4    0.97    0.15
  -4  10  -4    1.33    0.14
   4  10   4    1.09    0.15
  -4  10   5    2.41    0.17
  -4  10   5    2.38    0.17
   4  10   5    1.94    0.18
  -4  10  -5    2.21    0.17
   4  10   5    2.36    0.20
  -4  10   6    0.13    0.10
  -4  10   6    0.09    0.10
   4 -10   6   -0.16    0.11
   4  10   6    0.14    0.14
   4  10   6   -0.09    0.12
  -4  10  -6    0.28    0.11
  -4  10   7    0.62    0.13
  -4  10   7    0.65    0.12
   4 -10   7    0.78    0.16
   4  10   7    0.63    0.17
   4  10   7    0.59    0.14
   4 -10   8    0.48    0.15
  -4  10   8    0.44    0.13
  -4  10   8    0.66    0.13
   4  10   8    0.72    0.17
   4  10   8    0.59    0.18
   4 -10   9   -0.13    0.13
  -4  10   9    0.01    0.12
  -4  10   9    0.14    0.12
   4  10   9    0.04    0.16
   4  10   9    0.01    0.15
  -4  10  10    0.41    0.15
   4 -10  10    0.57    0.18
  -4  10  10    0.24    0.15
   4  10  10    0.40    0.20
   4  10  10    0.45    0.18
  -4 -10  10    0.45    0.13
   5  10   0    0.16    0.08
  -5  10   0    0.04    0.09
   5  10   0    0.15    0.07
  -5  10   1    2.03    0.14
   5  10  -1    2.01    0.11
  -5  10  -1    1.75    0.14
   5  10   1    1.92    0.14
   5  10   1    1.83    0.14
   5  10  -2    1.81    0.10
  -5  10   2    1.85    0.13
   5  10   2    2.10    0.15
  -5  10  -2    2.13    0.16
   5  10   2    2.05    0.16
  -5  10   3    0.15    0.09
   5  10   3    0.31    0.11
  -5  10  -3    0.33    0.11
   5  10   3    0.40    0.12
  -5  10   4    0.10    0.09
  -5  10   4    0.29    0.10
   5 -10   4    0.17    0.12
   5  10   4    0.22    0.11
   5  10   4    0.36    0.13
  -5  10  -4    0.14    0.11
   5 -10   5    3.01    0.22
  -5  10   5    2.49    0.18
  -5  10   5    2.45    0.16
   5  10   5    2.31    0.19
   5  10   5    2.78    0.22
  -5  10  -5    2.57    0.19
  -5  10   6    0.90    0.12
   5 -10   6    0.79    0.16
  -5  10   6    0.47    0.12
  -5  10  -6    0.89    0.14
   5  10   6    0.62    0.15
   5  10   6    0.73    0.15
   5 -10   7    0.29    0.15
  -5  10   7    0.28    0.11
  -5  10   7    0.31    0.11
   5  10   7    0.35    0.15
   5  10   7    0.27    0.15
   5 -10   8    0.39    0.15
  -5  10   8    0.47    0.12
  -5  10   8    0.41    0.12
   5  10   8    0.28    0.15
   5  10   8    0.30    0.17
  -5  10   9    0.26    0.13
   5 -10   9    0.07    0.14
  -5  10   9    0.05    0.12
   5  10   9   -0.19    0.15
   5  10   9   -0.05    0.17
   5 -10  10    0.05    0.16
  -5  10  10    0.13    0.13
   5  10  10   -0.03    0.19
  -5 -10  10    0.19    0.12
   6  10   0    3.79    0.19
  -6  10   0    4.11    0.20
   6  10   0    3.82    0.17
   6  10  -1    1.93    0.11
  -6  10   1    1.80    0.14
   6  10   1    1.92    0.13
   6  10   1    1.89    0.14
  -6  10  -1    1.87    0.15
   6 -10   2    1.84    0.14
   6  10  -2    1.77    0.09
  -6  10   2    1.55    0.13
   6  10   2    1.74    0.16
  -6  10  -2    1.60    0.14
   6  10   2    1.70    0.13
   6 -10  -2    1.80    0.11
   6 -10   3    0.31    0.12
  -6  10   3    0.41    0.10
   6  10   3    0.19    0.11
  -6  10  -3    0.16    0.12
   6  10   3    0.24    0.11
   6 -10   4    2.57    0.20
  -6  10   4    2.96    0.17
   6  10   4    2.24    0.20
  -6  10  -4    2.75    0.20
   6  10   4    2.54    0.20
  -6  10   5    2.33    0.17
  -6  10   5    2.23    0.15
  -6  10  -5    2.07    0.18
   6  10   5    2.26    0.20
   6  10   5    2.29    0.19
  -6  10   6    0.91    0.12
   6 -10   6    0.86    0.17
  -6  10   6    0.91    0.13
   6  10   6    0.93    0.17
  -6  10  -6    0.90    0.15
   6  10   6    0.88    0.16
  -6  10   7    0.73    0.13
  -6  10   7    1.00    0.13
   6 -10   7    0.87    0.17
   6  10   7    0.89    0.17
   6  10   7    0.76    0.19
  -6  10   8    0.19    0.11
  -6  10   8    0.30    0.12
   6 -10   8    0.14    0.15
   6  10   8    0.39    0.17
   6  10   8    0.61    0.17
  -6  10   9    0.28    0.12
   6 -10   9    0.18    0.16
   6  10   9   -0.03    0.18
   6  10   9    0.24    0.17
   7  10   0    2.27    0.14
   7  10   0    1.99    0.14
   7 -10   0    2.08    0.14
  -7  10   0    2.17    0.16
   7  10  -1    1.43    0.10
   7 -10   1    1.42    0.13
  -7  10   1    1.65    0.14
   7  10   1    1.47    0.14
   7 -10  -1    1.27    0.10
  -7  10  -1    1.29    0.15
   7  10   1    1.21    0.12
  -7  10   2    0.49    0.10
   7 -10   2    0.43    0.11
   7  10   2    0.46    0.11
   7  10   2    0.33    0.11
  -7  10  -2    0.35    0.11
   7 -10  -2    0.36    0.07
  -7  10   3    0.78    0.11
   7 -10   3    0.65    0.12
  -7  10  -3    0.39    0.12
   7  10   3    0.67    0.14
   7  10   3    0.61    0.11
  -7  10   4    1.03    0.12
   7 -10   4    0.96    0.14
   7  10   4    0.94    0.15
  -7  10  -4    1.06    0.16
   7  10   4    0.87    0.15
  -7  10   5    1.38    0.13
   7 -10   5    1.41    0.17
  -7  10  -5    1.10    0.16
   7  10   5    1.29    0.16
   7  10   5    1.32    0.19
  -7  10   6    0.40    0.11
   7 -10   6    0.43    0.14
  -7  10   6    0.45    0.10
   7  10   6    0.43    0.15
   7  10   6   -0.03    0.13
  -7  10  -6    0.19    0.13
   7 -10   7    0.76    0.17
  -7  10   7    0.91    0.13
  -7  10   7    1.09    0.14
   7  10   7    1.19    0.20
   7  10   7    1.31    0.19
  -7  10  -7    0.86    0.16
  -7  10   8    0.14    0.11
   7 -10   8    0.11    0.15
   7  10   8    0.26    0.16
   7  10   8    0.01    0.17
  -7  10   9   -0.07    0.11
   7 -10   9    0.19    0.17
   7  10   9    0.05    0.17
   7  10   9    0.01    0.19
   8 -10   0    1.78    0.13
   8  10   0    1.93    0.13
   8  10   0    1.49    0.13
  -8  10   0    1.81    0.16
   8 -10   1    0.35    0.10
   8  10  -1    0.57    0.07
  -8  10   1    0.41    0.11
   8  10   1    0.51    0.10
  -8  10  -1    0.40    0.11
   8  10   1    0.29    0.11
   8 -10  -1    0.51    0.08
   8 -10   2    0.41    0.12
  -8  10   2    0.41    0.11
   8  10   2    0.40    0.11
   8  10   2    0.35    0.11
  -8  10  -2    0.34    0.13
  -8  10   3    0.38    0.10
   8 -10   3    0.66    0.13
  -8  10  -3    0.51    0.15
   8  10   3    0.44    0.12
   8  10   3    0.54    0.13
  -8  10   4    0.17    0.09
   8 -10   4    0.18    0.11
   8  10   4    0.11    0.12
   8  10   4   -0.01    0.11
  -8  10  -4    0.21    0.12
   8 -10   5    3.24    0.24
  -8  10   5    3.14    0.18
   8  10   5    2.94    0.24
   8  10   5    3.28    0.24
  -8  10  -5    3.35    0.24
   8 -10   6    0.22    0.14
  -8  10   6    0.07    0.09
   8  10   6    0.04    0.15
  -8  10  -6    0.10    0.14
   8  10   6    0.09    0.14
   8 -10   7    1.16    0.19
  -8  10   7    1.23    0.13
   8  10   7    0.94    0.18
  -8  10  -7    1.02    0.18
   8  10   7    1.13    0.21
  -8  10   8    0.45    0.12
   8 -10   8    0.40    0.16
   8  10   8    0.26    0.17
   8  10   8   -0.14    0.15
   8 -10   9    0.02    0.16
  -8  10   9    0.17    0.12
   8  10   9   -0.25    0.18
   8  10   9    0.19    0.16
   9  10   0   -0.04    0.09
   9  10   0    0.07    0.08
   9 -10   0    0.09    0.08
  -9  10   0    0.05    0.11
  -9  10   1    0.15    0.11
   9 -10   1    0.27    0.10
   9  10   1    0.12    0.09
   9  10   1    0.38    0.11
  -9  10  -1    0.34    0.13
  -9  10   2    0.54    0.12
   9 -10   2    0.68    0.12
  -9  10  -2    0.71    0.15
   9  10   2    0.53    0.12
   9  10   2    0.77    0.13
   9 -10   3    0.16    0.11
  -9  10   3    0.15    0.10
   9  10   3    0.01    0.12
   9  10   3    0.14    0.11
  -9  10  -3    0.09    0.13
  -9  10   4    1.18    0.12
   9 -10   4    1.22    0.15
   9  10   4    1.31    0.18
  -9  10  -4    1.15    0.17
   9  10   4    1.40    0.17
   9 -10   5    0.53    0.15
  -9  10   5    0.55    0.11
   9  10   5    0.71    0.16
   9  10   5    0.62    0.16
  -9  10  -5    0.53    0.15
   9 -10   6    1.00    0.18
  -9  10   6    0.75    0.12
   9  10   6    0.70    0.16
   9  10   6    0.59    0.17
  -9  10  -6    0.77    0.18
   9 -10   7    0.04    0.14
  -9  10   7    0.19    0.11
   9  10   7   -0.09    0.16
   9  10   7    0.03    0.14
  -9  10  -7    0.21    0.15
  -9  10   8    0.67    0.13
   9 -10   8    0.23    0.16
   9  10   8    0.63    0.19
   9  10   8    0.03    0.19
  10  10   0    1.67    0.14
 -10  10   0    1.61    0.17
 -10  10   1    0.07    0.11
  10 -10   1    0.27    0.10
 -10  10  -1    0.20    0.13
  10  10   1    0.07    0.09
  10  10   1    0.02    0.10
 -10  10   2    0.93    0.13
  10 -10   2    0.73    0.12
  10  10   2    1.12    0.14
 -10  10  -2    0.89    0.16
  10  10   2    0.89    0.13
 -10  10   3    0.37    0.11
  10 -10   3    0.27    0.12
 -10  10  -3    0.31    0.14
  10  10   3    0.34    0.13
  10  10   3    0.48    0.12
  10 -10   4    1.23    0.17
 -10  10   4    1.20    0.13
 -10  10  -4    1.14    0.19
  10  10   4    1.07    0.17
  10  10   4    1.17    0.15
  10 -10   5    0.15    0.14
 -10  10   5    0.03    0.09
 -10  10  -5    0.11    0.15
  10  10   5    0.06    0.13
  10  10   5    0.17    0.16
 -10  10   6    0.53    0.11
  10 -10   6    0.29    0.16
  10  10   6    0.17    0.16
  10  10   6    0.46    0.16
 -10  10  -6    0.34    0.16
  10 -10   7    0.87    0.20
 -10  10   7    0.58    0.12
  10  10   7    0.80    0.19
  10  10   7    0.69    0.20
 -10  10  -7    1.03    0.19
  10 -10   8    0.24    0.15
 -10  10   8    0.33    0.12
  10  10   8    0.05    0.20
  10  10   8    0.07    0.17
 -11  10   0    0.65    0.14
  11  10   0    0.75    0.11
 -11  10   1    0.62    0.13
  11  10   1    0.84    0.13
 -11  10  -1    0.79    0.15
 -11  10   2    0.48    0.12
  11 -10   2    0.36    0.11
  11  10   2    0.34    0.12
 -11  10  -2    0.42    0.15
 -11  10   3    0.39    0.11
  11 -10   3    0.36    0.12
  11  10   3    0.40    0.14
 -11  10  -3    0.16    0.15
  11  10   3    0.49    0.12
  11 -10   4    0.44    0.14
 -11  10   4    0.52    0.12
 -11  10  -4    0.52    0.17
  11  10   4    0.64    0.16
  11  10   4    0.42    0.14
 -11  10   5    0.49    0.11
  11 -10   5    0.34    0.15
 -11  10  -5    0.52    0.17
  11  10   5    0.13    0.15
  11  10   5    0.41    0.15
  11 -10   6    0.23    0.15
 -11  10   6    0.02    0.10
  11  10   6    0.12    0.15
 -11  10  -6    0.10    0.16
  11  10   6    0.17    0.18
  11 -10   7    0.33    0.16
 -11  10   7    0.68    0.13
  11  10   7    0.73    0.18
  11  10   7    0.54    0.21
 -11  10  -7    0.40    0.18
 -11  10   8    0.07    0.11
  11  10   8   -0.11    0.19
 -12  10   0    0.76    0.16
  12  10   0    0.83    0.12
 -12  10   1    0.34    0.13
 -12  10  -1    0.06    0.13
  12  10   1    0.02    0.11
 -12  10   2    0.05    0.12
  12  10   2   -0.13    0.11
 -12  10  -2   -0.14    0.13
 -12  10   3    0.26    0.12
  12 -10   3    0.20    0.13
  12  10   3    0.67    0.15
 -12  10  -3    0.28    0.16
  12 -10   4    0.42    0.14
 -12  10   4    0.63    0.12
 -12  10  -4    0.73    0.18
  12  10   4    0.79    0.17
 -12  10   5    1.27    0.15
  12 -10   5    1.69    0.19
  12  10   5    1.14    0.20
 -12  10  -5    1.22    0.20
  12  10   5    1.36    0.19
 -12  10   6    0.19    0.11
  12 -10   6    0.02    0.15
 -12  10  -6    0.32    0.18
  12  10   6    0.09    0.16
  12  10   6    0.54    0.19
 -12  10   7    0.72    0.13
  12 -10   7    0.86    0.20
 -12  10  -7    0.56    0.20
  12  10   7    0.58    0.22
  12  10   7    0.50    0.17
 -13  10   0    0.10    0.13
 -13  10   1    0.17    0.13
 -13  10  -1    0.12    0.14
  13  10   1    0.15    0.11
 -13  10   2    0.10    0.12
 -13  10  -2    0.06    0.14
  13  10   2   -0.06    0.12
 -13  10   3    0.43    0.13
  13  10   3    0.40    0.15
 -13  10  -3    0.39    0.18
 -13  10   4    0.65    0.14
 -13  10  -4    0.76    0.19
  13  10   4    0.77    0.18
 -13  10   5    0.04    0.11
 -13  10  -5   -0.14    0.14
  13  10   5    0.03    0.17
 -13  10   6    0.16    0.12
  13 -10   6    0.31    0.17
  13  10   6    0.02    0.19
 -13  10  -6    0.06    0.17
 -14  10   0    0.32    0.15
 -14  10   1    0.14    0.13
 -14  10  -1    0.15    0.15
 -14  10   2    0.02    0.13
 -14  10  -2    0.24    0.16
  14  10   2    0.36    0.14
 -14  10   3    0.37    0.13
  14  10   3    0.23    0.15
 -14  10  -3    0.04    0.16
 -14  10   4    0.37    0.13
 -14  10  -4    0.57    0.19
  14  10   4    0.27    0.17
 -14  10   5    0.08    0.12
  14  10   5    0.52    0.19
 -14  10  -5    0.20    0.18
 -14  10  -6    0.21    0.18
  14  10   6   -0.06    0.19
 -15  10   0   -0.06    0.15
 -15  10   1    0.69    0.17
 -15  10  -1    0.65    0.18
 -15  10   2    0.31    0.15
 -15  10  -2    0.22    0.16
 -15  10   3   -0.11    0.13
 -15  10  -3    0.00    0.17
 -15  10   4    0.32    0.14
 -15  10  -4    0.29    0.19
  15  10   4    0.23    0.18
 -15  10  -5    0.19    0.17
  15  10   5   -0.12    0.18
 -16  10   0    0.08    0.16
 -16  10   1    0.32    0.17
 -16  10  -1    0.18    0.17
 -16  10   2    0.12    0.15
 -16  10  -2    0.07    0.18
 -16  10   3    0.37    0.16
 -16  10  -3    0.24    0.20
 -17  10   0    0.01    0.16
 -17  10   1    0.05    0.16
 -17  10  -1    0.15    0.18
   0  11   0    7.69    0.27
   0  11   1    0.04    0.07
   0  11  -1    0.05    0.08
   0  11   2    2.19    0.15
   0  11  -2    2.17    0.14
   0  11   2    2.33    0.14
   0  11   3    0.06    0.10
   0  11   3    0.10    0.08
   0  11  -3   -0.08    0.07
   0  11  -4    7.48    0.26
   0  11   4    6.95    0.30
   0  11   4    7.80    0.28
   0  11   5   -0.09    0.11
   0  11  -5    0.07    0.08
   0  11   5    0.05    0.11
   0  11   6   22.83    0.72
   0  11   6   23.07    0.68
   0  11   7    0.03    0.13
   0  11   7    0.16    0.12
   0  11   8   -0.02    0.13
   0  11   8    0.10    0.13
   0  11   9   -0.08    0.15
   0  11   9    0.06    0.14
   0 -11   9    0.07    0.13
   0  11  10    0.24    0.16
   0 -11  10    0.32    0.15
   0  11  10    0.22    0.16
   1  11   0    0.67    0.09
  -1  11   0    0.89    0.10
  -1  11   1    9.05    0.30
   1  11  -1    8.92    0.29
   1  11   1    8.99    0.32
   1  11   1    9.13    0.30
  -1  11  -1    9.54    0.31
  -1  11   2    2.98    0.17
  -1  11   2    2.86    0.17
   1  11  -2    2.80    0.15
   1  11   2    2.90    0.19
  -1  11  -2    3.03    0.16
   1  11   2    3.24    0.16
  -1  11   3    1.92    0.14
   1  11  -3    1.64    0.12
  -1  11   3    1.66    0.14
  -1  11  -3    2.01    0.14
   1  11   3    1.75    0.15
   1  11   3    1.64    0.14
  -1  11   4    0.53    0.11
  -1  11   4    0.46    0.12
   1  11  -4    0.65    0.09
   1  11   4    0.65    0.13
   1  11   4    0.48    0.11
  -1  11  -4    0.76    0.10
  -1  11   5    1.86    0.16
  -1  11   5    1.24    0.15
   1  11   5    1.63    0.18
  -1  11  -5    1.96    0.14
   1  11   5    1.39    0.15
  -1  11   6    7.52    0.33
  -1  11   6    7.58    0.31
   1  11   6    7.68    0.32
   1  11   6    7.61    0.35
  -1  11   7    0.79    0.15
  -1  11   7    0.73    0.15
   1  11   7    0.88    0.15
   1  11   7    0.76    0.15
   1 -11   8   -0.01    0.12
  -1  11   8    0.03    0.12
  -1  11   8    0.13    0.13
   1  11   8   -0.20    0.12
   1  11   8    0.19    0.15
  -1  11   9    0.12    0.14
   1 -11   9    0.49    0.14
  -1  11   9    0.36    0.14
  -1 -11   9    0.16    0.12
   1  11   9    0.33    0.16
   1  11   9    0.21    0.16
  -1  11  10    0.17    0.15
  -1  11  10   -0.07    0.14
   1 -11  10    0.01    0.14
  -1 -11  10    0.06    0.14
   1  11  10    0.11    0.16
   1  11  10    0.11    0.16
   2  11   0    0.96    0.10
  -2  11   0    0.69    0.10
  -2  11   1    3.52    0.17
   2  11  -1    3.78    0.17
   2  11   1    3.97    0.18
   2  11   1    3.86    0.20
  -2  11  -1    3.92    0.18
  -2  11   2    0.26    0.09
  -2  11   2    0.03    0.09
   2  11  -2    0.10    0.07
   2  11   2    0.33    0.10
  -2  11  -2    0.17    0.09
   2  11   2    0.12    0.09
  -2  11   3    0.75    0.11
   2  11  -3    0.84    0.08
  -2  11   3    0.79    0.12
   2  11   3    0.79    0.11
   2  11   3    0.65    0.12
  -2  11  -3    0.94    0.11
  -2  11   4    1.15    0.14
   2  11  -4    1.11    0.09
  -2  11   4    1.21    0.13
   2  11   4    1.04    0.13
  -2  11  -4    1.40    0.13
   2  11   4    1.20    0.14
  -2  11   5   10.01    0.38
  -2  11   5    9.53    0.35
  -2  11  -5   10.09    0.34
   2  11   5   10.32    0.39
   2  11   5   10.00    0.37
  -2  11   6    0.54    0.12
  -2  11   6    0.29    0.12
   2  11   6    0.43    0.13
   2  11   6    0.24    0.13
  -2  11   7    2.27    0.20
  -2  11   7    2.84    0.20
   2  11   7    2.17    0.21
   2  11   7    2.23    0.20
  -2  11   8    0.04    0.12
   2 -11   8    0.28    0.13
  -2  11   8    0.07    0.12
   2  11   8    0.27    0.16
   2  11   8    0.25    0.14
  -2  11   9    0.99    0.17
   2 -11   9    1.27    0.18
  -2  11   9    1.33    0.17
   2  11   9    0.90    0.18
   2  11   9    1.16    0.21
   2 -11  10    0.17    0.14
  -2  11  10   -0.06    0.14
  -2  11  10    0.19    0.15
   2  11  10    0.01    0.17
  -2 -11  10   -0.08    0.13
   2  11  10   -0.07    0.16
  -3  11   0   -0.04    0.08
   3  11   0    0.02    0.07
   3  11  -1    5.32    0.20
  -3  11   1    4.99    0.21
   3  11   1    4.84    0.22
  -3  11  -1    4.91    0.22
   3  11   1    4.65    0.20
  -3  11   2    5.04    0.22
   3  11  -2    4.94    0.19
  -3  11  -2    5.45    0.23
   3  11   2    5.04    0.22
   3  11  -3    0.14    0.06
  -3  11   3    0.20    0.09
  -3  11   3    0.07    0.09
   3  11   3    0.20    0.11
   3  11   3    0.18    0.10
  -3  11  -3    0.04    0.09
   3  11  -4    0.98    0.08
  -3  11   4    0.86    0.12
  -3  11   4    0.80    0.11
   3  11   4    0.93    0.13
   3  11   4    1.03    0.13
  -3  11  -4    1.07    0.13
  -3  11   5    3.76    0.20
  -3  11   5    3.82    0.23
  -3  11  -5    3.77    0.21
   3  11   5    3.65    0.23
   3  11   5    3.91    0.24
  -3  11   6    4.08    0.22
  -3  11   6    4.21    0.24
   3  11   6    4.22    0.28
   3  11   6    4.14    0.25
  -3  11  -6    4.14    0.22
  -3  11   7    0.84    0.15
  -3  11   7    0.79    0.14
   3 -11   7    0.82    0.15
   3  11   7    1.12    0.18
   3  11   7    0.72    0.16
   3 -11   8    0.16    0.14
  -3  11   8    0.31    0.12
  -3  11   8   -0.03    0.12
   3  11   8    0.04    0.16
   3  11   8    0.25    0.14
  -3  11   9    0.32    0.14
   3 -11   9    0.16    0.14
  -3  11   9    0.27    0.14
   3  11   9    0.26    0.15
   3  11   9    0.31    0.18
   3 -11  10    0.07    0.15
  -3  11  10    0.20    0.14
  -3  11  10   -0.17    0.13
  -3 -11  10    0.08    0.12
   3  11  10   -0.05    0.16
   3  11  10   -0.22    0.16
   4  11   0    2.83    0.15
  -4  11   0    2.85    0.17
  -4  11   1    1.57    0.13
   4  11  -1    1.86    0.12
   4  11   1    1.71    0.13
   4  11   1    1.83    0.14
  -4  11  -1    2.06    0.16
  -4  11   2    1.41    0.12
   4  11  -2    1.36    0.09
   4  11   2    1.30    0.14
   4  11   2    1.13    0.12
  -4  11  -2    1.42    0.14
   4  11  -3    0.93    0.07
  -4  11   3    0.77    0.11
   4  11   3    0.57    0.13
   4  11   3    0.96    0.13
  -4  11  -3    0.63    0.11
  -4  11   4    5.16    0.22
  -4  11   4    4.84    0.25
  -4  11  -4    5.77    0.25
   4  11   4    5.56    0.28
   4  11   4    5.26    0.24
  -4  11   5    0.87    0.13
  -4  11   5    1.17    0.14
  -4  11  -5    0.93    0.14
   4  11   5    1.14    0.16
   4  11   5    0.88    0.16
  -4  11   6   14.37    0.47
  -4  11   6   14.94    0.50
   4 -11   6   15.39    0.51
   4  11   6   14.74    0.54
  -4  11  -6   14.55    0.48
   4  11   6   15.59    0.51
  -4  11   7    0.72    0.13
  -4  11   7    0.62    0.13
   4 -11   7    0.53    0.15
   4  11   7    0.71    0.16
   4  11   7    0.59    0.15
   4 -11   8    0.01    0.14
  -4  11   8   -0.04    0.12
  -4  11   8    0.10    0.12
   4  11   8    0.15    0.14
   4  11   8    0.08    0.14
  -4  11   9   -0.02    0.13
  -4  11   9    0.15    0.13
   4 -11   9    0.01    0.15
   4  11   9   -0.01    0.15
   4  11   9   -0.19    0.16
   4 -11  10    0.26    0.16
  -4  11  10    0.15    0.15
  -4 -11  10    0.17    0.12
   4  11  10    0.06    0.19
   5  11   0    0.25    0.08
   5  11   0    0.09    0.08
  -5  11   0    0.03    0.09
   5  11  -1    6.31    0.21
  -5  11   1    5.75    0.24
  -5  11  -1    6.05    0.25
   5  11   1    5.81    0.23
   5  11   1    5.58    0.25
   5  11  -2   -0.03    0.05
  -5  11   2    0.05    0.09
   5  11   2    0.17    0.09
  -5  11  -2    0.15    0.10
   5  11   2    0.14    0.10
  -5  11   3    1.62    0.14
   5  11   3    1.72    0.16
   5  11   3    1.58    0.16
  -5  11  -3    1.51    0.15
  -5  11   4    0.68    0.11
  -5  11   4    0.79    0.12
   5  11   4    0.95    0.16
   5  11   4    0.54    0.14
  -5  11  -4    0.67    0.14
   5 -11   5    0.11    0.13
  -5  11   5    0.24    0.11
  -5  11   5    0.36    0.10
   5  11   5    0.24    0.13
  -5  11  -5    0.35    0.13
   5  11   5    0.18    0.12
  -5  11   6    6.11    0.27
   5 -11   6    6.33    0.31
  -5  11   6    6.14    0.29
   5  11   6    6.43    0.32
  -5  11  -6    6.54    0.29
   5  11   6    6.31    0.31
   5 -11   7    0.67    0.16
  -5  11   7    0.76    0.13
  -5  11   7    0.71    0.14
   5  11   7    0.54    0.17
   5  11   7    0.82    0.16
  -5  11   8    0.02    0.11
   5 -11   8   -0.14    0.13
  -5  11   8    0.08    0.11
   5  11   8    0.08    0.13
   5  11   8   -0.02    0.14
  -5  11   9    0.36    0.13
  -5  11   9    0.18    0.13
   5 -11   9    0.25    0.16
   5  11   9    0.17    0.17
   5  11   9    0.12    0.17
   6  11   0    2.38    0.17
   6  11   0    2.24    0.15
  -6  11   0    2.31    0.16
   6  11  -1    1.16    0.10
  -6  11   1    1.27    0.13
  -6  11  -1    1.21    0.13
   6  11   1    1.20    0.12
   6  11   1    1.11    0.13
   6  11  -2    0.26    0.06
  -6  11   2    0.38    0.10
   6  11   2    0.15    0.11
  -6  11  -2    0.36    0.11
   6  11   2    0.30    0.10
  -6  11   3    1.48    0.13
   6 -11   3    1.54    0.15
   6  11   3    1.76    0.16
   6  11   3    1.41    0.15
  -6  11  -3    1.45    0.15
  -6  11   4    3.77    0.21
   6 -11   4    4.25    0.25
   6  11   4    4.10    0.24
   6  11   4    4.15    0.27
  -6  11  -4    4.22    0.24
   6 -11   5    3.00    0.22
  -6  11   5    2.47    0.18
  -6  11   5    2.42    0.17
  -6  11  -5    2.13    0.19
   6  11   5    2.56    0.21
   6  11   5    2.68    0.21
  -6  11   6    1.65    0.16
  -6  11   6    1.77    0.15
   6 -11   6    1.59    0.18
  -6  11  -6    1.60    0.18
   6  11   6    1.30    0.17
   6  11   6    1.74    0.21
  -6  11   7    0.68    0.13
  -6  11   7    0.85    0.14
   6 -11   7    0.97    0.18
   6  11   7    0.84    0.17
   6  11   7    0.72    0.17
   6 -11   8    0.97    0.18
  -6  11   8    0.89    0.15
  -6  11   8    1.22    0.15
   6  11   8    1.03    0.20
   6  11   8    1.03    0.20
   6 -11   9    0.06    0.16
  -6  11   9    0.41    0.13
   6  11   9    0.47    0.17
   6  11   9    0.65    0.21
   7 -11   0    0.34    0.09
   7  11   0    0.14    0.08
   7  11   0    0.31    0.10
  -7  11   0    0.29    0.11
   7 -11   1    1.19    0.13
   7  11  -1    1.17    0.09
  -7  11   1    1.11    0.13
   7 -11  -1    1.15    0.11
   7  11   1    1.15    0.12
   7  11   1    0.97    0.13
  -7  11  -1    0.86    0.13
  -7  11   2    1.94    0.15
   7 -11   2    1.93    0.16
   7  11   2    1.58    0.14
  -7  11  -2    1.94    0.18
   7  11   2    1.89    0.16
   7 -11  -2    1.78    0.12
  -7  11   3    0.26    0.10
   7 -11   3    0.20    0.12
  -7  11  -3    0.22    0.13
   7  11   3    0.23    0.12
   7  11   3    0.00    0.11
   7 -11   4    0.88    0.14
  -7  11   4    0.85    0.12
  -7  11  -4    1.14    0.16
   7  11   4    1.10    0.15
   7  11   4    0.77    0.16
  -7  11   5    3.55    0.20
   7 -11   5    3.81    0.24
   7  11   5    4.16    0.28
   7  11   5    3.83    0.25
  -7  11  -5    4.02    0.25
   7 -11   6    1.19    0.18
  -7  11   6    1.18    0.14
  -7  11   6    1.09    0.13
   7  11   6    1.18    0.18
   7  11   6    1.00    0.16
  -7  11  -6    1.21    0.17
  -7  11   7    0.48    0.12
  -7  11   7    0.43    0.11
   7 -11   7    0.47    0.16
   7  11   7    0.46    0.17
  -7  11  -7    0.20    0.14
   7  11   7    0.07    0.16
   7 -11   8    0.22    0.16
  -7  11   8    0.40    0.12
   7  11   8    0.17    0.16
   7  11   8    0.42    0.18
   7 -11   9    0.29    0.18
  -7  11   9    0.34    0.13
   7  11   9    0.11    0.17
   7  11   9    0.15    0.20
   8  11   0    0.39    0.08
   8 -11   0    0.31    0.09
  -8  11   0    0.20    0.11
   8  11   0    0.37    0.10
   8 -11   1    1.74    0.15
  -8  11   1    1.36    0.14
  -8  11  -1    1.50    0.16
   8 -11  -1    1.80    0.12
   8  11   1    1.73    0.15
   8  11   1    1.85    0.14
   8 -11   2    0.18    0.11
  -8  11   2    0.23    0.11
   8  11   2    0.36    0.11
   8  11   2    0.57    0.13
  -8  11  -2    0.54    0.14
  -8  11   3    1.56    0.14
   8 -11   3    1.48    0.16
   8  11   3    1.29    0.15
   8  11   3    1.26    0.16
  -8  11  -3    1.50    0.17
  -8  11   4    1.90    0.15
   8 -11   4    1.30    0.16
  -8  11  -4    2.04    0.20
   8  11   4    1.96    0.18
   8  11   4    1.91    0.20
   8 -11   5    1.08    0.16
  -8  11   5    1.01    0.13
  -8  11  -5    1.14    0.16
   8  11   5    1.19    0.17
   8  11   5    1.17    0.18
  -8  11   6    4.18    0.22
   8 -11   6    4.52    0.28
  -8  11  -6    4.19    0.27
   8  11   6    4.66    0.29
   8  11   6    4.56    0.30
   8 -11   7    0.74    0.17
  -8  11   7    1.28    0.14
   8  11   7    0.32    0.17
   8  11   7    0.70    0.17
  -8  11  -7    1.16    0.18
   8 -11   8    0.12    0.16
  -8  11   8    0.19    0.11
   8  11   8    0.11    0.15
   8  11   8   -0.03    0.16
  -8  11   9    0.12    0.12
   8 -11   9    0.36    0.18
   8  11   9    0.24    0.18
   8  11   9   -0.04    0.19
   9 -11   0    0.13    0.08
  -9  11   0    0.11    0.12
   9  11   0    0.15    0.10
   9 -11   1    1.37    0.14
  -9  11   1    0.96    0.14
   9  11   1    1.71    0.16
   9  11   1    1.41    0.13
  -9  11  -1    1.30    0.16
   9 -11   2    0.18    0.11
  -9  11   2    0.34    0.11
   9  11   2    0.52    0.11
  -9  11  -2    0.41    0.14
   9  11   2    0.28    0.12
  -9  11   3    0.49    0.12
   9 -11   3    0.48    0.13
   9  11   3    0.40    0.13
   9  11   3    0.54    0.12
  -9  11  -3    0.36    0.13
   9 -11   4    1.15    0.15
  -9  11   4    1.15    0.13
  -9  11  -4    1.19    0.17
   9  11   4    0.93    0.14
   9  11   4    0.86    0.16
   9 -11   5    0.13    0.13
  -9  11   5    0.12    0.10
  -9  11  -5    0.27    0.14
   9  11   5    0.31    0.15
   9  11   5    0.30    0.16
   9 -11   6    1.91    0.20
  -9  11   6    2.00    0.16
  -9  11  -6    2.40    0.23
   9  11   6    1.98    0.21
   9  11   6    2.24    0.24
   9 -11   7    0.65    0.18
  -9  11   7    1.11    0.14
   9  11   7    0.95    0.19
   9  11   7    0.99    0.21
  -9  11  -7    1.45    0.21
   9 -11   8    0.11    0.15
  -9  11   8   -0.19    0.11
   9  11   8    0.03    0.17
   9  11   8    0.24    0.19
  10  11   0    1.16    0.13
 -10  11   0    1.17    0.15
  10 -11   1    0.02    0.09
 -10  11   1    0.00    0.11
  10  11   1    0.15    0.11
 -10  11  -1    0.25    0.13
  10 -11   2    0.13    0.11
 -10  11   2    0.11    0.11
  10  11   2    0.18    0.10
  10  11   2    0.20    0.12
 -10  11  -2    0.24    0.14
 -10  11   3    1.39    0.15
  10 -11   3    1.36    0.16
 -10  11  -3    1.08    0.16
  10  11   3    1.28    0.17
  10  11   3    1.55    0.16
 -10  11   4    1.89    0.16
  10 -11   4    2.17    0.20
 -10  11  -4    1.71    0.20
  10  11   4    2.06    0.21
  10 -11   5    0.07    0.12
 -10  11   5    0.22    0.10
 -10  11  -5   -0.10    0.13
  10  11   5    0.07    0.14
  10  11   5   -0.02    0.15
  10 -11   6    0.92    0.18
 -10  11   6    0.72    0.12
  10  11   6    1.10    0.18
  10  11   6    0.54    0.19
 -10  11  -6    0.47    0.17
 -10  11   7    0.03    0.11
  10 -11   7    0.26    0.17
  10  11   7    0.52    0.18
 -10  11  -7    0.25    0.17
  10  11   7    0.26    0.19
 -10  11   8    0.89    0.14
  10 -11   8    0.63    0.18
  10  11   8    1.06    0.22
  10  11   8    0.53    0.23
 -11  11   0    0.37    0.13
  11  11   0    0.75    0.12
 -11  11   1    0.24    0.12
  11  11   1    0.19    0.11
 -11  11  -1    0.34    0.13
  11 -11   2    0.48    0.12
 -11  11   2    0.22    0.12
  11  11   2    0.27    0.13
 -11  11  -2    0.26    0.15
  11 -11   3    0.29    0.13
 -11  11   3    0.54    0.12
 -11  11  -3    0.48    0.15
  11  11   3    0.48    0.13
  11  11   3    0.59    0.15
  11 -11   4    1.19    0.17
 -11  11   4    1.01    0.14
  11  11   4    1.27    0.19
 -11  11  -4    1.07    0.19
  11  11   4    1.27    0.17
 -11  11   5    1.39    0.15
  11 -11   5    1.85    0.21
 -11  11  -5    1.62    0.21
  11  11   5    1.15    0.18
  11  11   5    1.63    0.22
 -11  11   6    0.08    0.10
  11 -11   6    0.30    0.16
  11  11   6    0.01    0.17
 -11  11  -6    0.02    0.16
  11  11   6    0.15    0.15
 -11  11   7   -0.02    0.11
  11 -11   7    0.27    0.17
  11  11   7    0.04    0.16
 -11  11  -7    0.11    0.18
  11  11   7    0.19    0.19
 -12  11   0    0.08    0.13
 -12  11   1    0.48    0.14
  12  11   1    0.75    0.14
 -12  11  -1    0.70    0.15
 -12  11   2    0.06    0.12
 -12  11  -2    0.08    0.15
  12  11   2    0.06    0.13
 -12  11   3    0.83    0.14
  12  11   3    0.88    0.16
 -12  11  -3    1.10    0.18
 -12  11   4    0.24    0.12
  12 -11   4    0.17    0.13
 -12  11  -4    0.16    0.16
  12  11   4    0.02    0.15
  12 -11   5    0.24    0.16
 -12  11   5    0.34    0.12
 -12  11  -5    0.53    0.18
  12  11   5    0.01    0.14
  12  11   5    0.66    0.19
 -12  11   6    0.41    0.12
  12 -11   6    0.17    0.17
  12  11   6    0.64    0.18
 -12  11  -6    0.81    0.20
  12  11   6    0.40    0.20
 -12  11   7    0.50    0.13
  12 -11   7    0.12    0.18
  12  11   7    0.29    0.21
 -12  11  -7    0.36    0.18
  12  11   7    0.53    0.18
 -13  11   0   -0.06    0.13
 -13  11   1    0.29    0.13
  13  11   1   -0.07    0.11
 -13  11  -1    0.07    0.14
 -13  11   2    0.28    0.13
 -13  11  -2    0.25    0.15
  13  11   2    0.09    0.13
 -13  11   3    0.35    0.13
 -13  11  -3    0.39    0.18
  13  11   3    0.75    0.17
 -13  11   4    0.62    0.13
  13  11   4    0.58    0.18
 -13  11  -4    0.63    0.19
 -13  11   5    0.22    0.12
  13  11   5   -0.17    0.17
 -13  11  -5    0.09    0.15
 -13  11   6    0.23    0.12
  13 -11   6    0.49    0.18
  13  11   6    0.11    0.19
 -13  11  -6    0.33    0.19
 -14  11   0    0.20    0.15
 -14  11   1   -0.01    0.13
 -14  11  -1    0.06    0.15
 -14  11   2    0.23    0.13
  14  11   2   -0.03    0.13
 -14  11  -2    0.10    0.15
 -14  11   3    0.40    0.14
  14  11   3    0.62    0.17
 -14  11  -3    0.21    0.16
 -14  11   4    0.35    0.14
  14  11   4    0.44    0.18
 -14  11  -4    0.15    0.16
 -14  11   5    0.07    0.13
  14  11   5    0.21    0.19
 -14  11  -5   -0.13    0.17
 -15  11   0   -0.04    0.15
 -15  11   1    0.08    0.14
 -15  11  -1   -0.11    0.15
 -15  11   2    0.17    0.14
 -15  11  -2    0.26    0.16
 -15  11   3    0.64    0.16
 -15  11  -3    0.49    0.20
 -15  11   4    0.04    0.13
 -15  11  -4    0.50    0.20
  15  11   4    0.00    0.17
 -16  11   0    0.18    0.16
 -16  11   1    0.39    0.17
 -16  11  -1    0.33    0.18
 -16  11   2    0.34    0.16
 -16  11  -2   -0.04    0.18
 -16  11   3    0.04    0.15
 -16  11  -3    0.42    0.20
   0  12   0    1.14    0.11
   0  12   1    0.15    0.09
   0  12  -1   -0.17    0.08
   0  12   2    0.35    0.10
   0  12   2    0.46    0.10
   0  12  -2    0.53    0.10
   0  12   3   -0.03    0.08
   0  12  -3    0.11    0.08
   0  12   3    0.10    0.10
   0  12  -4    4.47    0.20
   0  12   4    4.83    0.26
   0  12   5    0.01    0.11
   0  12  -5    0.10    0.08
   0  12   5   -0.01    0.10
   0  12   6    0.40    0.13
   0  12   6    0.38    0.12
   0  12   7    0.24    0.13
   0  12   7    0.09    0.14
   0  12   8    0.12    0.13
   0  12   8   -0.01    0.14
   0  12   9   -0.02    0.13
   0  12   9   -0.29    0.14
   0 -12   9    0.25    0.13
   0 -12  10    0.37    0.15
   0  12  10    0.22    0.16
   0  12  10    0.17    0.16
  -1  12   0    0.16    0.09
   1  12   0    0.04    0.07
   1  12  -1    0.21    0.09
  -1  12   1    0.19    0.09
  -1  12  -1    0.13    0.09
   1  12   1    0.14    0.09
   1  12  -2    4.71    0.19
  -1  12   2    4.58    0.23
  -1  12   2    4.74    0.22
   1  12   2    4.43    0.23
  -1  12  -2    4.76    0.21
   1  12   2    4.60    0.20
   1  12  -3    0.21    0.08
  -1  12   3    0.25    0.11
  -1  12   3    0.22    0.10
   1  12   3    0.30    0.10
  -1  12  -3    0.15    0.08
   1  12   3    0.22    0.11
   1  12  -4    3.08    0.16
  -1  12   4    3.03    0.21
  -1  12   4    3.62    0.20
   1  12   4    3.25    0.20
  -1  12  -4    3.33    0.18
   1  12   4    3.16    0.22
  -1  12   5    5.09    0.25
  -1  12   5    5.40    0.26
  -1  12  -5    5.07    0.22
   1  12   5    5.18    0.26
   1  12   5    5.29    0.29
  -1  12   6    0.00    0.11
  -1  12   6    0.29    0.13
   1  12   6    0.30    0.12
   1  12   6    0.15    0.13
  -1  12   7   -0.01    0.13
  -1  12   7    0.19    0.12
   1  12   7    0.21    0.14
   1  12   7    0.15    0.13
  -1  12   8   -0.07    0.13
  -1  12   8   -0.15    0.12
   1  12   8   -0.15    0.13
   1  12   8   -0.02    0.13
   1 -12   9   -0.04    0.13
  -1  12   9    0.08    0.14
  -1  12   9    0.00    0.13
   1  12   9    0.11    0.15
   1  12   9    0.04    0.16
  -1  12  10    0.82    0.19
   1 -12  10    1.00    0.18
  -1  12  10    1.11    0.19
   1  12  10    0.99    0.20
   1  12  10    0.94    0.19
  -1 -12  10    0.86    0.17
   2  12   0    0.02    0.08
  -2  12   0   -0.11    0.08
  -2  12   1    1.31    0.12
   2  12  -1    1.46    0.12
  -2  12  -1    1.20    0.12
   2  12   1    1.52    0.12
   2  12   1    1.12    0.13
   2  12  -2    0.09    0.07
  -2  12   2   -0.09    0.08
   2  12   2   -0.05    0.08
   2  12   2    0.09    0.10
  -2  12  -2   -0.05    0.08
   2  12  -3   -0.02    0.06
  -2  12   3    0.00    0.10
  -2  12   3   -0.18    0.09
  -2  12  -3   -0.03    0.09
   2  12   3    0.03    0.10
   2  12   3    0.04    0.09
   2  12  -4    0.83    0.09
  -2  12   4    0.62    0.12
  -2  12   4    0.70    0.13
  -2  12  -4    0.98    0.12
   2  12   4    0.70    0.13
   2  12   4    0.93    0.15
  -2  12   5    9.34    0.34
  -2  12   5    9.14    0.37
  -2  12  -5    9.60    0.34
   2  12   5    9.46    0.38
  -2  12   6    0.67    0.14
  -2  12   6    0.79    0.13
   2  12   6    0.58    0.14
   2  12   6    0.86    0.15
  -2  12   7    0.63    0.14
  -2  12   7    0.74    0.15
   2  12   7    0.63    0.15
   2  12   7    0.67    0.16
  -2  12   8    0.04    0.12
  -2  12   8    0.14    0.13
   2 -12   8    0.04    0.13
   2  12   8   -0.10    0.15
   2  12   8    0.02    0.14
  -2  12   9   -0.08    0.13
   2 -12   9   -0.04    0.14
  -2  12   9    0.14    0.14
   2  12   9    0.19    0.16
   2  12   9    0.27    0.16
  -2  12  10   -0.02    0.14
  -2  12  10   -0.02    0.15
   2 -12  10   -0.02    0.15
   2  12  10    0.41    0.19
   2  12  10    0.26    0.17
  -2 -12  10   -0.02    0.13
  -3  12   0    0.05    0.09
   3  12   0    0.05    0.08
  -3  12   1    0.77    0.11
   3  12  -1    0.92    0.10
  -3  12  -1    0.89    0.12
   3  12   1    0.75    0.11
   3  12   1    0.75    0.11
  -3  12   2    4.22    0.21
   3  12  -2    4.47    0.18
   3  12   2    4.14    0.23
   3  12   2    3.92    0.19
  -3  12  -2    4.62    0.20
  -3  12   3    0.40    0.11
  -3  12   3    0.27    0.10
   3  12  -3    0.35    0.07
  -3  12  -3    0.25    0.10
   3  12   3    0.15    0.11
   3  12   3    0.39    0.11
  -3  12   4    1.11    0.13
  -3  12   4    1.21    0.15
  -3  12  -4    1.29    0.14
   3  12   4    1.35    0.15
   3  12   4    1.31    0.16
  -3  12   5    4.32    0.23
  -3  12   5    4.53    0.25
  -3  12  -5    4.62    0.23
   3  12   5    4.02    0.25
   3  12   5    4.51    0.28
  -3  12   6    0.31    0.11
  -3  12   6    0.22    0.11
   3  12   6    0.12    0.14
  -3  12  -6    0.12    0.10
   3  12   6   -0.17    0.10
   3 -12   7    0.24    0.13
  -3  12   7    0.17    0.12
  -3  12   7    0.07    0.12
   3  12   7    0.11    0.14
   3  12   7    0.01    0.15
   3 -12   8    0.04    0.14
  -3  12   8   -0.09    0.12
  -3  12   8   -0.03    0.12
   3  12   8   -0.08    0.14
   3  12   8    0.03    0.14
   3 -12   9    0.12    0.14
  -3  12   9    0.13    0.14
  -3  12   9    0.22    0.14
   3  12   9    0.10    0.16
   3  12   9    0.24    0.17
   4  12   0    1.06    0.11
  -4  12   0    0.97    0.12
   4  12  -1    0.05    0.07
  -4  12   1    0.00    0.08
   4  12   1    0.09    0.09
   4  12   1    0.04    0.09
  -4  12  -1    0.10    0.09
   4  12  -2    0.33    0.07
  -4  12   2    0.43    0.10
   4  12   2    0.17    0.10
  -4  12  -2    0.18    0.10
   4  12   2    0.33    0.10
   4  12  -3    1.23    0.09
  -4  12   3    0.93    0.12
  -4  12  -3    1.05    0.14
   4  12   3    1.12    0.14
   4  12   3    0.91    0.15
  -4  12   4    2.90    0.19
  -4  12   4    3.38    0.21
   4  12   4    2.44    0.20
   4  12   4    3.03    0.20
  -4  12  -4    3.23    0.21
  -4  12   5    0.58    0.12
  -4  12   5    0.28    0.11
   4  12   5    0.47    0.13
  -4  12  -5    0.49    0.12
   4  12   5    0.40    0.14
   4 -12   6    0.50    0.14
  -4  12   6    0.27    0.12
  -4  12   6    0.34    0.12
  -4  12  -6    0.60    0.13
   4  12   6    0.38    0.16
   4  12   6    0.43    0.14
   4 -12   7    0.25    0.14
  -4  12   7    0.26    0.12
  -4  12   7    0.17    0.12
   4  12   7    0.22    0.16
   4  12   7   -0.08    0.13
  -4  12   8    0.08    0.12
   4 -12   8    0.03    0.14
  -4  12   8    0.00    0.12
   4  12   8   -0.09    0.17
   4  12   8   -0.08    0.14
  -4  12   9   -0.07    0.13
  -4  12   9   -0.12    0.12
   4 -12   9    0.00    0.15
   4  12   9    0.02    0.16
   4  12   9    0.02    0.18
   5  12   0    0.32    0.09
  -5  12   0    0.29    0.10
   5  12  -1    0.44    0.08
  -5  12   1    0.33    0.10
  -5  12  -1    0.27    0.10
   5  12   1    0.50    0.11
   5  12   1    0.50    0.11
  -5  12   2    0.56    0.11
   5  12  -2    0.66    0.08
  -5  12  -2    0.75    0.13
   5  12   2    0.76    0.13
   5  12   2    0.65    0.11
  -5  12   3    0.31    0.10
   5  12   3    0.10    0.11
   5  12   3    0.28    0.11
  -5  12  -3    0.10    0.11
  -5  12   4    4.06    0.21
   5  12   4    4.29    0.25
  -5  12  -4    3.45    0.21
   5  12   4    3.50    0.23
   5 -12   5    3.04    0.22
  -5  12   5    2.92    0.19
  -5  12   5    3.01    0.20
   5  12   5    2.62    0.20
   5  12   5    3.09    0.24
  -5  12  -5    3.01    0.21
  -5  12   6    0.47    0.12
   5 -12   6    0.53    0.14
  -5  12   6    0.40    0.12
   5  12   6    0.52    0.14
   5  12   6    0.66    0.15
  -5  12  -6    0.48    0.13
   5 -12   7    0.55    0.16
  -5  12   7    0.06    0.11
  -5  12   7    0.12    0.11
   5  12   7    0.24    0.14
   5  12   7    0.47    0.18
  -5  12   8   -0.07    0.11
  -5  12   8    0.06    0.12
   5 -12   8   -0.15    0.14
   5  12   8    0.07    0.17
   5  12   8    0.04    0.15
  -5  12   9    0.14    0.13
   5 -12   9    0.07    0.15
  -5  12   9    0.03    0.13
   5  12   9   -0.06    0.16
   5  12   9    0.16    0.16
   6  12   0    0.07    0.08
  -6  12   0    0.04    0.10
  -6  12   1    0.27    0.11
   6  12  -1    0.42    0.08
   6  12   1    0.46    0.10
   6  12   1    0.37    0.10
  -6  12  -1    0.34    0.11
  -6  12   2   -0.01    0.09
   6  12  -2    0.10    0.06
   6  12   2    0.12    0.11
  -6  12  -2   -0.11    0.11
   6  12   2   -0.02    0.09
  -6  12   3    0.47    0.11
   6  12   3    0.47    0.12
   6  12   3    0.66    0.14
  -6  12  -3    0.39    0.12
   6 -12   4    2.38    0.19
  -6  12   4    2.57    0.17
   6  12   4    2.61    0.22
   6  12   4    2.51    0.19
  -6  12  -4    2.60    0.20
  -6  12   5    2.02    0.16
   6 -12   5    1.79    0.18
  -6  12   5    1.77    0.16
  -6  12  -5    2.31    0.20
   6  12   5    1.69    0.17
   6  12   5    2.02    0.21
  -6  12   6    3.13    0.20
  -6  12   6    2.58    0.19
   6 -12   6    3.14    0.24
   6  12   6    2.50    0.23
   6  12   6    2.44    0.22
  -6  12  -6    3.24    0.23
   6 -12   7    0.41    0.16
  -6  12   7    0.40    0.13
  -6  12   7    0.35    0.12
   6  12   7    0.58    0.18
   6  12   7    0.57    0.17
  -6  12   8    0.06    0.12
  -6  12   8   -0.13    0.11
   6 -12   8    0.10    0.15
   6  12   8   -0.13    0.17
   6  12   8   -0.12    0.15
   6 -12   9   -0.04    0.16
  -6  12   9   -0.02    0.13
   6  12   9    0.33    0.21
   6  12   9   -0.19    0.17
  -7  12   0    0.06    0.11
   7  12   0    0.12    0.08
   7 -12   0    0.12    0.09
   7 -12   1    1.10    0.13
   7  12  -1    1.04    0.10
  -7  12   1    0.98    0.14
   7  12   1    1.23    0.13
   7  12   1    1.22    0.14
  -7  12  -1    1.02    0.14
   7 -12  -1    1.22    0.11
  -7  12   2    0.88    0.12
   7 -12   2    0.95    0.14
   7  12   2    0.81    0.12
   7 -12  -2    0.96    0.10
   7  12   2    0.84    0.13
  -7  12  -2    0.83    0.14
   7 -12   3    0.47    0.12
  -7  12   3    0.28    0.10
   7  12   3    0.42    0.12
   7  12   3    0.29    0.14
  -7  12  -3    0.30    0.14
   7 -12   4    0.39    0.13
  -7  12   4    0.14    0.10
   7  12   4    0.09    0.13
  -7  12  -4    0.32    0.13
   7  12   4    0.27    0.12
  -7  12   5    1.51    0.15
   7 -12   5    1.73    0.19
   7  12   5    1.55    0.20
   7  12   5    1.81    0.19
  -7  12  -5    1.82    0.18
   7 -12   6    0.24    0.14
  -7  12   6    0.15    0.11
  -7  12   6    0.32    0.12
  -7  12  -6    0.02    0.13
   7  12   6    0.39    0.17
   7  12   6    0.35    0.14
  -7  12   7    0.09    0.11
   7 -12   7   -0.15    0.14
  -7  12   7   -0.07    0.11
   7  12   7    0.01    0.15
   7  12   7    0.12    0.15
  -7  12   8    0.06    0.11
   7 -12   8    0.21    0.15
   7  12   8    0.07    0.15
   7  12   8   -0.25    0.15
  -7  12   9    0.10    0.13
   7 -12   9    0.05    0.17
   7  12   9   -0.14    0.16
   7  12   9    0.17    0.18
  -8  12   0    0.21    0.12
   8 -12   0    0.05    0.09
   8  12   0    0.15    0.11
   8  12   0    0.04    0.08
  -8  12   1    0.09    0.10
   8 -12   1    0.17    0.10
   8  12   1    0.11    0.10
   8 -12  -1    0.04    0.08
  -8  12  -1    0.16    0.11
   8  12   1    0.09    0.11
  -8  12   2    0.29    0.11
   8 -12   2    0.14    0.12
   8  12   2    0.18    0.10
   8  12   2    0.29    0.12
  -8  12  -2    0.20    0.12
   8 -12   3    1.21    0.15
  -8  12   3    1.14    0.13
   8  12   3    1.14    0.14
  -8  12  -3    1.37    0.18
   8  12   3    1.28    0.16
  -8  12   4    0.96    0.13
   8 -12   4    1.08    0.16
  -8  12  -4    0.54    0.15
   8  12   4    0.91    0.15
   8  12   4    0.69    0.16
  -8  12   5    0.90    0.13
   8 -12   5    0.77    0.16
   8  12   5    0.74    0.16
  -8  12  -5    0.70    0.16
   8  12   5    0.85    0.18
   8 -12   6    0.46    0.16
  -8  12   6    0.38    0.12
   8  12   6    0.26    0.14
   8  12   6    0.32    0.18
  -8  12  -6    0.37    0.13
   8 -12   7    0.64    0.17
  -8  12   7    0.78    0.13
  -8  12  -7    0.85    0.19
   8  12   7    0.93    0.19
   8  12   7    0.51    0.19
  -8  12   8    0.04    0.12
   8 -12   8    0.10    0.15
   8  12   8    0.31    0.17
   8  12   8   -0.05    0.16
   9 -12   0    0.54    0.10
  -9  12   0    0.49    0.12
   9  12   0    0.69    0.12
   9 -12   1    0.05    0.10
  -9  12   1    0.09    0.11
  -9  12  -1    0.24    0.12
   9  12   1    0.31    0.11
   9  12   1    0.15    0.10
   9 -12   2   -0.13    0.10
  -9  12   2    0.00    0.10
   9  12   2   -0.18    0.11
   9  12   2    0.06    0.09
  -9  12  -2   -0.08    0.12
  -9  12   3    0.31    0.12
   9 -12   3    0.66    0.13
   9  12   3    0.41    0.14
  -9  12  -3    0.51    0.15
   9  12   3    0.49    0.13
   9 -12   4    2.10    0.19
  -9  12   4    2.23    0.17
  -9  12  -4    2.13    0.21
   9  12   4    1.96    0.18
   9  12   4    2.19    0.21
  -9  12   5    0.48    0.12
   9 -12   5    0.74    0.16
   9  12   5    0.44    0.15
  -9  12  -5    0.62    0.16
   9  12   5    0.52    0.15
   9 -12   6    0.53    0.15
  -9  12   6    0.62    0.13
   9  12   6    0.57    0.17
   9  12   6    0.59    0.17
  -9  12  -6    0.37    0.16
  -9  12   7    0.51    0.12
   9 -12   7    0.48    0.17
   9  12   7    0.47    0.16
   9  12   7    0.26    0.19
  -9  12  -7    0.64    0.18
   9 -12   8    0.04    0.16
  -9  12   8    0.03    0.12
   9  12   8    0.25    0.18
   9  12   8   -0.09    0.19
 -10  12   0    0.16    0.11
 -10  12   1    0.16    0.11
  10 -12   1    0.26    0.10
 -10  12  -1    0.08    0.12
  10  12   1    0.19    0.11
  10 -12   2    0.04    0.10
 -10  12   2   -0.10    0.10
  10  12   2    0.08    0.12
  10  12   2    0.13    0.10
 -10  12  -2   -0.08    0.12
 -10  12   3    1.22    0.15
  10 -12   3    1.04    0.16
  10  12   3    1.20    0.17
 -10  12  -3    1.06    0.17
  10  12   3    1.26    0.16
 -10  12   4    1.52    0.15
  10 -12   4    1.26    0.17
  10  12   4    1.17    0.18
  10  12   4    1.31    0.17
 -10  12  -4    1.42    0.19
 -10  12   5    0.09    0.10
  10 -12   5    0.06    0.14
  10  12   5   -0.01    0.13
 -10  12  -5   -0.22    0.13
  10  12   5   -0.02    0.15
 -10  12   6    1.40    0.15
  10 -12   6    1.20    0.19
  10  12   6    0.97    0.20
  10  12   6    1.39    0.20
 -10  12  -6    1.63    0.21
  10 -12   7    0.71    0.19
 -10  12   7    0.90    0.14
  10  12   7    0.89    0.22
  10  12   7    0.70    0.17
 -10  12  -7    0.72    0.19
  10 -12   8    0.07    0.17
 -10  12   8    0.36    0.13
  10  12   8   -0.02    0.19
  10  12   8    0.27    0.18
 -11  12   0   -0.08    0.12
 -11  12   1    0.25    0.13
  11  12   1    0.26    0.12
 -11  12  -1    0.24    0.14
 -11  12   2    0.06    0.11
  11 -12   2    0.10    0.11
 -11  12  -2    0.14    0.13
  11  12   2    0.09    0.12
 -11  12   3    0.05    0.11
  11 -12   3    0.20    0.12
 -11  12  -3   -0.07    0.14
  11  12   3    0.21    0.14
 -11  12   4   -0.08    0.10
  11 -12   4   -0.20    0.12
 -11  12  -4    0.14    0.16
  11  12   4   -0.22    0.14
  11  12   4    0.01    0.12
 -11  12   5    0.21    0.12
  11 -12   5    0.41    0.15
  11  12   5    0.31    0.15
 -11  12  -5    0.46    0.17
  11  12   5   -0.05    0.15
 -11  12   6    0.05    0.11
  11 -12   6    0.35    0.17
  11  12   6   -0.04    0.14
 -11  12  -6    0.02    0.17
  11  12   6    0.21    0.18
 -11  12   7    0.26    0.12
  11 -12   7    0.57    0.17
  11  12   7    0.07    0.17
  11  12   7    0.09    0.20
 -11  12  -7   -0.16    0.17
 -12  12   0    0.02    0.13
 -12  12   1    0.31    0.13
  12  12   1    0.27    0.13
 -12  12  -1    0.15    0.14
 -12  12   2    0.06    0.12
 -12  12  -2    0.08    0.13
  12  12   2    0.08    0.13
 -12  12   3    0.89    0.15
  12  12   3    0.81    0.17
 -12  12  -3    1.02    0.19
 -12  12   4    0.09    0.11
  12 -12   4    0.15    0.13
 -12  12  -4   -0.19    0.14
  12  12   4    0.06    0.15
  12 -12   5    0.64    0.17
 -12  12   5    0.59    0.13
 -12  12  -5    0.46    0.19
  12  12   5    0.83    0.19
  12 -12   6    0.54    0.18
 -12  12   6    0.19    0.12
  12  12   6    0.14    0.18
  12  12   6    0.24    0.16
 -12  12  -6    0.30    0.17
 -12  12  -7    0.69    0.21
 -13  12   0    0.25    0.14
 -13  12   1   -0.01    0.12
  13  12   1   -0.14    0.12
 -13  12  -1    0.25    0.15
 -13  12   2   -0.10    0.13
  13  12   2   -0.06    0.13
 -13  12  -2   -0.02    0.14
 -13  12   3    0.85    0.15
  13  12   3    0.59    0.16
 -13  12  -3    0.71    0.17
 -13  12   4    0.61    0.14
  13  12   4    0.65    0.18
 -13  12  -4    0.53    0.19
 -13  12   5    0.05    0.12
 -13  12  -5   -0.26    0.16
  13  12   5   -0.17    0.17
 -13  12   6    0.18    0.13
 -13  12  -6   -0.07    0.17
  13  12   6   -0.08    0.18
 -14  12   0    0.07    0.14
 -14  12   1    0.22    0.15
 -14  12  -1    0.01    0.15
 -14  12   2    0.25    0.14
 -14  12  -2    0.00    0.15
  14  12   2   -0.11    0.13
 -14  12   3    1.05    0.17
  14  12   3    0.96    0.19
 -14  12  -3    0.85    0.20
 -14  12   4    0.24    0.14
  14  12   4    0.17    0.17
 -14  12  -4    0.42    0.19
 -14  12   5    0.13    0.13
  14  12   5   -0.07    0.18
 -14  12  -5   -0.11    0.18
 -15  12   0    0.16    0.16
 -15  12   1    0.16    0.15
 -15  12  -1   -0.16    0.15
 -15  12   2    0.10    0.15
 -15  12  -2    0.09    0.17
 -15  12   3   -0.08    0.14
 -15  12  -3   -0.09    0.18
 -15  12   4   -0.06    0.14
  15  12   4   -0.19    0.17
 -15  12  -4   -0.08    0.18
 -16  12   0   -0.08    0.17
 -16  12   1    0.50    0.18
 -16  12  -1    0.43    0.18
 -16  12   2    0.17    0.16
 -16  12  -2   -0.01    0.18
   0  13   0   16.98    0.50
   0  13  -1    0.07    0.08
   0  13   1   -0.05    0.09
   0  13  -2    0.41    0.09
   0  13   2    0.39    0.11
   0  13   2    0.58    0.11
   0  13   3   -0.11    0.09
   0  13  -3    0.02    0.08
   0  13   3   -0.02    0.10
   0  13   4    0.39    0.11
   0  13  -4    0.34    0.09
   0  13   4    0.19    0.11
   0  13   5   -0.12    0.12
   0  13   5   -0.09    0.10
   0  13   6    1.66    0.18
   0  13   6    1.68    0.18
   0  13   7   -0.10    0.13
   0  13   7    0.29    0.13
   0  13   8    0.74    0.17
   0  13   8    0.98    0.17
   0 -13   9    0.16    0.13
   0  13   9    0.00    0.15
   0  13   9    0.24    0.16
  -1  13   0    0.20    0.10
   1  13   0   -0.05    0.08
  -1  13   1    1.32    0.13
   1  13  -1    1.34    0.12
   1  13   1    1.35    0.13
  -1  13  -1    1.22    0.13
  -1  13   2    2.22    0.17
   1  13  -2    2.06    0.15
  -1  13   2    2.43    0.17
  -1  13  -2    1.95    0.15
   1  13   2    2.40    0.17
   1  13   2    1.90    0.16
   1  13  -3    0.10    0.08
  -1  13   3    0.31    0.12
  -1  13   3    0.18    0.11
  -1  13  -3    0.17    0.09
   1  13   3    0.14    0.10
   1  13   3    0.07    0.10
  -1  13   4    0.27    0.11
   1  13  -4    0.35    0.09
  -1  13   4    0.20    0.12
   1  13   4    0.54    0.13
   1  13   4    0.43    0.14
  -1  13  -4    0.22    0.10
  -1  13   5    0.20    0.11
  -1  13   5    0.12    0.13
   1  13   5    0.21    0.12
   1  13   5    0.22    0.14
  -1  13  -5    0.24    0.10
  -1  13   6    0.10    0.11
  -1  13   6   -0.11    0.12
   1  13   6    0.13    0.12
   1  13   6    0.17    0.12
  -1  13   7    0.59    0.15
  -1  13   7    0.56    0.14
   1  13   7    0.40    0.14
   1  13   7    0.64    0.16
  -1  13   8    0.11    0.14
  -1  13   8    0.05    0.13
   1  13   8   -0.21    0.13
   1  13   8   -0.06    0.15
   1 -13   9   -0.01    0.13
  -1  13   9    0.23    0.15
  -1  13   9    0.15    0.15
   1  13   9    0.36    0.15
   1  13   9    0.42    0.18
  -2  13   0    0.24    0.09
   2  13   0    0.24    0.09
  -2  13   1    4.23    0.20
   2  13  -1    4.41    0.19
   2  13   1    4.13    0.22
   2  13   1    4.17    0.21
  -2  13  -1    4.00    0.20
   2  13  -2    0.57    0.10
  -2  13   2    0.29    0.10
  -2  13  -2    0.37    0.11
   2  13   2    0.43    0.10
   2  13   2    0.56    0.12
  -2  13   3    2.79    0.20
  -2  13   3    2.62    0.18
   2  13  -3    2.38    0.15
  -2  13  -3    2.55    0.17
   2  13   3    2.63    0.19
   2  13   3    2.52    0.19
  -2  13   4    0.70    0.13
  -2  13   4    0.54    0.12
   2  13  -4    0.71    0.09
   2  13   4    0.53    0.15
   2  13   4    0.59    0.13
  -2  13  -4    0.69    0.12
  -2  13   5    5.63    0.29
  -2  13   5    5.67    0.26
  -2  13  -5    6.46    0.26
   2  13   5    5.65    0.29
   2  13   5    6.27    0.27
  -2  13   6    0.09    0.11
  -2  13   6    0.20    0.13
   2  13   6   -0.07    0.12
   2  13   6    0.12    0.13
  -2  13   7    0.51    0.14
  -2  13   7    0.61    0.15
   2  13   7    0.59    0.17
   2  13   7    0.72    0.16
   2 -13   8    0.46    0.15
  -2  13   8   -0.02    0.13
  -2  13   8   -0.14    0.12
   2  13   8    0.08    0.15
   2  13   8    0.03    0.16
   2 -13   9    1.93    0.22
  -2  13   9    2.31    0.23
  -2  13   9    2.33    0.23
   2  13   9    2.31    0.25
   2  13   9    2.36    0.24
  -3  13   0    1.08    0.12
   3  13   0    1.22    0.12
   3  13  -1    2.56    0.16
  -3  13   1    2.40    0.18
  -3  13  -1    2.62    0.17
   3  13   1    2.73    0.17
   3  13   1    2.65    0.18
   3  13  -2    1.21    0.11
  -3  13   2    1.15    0.13
  -3  13  -2    1.11    0.13
   3  13   2    1.16    0.13
   3  13   2    1.23    0.14
  -3  13   3    0.59    0.11
   3  13  -3    0.65    0.09
  -3  13   3    0.76    0.13
   3  13   3    0.53    0.12
  -3  13  -3    0.84    0.13
   3  13   3    0.44    0.12
  -3  13   4    0.07    0.11
  -3  13   4    0.07    0.11
   3  13   4    0.11    0.14
   3  13   4    0.10    0.11
  -3  13  -4    0.03    0.11
  -3  13   5    0.15    0.10
  -3  13   5    0.19    0.12
   3  13   5    0.08    0.13
  -3  13  -5    0.20    0.10
   3  13   5    0.06    0.12
  -3  13   6    0.11    0.11
  -3  13   6   -0.10    0.11
   3  13   6    0.11    0.13
   3  13   6   -0.03    0.14
  -3  13   7    0.47    0.13
  -3  13   7    0.30    0.13
   3  13   7    0.36    0.15
   3  13   7    0.63    0.16
   3 -13   8    0.04    0.14
  -3  13   8    0.18    0.13
  -3  13   8    0.14    0.13
   3  13   8    0.19    0.16
   3  13   8    0.01    0.16
  -3  13   9    0.05    0.13
  -3  13   9    0.14    0.14
   3 -13   9    0.07    0.15
   3  13   9   -0.05    0.17
   3  13   9    0.07    0.16
  -4  13   0    9.75    0.35
   4  13   0    9.69    0.32
  -4  13   1    0.30    0.11
   4  13  -1    0.40    0.09
   4  13   1    0.12    0.10
  -4  13  -1    0.34    0.11
   4  13   1    0.33    0.10
  -4  13   2   -0.10    0.10
   4  13  -2    0.18    0.08
   4  13   2    0.04    0.11
  -4  13  -2   -0.11    0.10
   4  13   2    0.05    0.10
   4  13  -3    0.73    0.08
  -4  13   3    0.48    0.12
  -4  13  -3    0.65    0.12
   4  13   3    0.91    0.15
   4  13   3    0.63    0.12
  -4  13   4    0.07    0.11
  -4  13   4    0.15    0.11
  -4  13  -4    0.06    0.11
   4  13   4    0.19    0.12
   4  13   4    0.28    0.12
  -4  13   5    0.09    0.10
  -4  13   5    0.14    0.11
   4  13   5    0.20    0.12
  -4  13  -5    0.19    0.11
   4  13   5    0.14    0.11
  -4  13   6    1.31    0.16
  -4  13   6    1.19    0.15
   4  13   6    1.38    0.19
   4  13   6    1.35    0.18
  -4  13  -6    1.42    0.16
  -4  13   7   -0.01    0.11
   4 -13   7    0.00    0.12
  -4  13   7   -0.02    0.12
   4  13   7   -0.08    0.14
   4  13   7    0.13    0.14
   4 -13   8    0.36    0.15
  -4  13   8    0.43    0.13
  -4  13   8    0.39    0.14
   4  13   8    0.68    0.19
   4  13   8    0.50    0.17
  -4  13   9    0.29    0.14
   4 -13   9    0.20    0.16
  -4  13   9    0.09    0.14
   4  13   9   -0.09    0.16
   4  13   9   -0.18    0.17
  -5  13   0    0.00    0.10
   5  13   0   -0.03    0.08
   5  13  -1    0.15    0.08
  -5  13   1    0.00    0.10
   5  13   1    0.10    0.11
   5  13   1    0.23    0.09
  -5  13  -1    0.17    0.10
   5  13  -2    0.63    0.08
  -5  13   2    0.34    0.11
   5  13   2    0.57    0.12
  -5  13  -2    0.66    0.13
   5  13   2    0.28    0.10
  -5  13   3    1.07    0.14
   5  13   3    1.02    0.14
   5  13   3    0.97    0.14
  -5  13  -3    0.63    0.13
  -5  13   4   -0.06    0.10
   5  13   4    0.10    0.11
  -5  13  -4   -0.09    0.10
   5  13   4    0.26    0.13
  -5  13   5    0.85    0.13
  -5  13   5    0.87    0.13
   5  13   5    0.99    0.17
  -5  13  -5    0.94    0.15
   5  13   5    1.09    0.16
  -5  13   6    0.39    0.12
   5 -13   6    0.25    0.14
  -5  13   6    0.22    0.12
  -5  13  -6    0.67    0.14
   5  13   6    0.17    0.14
   5  13   6    0.42    0.16
   5 -13   7    0.57    0.15
  -5  13   7    0.23    0.13
  -5  13   7    0.44    0.13
   5  13   7    0.14    0.16
   5  13   7   -0.04    0.14
   5 -13   8    0.21    0.14
  -5  13   8    0.35    0.13
  -5  13   8    0.30    0.13
   5  13   8    0.24    0.18
   5  13   8    0.09    0.16
   5 -13   9    0.24    0.16
  -5  13   9    0.27    0.15
  -5  13   9    0.23    0.14
   5  13   9    0.29    0.18
   5  13   9    0.50    0.19
  -6  13   0    0.54    0.13
   6  13   0    0.49    0.10
   6  13  -1    1.30    0.11
  -6  13   1    0.95    0.14
   6  13   1    1.05    0.13
   6  13   1    1.11    0.14
  -6  13  -1    1.13    0.15
  -6  13   2    1.38    0.14
   6  13   2    1.27    0.15
  -6  13  -2    1.28    0.16
   6  13   2    1.18    0.14
  -6  13   3    0.12    0.11
   6  13   3    0.18    0.13
   6  13   3    0.02    0.11
  -6  13  -3    0.12    0.12
  -6  13   4    1.74    0.15
   6 -13   4    1.84    0.17
   6  13   4    2.13    0.20
  -6  13  -4    1.89    0.18
   6  13   4    1.91    0.18
   6 -13   5    1.48    0.18
  -6  13   5    1.90    0.17
   6  13   5    1.66    0.19
   6  13   5    1.79    0.19
  -6  13  -5    2.00    0.20
   6 -13   6    0.50    0.16
  -6  13   6    0.68    0.13
  -6  13   6    0.42    0.12
   6  13   6    0.90    0.17
   6  13   6    0.37    0.17
  -6  13  -6    0.53    0.15
  -6  13   7    0.73    0.14
  -6  13   7    0.66    0.14
   6 -13   7    0.60    0.17
   6  13   7    0.57    0.17
   6  13   7    0.86    0.18
  -6  13   8    0.58    0.14
  -6  13   8    0.53    0.14
   6 -13   8    0.60    0.17
   6  13   8    0.93    0.18
   6  13   8    0.83    0.21
   6 -13   9    1.39    0.22
  -6  13   9    1.06    0.17
   6  13   9    1.42    0.23
   6  13   9    1.01    0.23
  -7  13   0    1.92    0.17
   7  13   0    1.92    0.15
   7  13  -1    1.56    0.12
  -7  13   1    1.20    0.15
  -7  13  -1    1.56    0.17
   7  13   1    1.78    0.16
   7  13   1    1.40    0.14
  -7  13   2    0.25    0.12
   7 -13   2    0.16    0.11
   7  13   2    0.09    0.10
  -7  13  -2    0.27    0.12
   7  13   2    0.06    0.11
  -7  13   3    0.90    0.13
   7 -13   3    0.89    0.14
   7  13   3    0.79    0.15
  -7  13  -3    0.84    0.14
   7  13   3    0.92    0.14
   7 -13   4    1.02    0.16
  -7  13   4    1.00    0.13
   7  13   4    1.01    0.16
   7  13   4    0.92    0.16
  -7  13  -4    1.28    0.17
   7 -13   5    0.27    0.15
  -7  13   5    0.29    0.11
   7  13   5    0.24    0.16
  -7  13  -5    0.24    0.13
   7  13   5    0.23    0.14
   7 -13   6    0.19    0.15
  -7  13   6    0.21    0.11
   7  13   6    0.18    0.15
   7  13   6    0.19    0.14
  -7  13  -6    0.35    0.14
   7 -13   7   -0.02    0.15
  -7  13   7    0.06    0.11
  -7  13   7    0.09    0.12
   7  13   7    0.12    0.14
   7  13   7    0.05    0.17
   7 -13   8    0.01    0.15
  -7  13   8    0.14    0.13
   7  13   8    0.06    0.16
   7  13   8    0.30    0.18
   8  13   0    3.18    0.18
  -8  13   0    3.78    0.23
   8 -13   0    3.16    0.19
   8 -13   1    0.16    0.11
  -8  13   1    0.02    0.11
   8 -13  -1    0.11    0.08
  -8  13  -1    0.16    0.12
   8  13   1    0.31    0.10
   8  13   1    0.15    0.11
   8 -13   2    0.18    0.11
  -8  13   2   -0.14    0.10
   8  13   2   -0.01    0.12
  -8  13  -2   -0.01    0.12
   8  13   2   -0.02    0.10
   8 -13   3    0.60    0.14
  -8  13   3    0.35    0.11
  -8  13  -3    0.76    0.15
   8  13   3    0.44    0.12
   8  13   3    0.42    0.13
  -8  13   4    0.03    0.10
   8 -13   4    0.17    0.13
   8  13   4    0.17    0.14
  -8  13  -4    0.25    0.14
   8  13   4    0.29    0.13
  -8  13   5    0.53    0.12
   8 -13   5    0.42    0.16
  -8  13  -5    0.17    0.14
   8  13   5    0.50    0.16
   8  13   5    0.60    0.18
   8 -13   6    0.17    0.15
  -8  13   6    0.44    0.13
   8  13   6    0.31    0.15
  -8  13  -6    0.17    0.14
   8  13   6    0.15    0.13
  -8  13   7    0.07    0.12
   8 -13   7   -0.12    0.15
   8  13   7    0.18    0.14
   8  13   7    0.14    0.19
   8 -13   8    0.19    0.18
  -8  13   8    0.12    0.12
   8  13   8   -0.07    0.17
   8  13   8    0.46    0.19
  -9  13   0    0.14    0.12
   9 -13   0    0.20    0.09
   9 -13   1    0.17    0.11
  -9  13   1    0.34    0.12
  -9  13  -1    0.48    0.14
   9  13   1    0.42    0.12
   9  13   1    0.59    0.11
   9 -13   2    0.13    0.11
  -9  13   2    0.22    0.11
   9  13   2    0.16    0.10
  -9  13  -2    0.44    0.14
   9  13   2    0.19    0.12
  -9  13   3    0.37    0.12
   9 -13   3    0.39    0.13
   9  13   3    0.38    0.14
  -9  13  -3    0.43    0.15
   9  13   3    0.14    0.11
  -9  13   4    0.61    0.12
   9 -13   4    0.31    0.13
  -9  13  -4    0.10    0.14
   9  13   4    0.34    0.15
   9  13   4    0.26    0.13
   9 -13   5    0.67    0.16
  -9  13   5    0.90    0.14
  -9  13  -5    0.93    0.17
   9  13   5    0.71    0.15
   9  13   5    0.77    0.18
  -9  13   6    0.21    0.12
   9 -13   6    0.17    0.14
  -9  13  -6    0.30    0.16
   9  13   6    0.23    0.17
   9  13   6    0.10    0.15
   9 -13   7   -0.04    0.13
  -9  13   7    0.02    0.12
   9  13   7    0.08    0.16
   9  13   7    0.29    0.19
   9 -13   8    0.13    0.18
  -9  13   8    0.16    0.14
   9  13   8    0.16    0.20
   9  13   8    0.28    0.17
 -10  13   0    0.48    0.14
 -10  13   1   -0.10    0.11
  10 -13   1    0.08    0.10
  10  13   1   -0.18    0.11
 -10  13  -1    0.03    0.12
  10 -13   2    0.58    0.12
 -10  13   2    0.53    0.13
  10  13   2    0.55    0.12
 -10  13  -2    0.72    0.16
  10  13   2    0.45    0.14
  10 -13   3    0.78    0.14
 -10  13   3    0.53    0.13
  10  13   3    0.24    0.14
  10  13   3    0.44    0.13
 -10  13  -3    0.23    0.15
 -10  13   4    0.86    0.14
  10 -13   4    0.90    0.16
  10  13   4    0.89    0.16
 -10  13  -4    0.81    0.18
  10  13   4    1.12    0.19
  10 -13   5    0.13    0.15
 -10  13   5    0.11    0.11
  10  13   5    0.17    0.14
  10  13   5    0.10    0.16
 -10  13  -5    0.15    0.17
 -10  13   6    0.00    0.11
  10 -13   6   -0.11    0.15
  10  13   6    0.15    0.15
 -10  13  -6    0.15    0.15
  10  13   6    0.08    0.17
 -10  13   7    0.93    0.15
  10 -13   7    0.58    0.19
 -10  13  -7    0.69    0.18
  10  13   7    0.85    0.22
  10  13   7    0.67    0.18
 -11  13   0    0.73    0.15
 -11  13   1    1.34    0.17
 -11  13  -1    0.88    0.16
  11  13   1    1.38    0.16
 -11  13   2    0.07    0.12
 -11  13  -2   -0.19    0.13
  11  13   2   -0.16    0.12
  11 -13   3    0.33    0.13
 -11  13   3    0.27    0.12
  11  13   3    0.17    0.15
 -11  13  -3    0.31    0.15
  11 -13   4    1.97    0.20
 -11  13   4    1.50    0.17
  11  13   4    1.21    0.17
 -11  13  -4    1.54    0.20
  11  13   4    1.88    0.22
  11 -13   5    0.22    0.15
 -11  13   5    0.11    0.12
 -11  13  -5   -0.16    0.14
  11  13   5   -0.15    0.16
  11  13   5    0.25    0.14
  11 -13   6    0.39    0.17
 -11  13   6    0.42    0.13
 -11  13  -6    0.55    0.18
  11  13   6    0.34    0.16
  11  13   6    0.17    0.18
  11 -13   7    0.15    0.17
 -11  13   7    0.07    0.12
  11  13   7   -0.18    0.19
 -11  13  -7   -0.09    0.17
  11  13   7    0.11    0.17
 -12  13   0    0.53    0.15
 -12  13   1    0.36    0.14
  12  13   1    0.05    0.12
 -12  13  -1    0.11    0.13
 -12  13   2   -0.02    0.13
  12  13   2   -0.12    0.13
 -12  13  -2    0.02    0.15
 -12  13   3    0.05    0.12
  12  13   3    0.11    0.15
 -12  13  -3    0.23    0.15
  12 -13   4   -0.01    0.14
 -12  13   4   -0.07    0.11
  12  13   4   -0.02    0.15
 -12  13  -4    0.13    0.17
  12 -13   5    0.41    0.17
 -12  13   5    0.47    0.14
  12  13   5    0.52    0.18
 -12  13  -5    0.41    0.17
 -12  13   6    0.14    0.13
  12 -13   6    0.19    0.17
  12  13   6    0.07    0.18
 -12  13  -6    0.16    0.18
 -13  13   0    0.68    0.16
 -13  13   1    0.36    0.15
  13  13   1    0.09    0.13
 -13  13  -1    0.09    0.14
 -13  13   2    0.30    0.14
 -13  13  -2    0.39    0.17
  13  13   2    0.33    0.15
 -13  13   3    0.15    0.13
 -13  13  -3    0.14    0.16
  13  13   3    0.14    0.16
 -13  13   4    0.49    0.14
 -13  13  -4    0.34    0.19
  13  13   4    0.64    0.19
 -13  13   5    0.18    0.13
  13  13   5    0.25    0.18
 -13  13  -5    0.35    0.17
 -14  13   0    0.10    0.15
 -14  13   1   -0.16    0.14
 -14  13  -1    0.04    0.15
 -14  13   2   -0.01    0.14
  14  13   2   -0.04    0.14
 -14  13  -2   -0.07    0.15
 -14  13   3    0.64    0.16
  14  13   3    0.67    0.18
 -14  13  -3    0.13    0.16
 -14  13   4    0.15    0.14
 -14  13  -4    0.31    0.19
  14  13   4    0.05    0.18
  14  13   5    0.00    0.19
 -14  13  -5   -0.04    0.18
 -15  13   0    0.31    0.17
 -15  13   1    1.01    0.19
 -15  13  -1    0.36    0.19
 -15  13   2    0.28    0.16
 -15  13  -2    0.20    0.17
 -15  13   3    0.44    0.16
 -15  13  -3    0.37    0.21
 -16  13   0    0.08    0.17
 -16  13   1    0.02    0.16
 -16  13  -1    0.28    0.18
   0  14   0    4.76    0.22
   0  14  -1   -0.12    0.09
   0  14   1   -0.01    0.09
   0  14  -2    0.88    0.11
   0  14   2    0.64    0.12
   0  14   2    1.07    0.14
   0  14   3   -0.14    0.09
   0  14   3    0.05    0.10
   0  14  -3   -0.06    0.08
   0  14   4    2.43    0.19
   0  14  -4    2.56    0.17
   0  14   4    2.43    0.20
   0  14   5   -0.05    0.11
   0  14   5   -0.10    0.12
   0  14   6    0.40    0.12
   0  14   6    0.56    0.16
   0  14   7    0.06    0.14
   0  14   7    0.07    0.13
   0  14   8    1.30    0.20
   0  14   8    0.84    0.17
   0  14   9    0.19    0.16
   0 -14   9   -0.03    0.13
   0  14   9    0.03    0.15
   1  14   0   -0.10    0.09
  -1  14   0    0.15    0.10
  -1  14   1    1.17    0.13
   1  14  -1    1.07    0.12
   1  14   1    1.46    0.14
  -1  14  -1    1.22    0.14
  -1  14   2    2.58    0.19
   1  14  -2    2.51    0.16
   1  14   2    2.60    0.19
   1  14   2    2.65    0.18
  -1  14  -2    2.61    0.16
  -1  14   3    1.02    0.14
   1  14  -3    0.87    0.11
  -1  14   3    0.81    0.12
  -1  14  -3    1.17    0.13
   1  14   3    1.00    0.13
   1  14   3    0.99    0.14
  -1  14   4    0.53    0.14
  -1  14   4    0.72    0.12
   1  14  -4    0.87    0.11
   1  14   4    0.68    0.13
   1  14   4    0.63    0.13
  -1  14  -4    0.81    0.12
  -1  14   5    0.20    0.11
  -1  14   5    0.62    0.13
   1  14   5    0.50    0.14
  -1  14  -5    0.43    0.11
   1  14   5    0.47    0.13
  -1  14   6    1.07    0.15
  -1  14   6    1.29    0.17
   1  14   6    0.75    0.15
   1  14   6    0.99    0.17
  -1  14   7    0.00    0.13
  -1  14   7    0.02    0.12
   1  14   7    0.00    0.14
   1  14   7    0.19    0.13
  -1  14   8    0.81    0.16
  -1  14   8    0.61    0.17
   1  14   8    0.73    0.17
   1  14   8    0.84    0.19
   1 -14   9    0.26    0.15
  -1  14   9    0.19    0.15
  -1  14   9    0.13    0.15
   1  14   9    0.26    0.17
   1  14   9    0.43    0.16
  -2  14   0    0.08    0.11
   2  14   0    0.18    0.10
  -2  14   1    0.38    0.11
   2  14  -1    0.46    0.10
   2  14   1    0.46    0.10
  -2  14  -1    0.37    0.10
   2  14  -2    0.27    0.09
  -2  14   2   -0.08    0.09
   2  14   2    0.07    0.11
   2  14   2    0.01    0.11
  -2  14  -2    0.02    0.10
  -2  14   3    0.46    0.12
   2  14  -3    0.36    0.09
  -2  14   3    0.08    0.12
   2  14   3    0.37    0.12
  -2  14  -3    0.25    0.11
   2  14   3    0.15    0.11
  -2  14   4    0.24    0.12
  -2  14   4    0.52    0.13
  -2  14  -4    0.44    0.11
   2  14   4    0.34    0.13
   2  14   4    0.21    0.13
  -2  14   5    6.26    0.28
  -2  14   5    6.56    0.31
   2  14   5    6.11    0.32
  -2  14  -5    6.16    0.27
   2  14   5    6.23    0.29
  -2  14   6    0.28    0.13
  -2  14   6    0.07    0.13
   2  14   6    0.23    0.13
   2  14   6    0.30    0.15
  -2  14   7    0.41    0.13
  -2  14   7    0.37    0.14
   2  14   7    0.37    0.16
   2  14   7    0.41    0.14
  -2  14   8    0.20    0.13
   2 -14   8   -0.10    0.13
  -2  14   8   -0.16    0.12
   2  14   8    0.17    0.16
   2  14   8    0.32    0.15
  -2  14   9    1.68    0.20
  -2  14   9    1.12    0.19
   2 -14   9    1.30    0.20
   2  14   9    1.55    0.22
   2  14   9    1.41    0.23
  -3  14   0    0.12    0.10
   3  14   0    0.42    0.10
   3  14  -1    0.95    0.11
  -3  14   1    0.68    0.11
   3  14   1    0.73    0.11
  -3  14  -1    0.70    0.13
   3  14   1    0.73    0.13
  -3  14   2    0.45    0.12
   3  14  -2    0.56    0.10
   3  14   2    0.50    0.12
   3  14   2    0.45    0.11
  -3  14  -2    0.50    0.11
   3  14  -3    0.34    0.08
  -3  14   3    0.59    0.12
   3  14   3    0.17    0.11
  -3  14  -3    0.28    0.11
   3  14   3    0.52    0.14
  -3  14   4    1.33    0.15
  -3  14   4    1.54    0.16
  -3  14  -4    1.49    0.16
   3  14   4    1.72    0.17
   3  14   4    1.67    0.17
  -3  14   5    0.47    0.12
  -3  14   5    0.52    0.13
  -3  14  -5    0.52    0.12
   3  14   5    0.38    0.14
   3  14   5    0.68    0.14
  -3  14   6    1.03    0.15
  -3  14   6    0.98    0.16
   3  14   6    0.95    0.15
   3  14   6    0.86    0.17
  -3  14   7    0.04    0.12
  -3  14   7    0.04    0.12
   3  14   7    0.10    0.14
   3  14   7   -0.11    0.15
  -3  14   8    0.99    0.16
  -3  14   8    0.80    0.17
   3 -14   8    0.70    0.16
   3  14   8    1.22    0.20
   3  14   8    1.20    0.21
   3 -14   9    0.36    0.16
  -3  14   9    0.20    0.14
  -3  14   9    0.08    0.15
   3  14   9    0.15    0.19
   3  14   9    0.24    0.16
  -4  14   0    5.26    0.24
   4  14   0    5.71    0.23
   4  14  -1    0.04    0.08
  -4  14   1    0.13    0.11
   4  14   1    0.14    0.10
   4  14   1    0.06    0.11
  -4  14  -1    0.03    0.10
  -4  14   2    0.38    0.12
   4  14  -2    0.36    0.09
  -4  14  -2    0.27    0.11
   4  14   2    0.24    0.11
   4  14   2    0.40    0.11
  -4  14   3    1.43    0.15
   4  14   3    1.07    0.15
  -4  14  -3    1.30    0.15
   4  14   3    1.16    0.14
  -4  14   4    1.40    0.16
  -4  14   4    1.38    0.15
   4  14   4    1.22    0.15
  -4  14  -4    1.04    0.15
   4  14   4    1.35    0.18
  -4  14   5    0.61    0.13
  -4  14   5    0.57    0.13
   4  14   5    0.84    0.15
   4  14   5    0.39    0.15
  -4  14  -5    0.91    0.14
  -4  14   6    0.20    0.12
  -4  14   6    0.23    0.12
   4  14   6    0.34    0.16
   4  14   6    0.25    0.13
   4 -14   7   -0.25    0.13
  -4  14   7   -0.12    0.12
  -4  14   7   -0.06    0.12
   4  14   7   -0.18    0.16
   4  14   7   -0.24    0.14
   4 -14   8    0.84    0.18
  -4  14   8    0.96    0.17
  -4  14   8    1.03    0.16
   4  14   8    0.93    0.19
   4  14   8    0.65    0.19
  -4  14   9    0.05    0.14
  -4  14   9    0.27    0.14
   4 -14   9    0.22    0.17
   4  14   9    0.14    0.17
   4  14   9    0.13    0.17
  -5  14   0    0.35    0.12
   5  14   0    0.47    0.10
  -5  14   1    0.60    0.13
   5  14  -1    0.56    0.10
   5  14   1    0.35    0.11
  -5  14  -1    0.44    0.12
   5  14   1    0.60    0.12
  -5  14   2    2.02    0.17
   5  14  -2    1.78    0.13
   5  14   2    2.06    0.17
  -5  14  -2    1.79    0.17
   5  14   2    2.16    0.18
  -5  14   3    0.08    0.11
   5  14   3    0.17    0.13
   5  14   3    0.14    0.11
  -5  14  -3    0.09    0.11
  -5  14   4    0.88    0.13
   5  14   4    0.80    0.16
   5  14   4    0.65    0.13
  -5  14  -4    0.94    0.15
  -5  14   5    0.26    0.11
  -5  14   5    0.17    0.12
   5  14   5    0.22    0.13
   5  14   5    0.28    0.14
  -5  14  -5    0.18    0.12
   5 -14   6    0.31    0.15
  -5  14   6    0.45    0.13
  -5  14   6    0.44    0.13
  -5  14  -6    0.44    0.14
   5  14   6    0.35    0.16
   5  14   6    0.35    0.15
  -5  14   7    0.12    0.12
   5 -14   7    0.27    0.16
  -5  14   7   -0.14    0.11
   5  14   7   -0.03    0.14
   5  14   7    0.00    0.14
  -5  14   8    0.69    0.15
   5 -14   8    0.23    0.17
  -5  14   8    0.64    0.16
   5  14   8    0.59    0.18
   5  14   8    0.50    0.20
  -5  14   9    0.60    0.16
   5 -14   9    0.36    0.18
  -5  14   9    0.26    0.16
   5  14   9    0.54    0.21
   5  14   9    0.67    0.19
  -6  14   0    0.48    0.13
   6  14   0    0.33    0.10
   6  14  -1    0.29    0.09
  -6  14   1    0.15    0.11
   6  14   1    0.30    0.11
   6  14   1    0.22    0.11
  -6  14  -1    0.36    0.13
  -6  14   2    0.06    0.11
   6  14   2    0.05    0.11
  -6  14  -2    0.09    0.13
   6  14   2    0.15    0.13
  -6  14   3    0.24    0.11
   6  14   3    0.27    0.12
   6  14   3    0.23    0.11
  -6  14  -3    0.15    0.12
  -6  14   4    1.56    0.16
   6  14   4    1.46    0.17
  -6  14  -4    1.77    0.19
   6  14   4    1.89    0.20
   6 -14   5    2.61    0.22
  -6  14   5    2.26    0.18
  -6  14  -5    2.68    0.21
   6  14   5    2.32    0.21
   6  14   5    2.48    0.23
   6 -14   6    0.97    0.18
  -6  14   6    0.78    0.14
  -6  14   6    0.67    0.14
   6  14   6    0.80    0.17
   6  14   6    0.58    0.16
  -6  14  -6    0.75    0.16
  -6  14   7   -0.02    0.12
  -6  14   7    0.00    0.12
   6 -14   7    0.20    0.16
   6  14   7    0.05    0.14
   6  14   7    0.42    0.16
  -6  14   8   -0.01    0.13
  -6  14   8   -0.01    0.13
   6 -14   8    0.20    0.16
   6  14   8    0.10    0.18
   6  14   8    0.47    0.18
   7  14   0    0.19    0.09
  -7  14   0    0.30    0.12
  -7  14   1    0.20    0.11
  -7  14  -1    0.08    0.12
   7  14   1    0.00    0.10
   7  14   1    0.08    0.11
  -7  14   2    0.10    0.11
   7  14   2    0.08    0.11
  -7  14  -2    0.12    0.11
   7  14   2    0.03    0.12
  -7  14   3    0.18    0.11
   7 -14   3    0.04    0.10
   7  14   3    0.12    0.11
   7  14   3    0.11    0.12
  -7  14  -3    0.14    0.13
   7 -14   4    0.85    0.16
  -7  14   4    0.90    0.14
   7  14   4    0.83    0.17
   7  14   4    0.77    0.15
  -7  14  -4    0.86    0.16
   7 -14   5    0.62    0.15
  -7  14   5    0.87    0.14
   7  14   5    0.54    0.15
  -7  14  -5    0.82    0.16
   7  14   5    0.63    0.15
   7 -14   6    0.58    0.17
  -7  14   6    0.56    0.13
   7  14   6    0.27    0.15
   7  14   6    0.77    0.19
  -7  14  -6    0.46    0.15
   7 -14   7    0.14    0.14
  -7  14   7   -0.21    0.11
   7  14   7    0.08    0.18
   7  14   7    0.24    0.16
   7 -14   8    1.10    0.20
  -7  14   8    0.79    0.16
   7  14   8    0.53    0.18
   7  14   8    0.55    0.18
  -8  14   0    5.01    0.26
   8 -14   0    5.32    0.23
   8 -14   1    0.11    0.10
  -8  14   1    0.07    0.11
  -8  14  -1    0.19    0.12
   8  14   1    0.29    0.10
   8  14   1    0.01    0.11
  -8  14   2   -0.01    0.10
   8 -14   2    0.17    0.11
   8  14   2    0.06    0.10
   8  14   2    0.13    0.12
  -8  14  -2    0.01    0.12
  -8  14   3    1.53    0.16
   8 -14   3    1.87    0.18
  -8  14  -3    2.12    0.21
   8  14   3    1.95    0.20
   8  14   3    1.78    0.17
  -8  14   4    0.17    0.11
   8 -14   4    0.07    0.13
  -8  14  -4    0.26    0.13
   8  14   4    0.22    0.13
   8  14   4    0.06    0.14
  -8  14   5    0.92    0.14
   8 -14   5    0.71    0.15
   8  14   5    0.92    0.18
   8  14   5    0.71    0.16
  -8  14  -5    0.83    0.17
   8 -14   6   -0.13    0.14
  -8  14   6   -0.11    0.11
   8  14   6    0.23    0.18
  -8  14  -6    0.04    0.14
   8  14   6    0.07    0.15
  -8  14   7    0.11    0.12
   8 -14   7   -0.03    0.15
   8  14   7   -0.01    0.15
   8  14   7    0.00    0.18
   8 -14   8    0.50    0.18
  -8  14   8    0.13    0.14
   8  14   8    0.59    0.18
   8  14   8    0.21    0.19
  -9  14   0    0.82    0.15
  -9  14   1    0.07    0.12
   9 -14   1    0.10    0.11
   9  14   1    0.05    0.11
  -9  14  -1    0.21    0.14
  -9  14   2    0.68    0.14
   9 -14   2    0.47    0.13
   9  14   2    0.54    0.12
  -9  14  -2    0.56    0.15
   9  14   2    0.64    0.14
   9 -14   3    0.25    0.13
  -9  14   3    0.46    0.13
   9  14   3    0.15    0.14
   9  14   3    0.58    0.13
  -9  14  -3    0.32    0.15
   9 -14   4    0.78    0.16
  -9  14   4    0.42    0.12
  -9  14  -4    0.56    0.15
   9  14   4    0.80    0.16
   9  14   4    0.87    0.18
   9 -14   5    0.05    0.12
  -9  14   5    0.14    0.11
  -9  14  -5    0.30    0.16
   9  14   5    0.27    0.14
   9  14   5   -0.09    0.13
  -9  14   6    0.28    0.13
   9 -14   6    0.12    0.15
  -9  14  -6   -0.09    0.14
   9  14   6   -0.06    0.14
   9  14   6    0.11    0.17
   9 -14   7    0.06    0.16
  -9  14   7    0.08    0.13
   9  14   7    0.21    0.20
   9  14   7   -0.02    0.16
 -10  14   0    0.21    0.13
 -10  14   1    0.34    0.12
 -10  14  -1    0.04    0.14
  10  14   1    0.38    0.13
 -10  14   2    0.00    0.11
  10 -14   2    0.11    0.11
 -10  14  -2   -0.01    0.14
  10  14   2   -0.22    0.12
  10 -14   3    0.42    0.13
 -10  14   3    0.41    0.13
  10  14   3    0.46    0.15
 -10  14  -3    0.48    0.17
  10  14   3    0.28    0.13
  10 -14   4    0.95    0.16
 -10  14   4    1.25    0.16
 -10  14  -4    1.07    0.19
  10  14   4    1.40    0.19
  10  14   4    1.23    0.17
  10 -14   5    0.40    0.15
 -10  14   5    0.13    0.12
 -10  14  -5    0.06    0.15
  10  14   5    0.36    0.15
  10  14   5    0.23    0.17
  10 -14   6    0.35    0.16
 -10  14   6    0.45    0.13
  10  14   6    0.58    0.18
  10  14   6    0.31    0.19
 -10  14  -6    0.13    0.17
  10 -14   7   -0.02    0.15
 -10  14   7    0.18    0.13
  10  14   7    0.26    0.20
  10  14   7    0.17    0.17
 -11  14   0    0.11    0.13
 -11  14   1   -0.15    0.12
  11  14   1   -0.03    0.12
 -11  14  -1    0.08    0.14
 -11  14   2    0.03    0.12
  11  14   2    0.14    0.14
 -11  14  -2    0.03    0.14
  11 -14   3    0.32    0.13
 -11  14   3    0.15    0.12
 -11  14  -3    0.21    0.17
  11  14   3    0.37    0.16
  11 -14   4    0.06    0.13
 -11  14   4    0.16    0.12
 -11  14  -4    0.06    0.15
  11  14   4    0.08    0.16
  11 -14   5    0.60    0.16
 -11  14   5    0.53    0.14
 -11  14  -5    0.92    0.19
  11  14   5    0.54    0.17
  11  14   5    0.47    0.18
 -11  14   6    0.38    0.13
  11 -14   6    0.03    0.14
  11  14   6    0.24    0.16
  11  14   6    0.01    0.19
 -11  14  -6    0.32    0.18
 -12  14   0    2.60    0.23
 -12  14   1    0.47    0.15
  12  14   1    0.79    0.15
 -12  14  -1    0.52    0.16
 -12  14   2    0.31    0.14
  12  14   2   -0.01    0.13
 -12  14  -2    0.08    0.16
 -12  14   3    0.44    0.14
  12  14   3    0.73    0.17
 -12  14  -3    0.34    0.15
 -12  14   4    0.35    0.13
 -12  14  -4    0.40    0.18
  12  14   4    0.46    0.18
  12 -14   5    0.31    0.17
 -12  14   5    0.51    0.14
 -12  14  -5    0.05    0.17
  12  14   5    0.28    0.18
  12 -14   6   -0.03    0.16
 -12  14   6    0.19    0.14
  12  14   6    0.19    0.19
 -12  14  -6    0.20    0.18
 -13  14   0    0.44    0.16
 -13  14   1   -0.13    0.13
  13  14   1   -0.13    0.13
 -13  14  -1   -0.25    0.14
 -13  14   2   -0.10    0.13
 -13  14  -2   -0.07    0.15
  13  14   2    0.27    0.15
 -13  14   3    0.14    0.13
 -13  14  -3    0.41    0.18
  13  14   3    0.35    0.17
 -13  14   4    0.29    0.14
  13  14   4    0.15    0.17
 -13  14  -4    0.27    0.18
 -13  14   5    0.17    0.13
 -13  14  -5    0.27    0.19
  13  14   5    0.05    0.19
 -14  14   0   -0.05    0.15
 -14  14   1    0.39    0.16
 -14  14  -1    0.04    0.16
 -14  14   2    0.08    0.14
  14  14   2   -0.09    0.16
 -14  14  -2    0.07    0.17
 -14  14   3    0.27    0.15
 -14  14  -3    0.29    0.18
  14  14   3    0.67    0.18
 -14  14   4    0.38    0.15
 -14  14  -4    0.11    0.17
  14  14   4    0.59    0.20
 -15  14   0    0.20    0.17
 -15  14   1   -0.04    0.15
 -15  14  -1   -0.12    0.17
 -15  14   2    0.24    0.16
 -15  14  -2    0.12    0.17
 -15  14  -3   -0.08    0.19
   0  15   0   11.86    0.40
   0  15   1   -0.03    0.09
   0  15  -1   -0.08    0.10
   0  15   2    0.18    0.11
   0  15  -2    0.28    0.11
   0  15  -3    0.04    0.09
   0  15   3   -0.08    0.12
   0  15   3    0.03    0.11
   0  15   4    0.50    0.13
   0  15   4    0.63    0.15
   0  15  -4    0.37    0.10
   0  15   5    0.12    0.12
   0  15   5    0.07    0.13
   0  15   6    2.01    0.19
   0  15   6    1.97    0.21
   0  15   7    0.16    0.13
   0  15   7   -0.08    0.14
   0  15   8   -0.09    0.14
   0  15   8    0.14    0.16
   0  15   9    0.08    0.15
   0  15   9    0.09    0.16
  -1  15   0    3.76    0.21
   1  15   0    3.76    0.19
   1  15  -1    1.44    0.14
  -1  15   1    1.11    0.14
   1  15   1    1.21    0.15
  -1  15  -1    1.44    0.15
   1  15  -2    0.19    0.10
  -1  15   2   -0.10    0.11
   1  15   2   -0.09    0.11
  -1  15  -2    0.17    0.10
   1  15   2   -0.07    0.10
   1  15  -3    0.22    0.09
  -1  15   3    0.05    0.11
  -1  15   3    0.24    0.12
   1  15   3    0.40    0.13
  -1  15  -3    0.30    0.11
   1  15   3    0.19    0.11
  -1  15   4   -0.07    0.12
  -1  15   4    0.13    0.12
   1  15  -4    0.20    0.09
   1  15   4    0.13    0.12
  -1  15  -4    0.07    0.10
   1  15   4    0.34    0.14
  -1  15   5    1.08    0.15
  -1  15   5    0.60    0.15
   1  15   5    1.04    0.15
   1  15   5    1.02    0.17
  -1  15   6    0.45    0.14
  -1  15   6    0.72    0.14
   1  15   6    0.41    0.16
   1  15   6    0.77    0.15
  -1  15   7    0.41    0.16
  -1  15   7    0.45    0.14
   1  15   7    0.74    0.17
   1  15   7    0.61    0.15
  -1  15   8    0.15    0.15
  -1  15   8    0.02    0.14
   1  15   8    0.50    0.16
   1  15   8    0.18    0.16
  -1  15   9    0.54    0.17
   1 -15   9    0.22    0.15
  -1  15   9    0.45    0.17
   1  15   9    0.30    0.17
   1  15   9    0.21    0.17
   2  15   0    0.85    0.12
  -2  15   0    0.98    0.13
  -2  15   1    4.97    0.25
   2  15  -1    5.06    0.23
   2  15   1    4.87    0.24
  -2  15  -1    5.42    0.25
  -2  15   2    0.56    0.12
   2  15  -2    0.55    0.11
   2  15   2    0.53    0.13
  -2  15  -2    0.79    0.13
   2  15   2    0.59    0.13
  -2  15   3    0.11    0.12
   2  15  -3    0.23    0.09
   2  15   3    0.04    0.12
  -2  15  -3    0.26    0.11
   2  15   3    0.28    0.13
  -2  15   4   -0.02    0.11
  -2  15   4    0.03    0.10
   2  15   4   -0.01    0.12
   2  15   4    0.06    0.10
  -2  15  -4   -0.06    0.10
  -2  15   5    0.72    0.15
  -2  15   5    0.74    0.14
   2  15   5    0.33    0.14
   2  15   5    0.47    0.15
  -2  15  -5    0.56    0.12
  -2  15   6    0.05    0.13
  -2  15   6    0.12    0.12
   2  15   6    0.27    0.15
   2  15   6    0.24    0.12
  -2  15   7    0.21    0.14
  -2  15   7    0.29    0.14
   2  15   7    0.12    0.13
   2  15   7    0.09    0.14
  -2  15   8    0.10    0.14
  -2  15   8    0.08    0.13
   2  15   8   -0.17    0.14
   2  15   8   -0.07    0.16
   2 -15   9    0.98    0.18
  -2  15   9    0.98    0.19
  -2  15   9    1.03    0.18
   2  15   9    1.36    0.23
   2  15   9    1.21    0.20
   3  15   0    0.03    0.08
  -3  15   0    0.07    0.11
   3  15  -1    2.40    0.17
  -3  15   1    2.83    0.20
  -3  15  -1    2.59    0.18
   3  15   1    2.58    0.18
  -3  15   2    0.18    0.10
   3  15  -2    0.16    0.09
   3  15   2    0.10    0.11
  -3  15  -2    0.06    0.10
   3  15   2   -0.03    0.12
  -3  15   3    0.01    0.11
   3  15  -3    0.06    0.08
   3  15   3    0.12    0.12
   3  15   3   -0.07    0.11
  -3  15  -3   -0.13    0.11
  -3  15   4    0.36    0.13
  -3  15   4    0.48    0.13
   3  15   4    0.56    0.14
  -3  15  -4    0.62    0.13
   3  15   4    0.42    0.15
  -3  15   5    0.97    0.15
  -3  15   5    0.75    0.14
   3  15   5    0.82    0.16
   3  15   5    0.89    0.17
  -3  15  -5    1.03    0.14
  -3  15   6    0.64    0.14
  -3  15   6    0.52    0.15
   3  15   6    0.55    0.15
   3  15   6    0.38    0.15
  -3  15   7    0.44    0.14
  -3  15   7    0.45    0.14
   3  15   7    0.36    0.17
   3  15   7    0.20    0.15
  -3  15   8    0.36    0.15
   3 -15   8    0.39    0.16
  -3  15   8    0.43    0.15
   3  15   8    0.69    0.18
   3  15   8    0.35    0.18
   3 -15   9    0.03    0.16
  -3  15   9    0.18    0.16
  -3  15   9    0.05    0.15
   3  15   9    0.21    0.19
   3  15   9    0.09    0.17
   4  15   0    7.04    0.28
  -4  15   0    7.90    0.31
   4  15  -1    0.65    0.11
  -4  15   1    0.77    0.14
  -4  15  -1    0.73    0.14
   4  15   1    0.53    0.12
  -4  15   2    0.32    0.12
   4  15  -2    0.21    0.09
   4  15   2    0.14    0.12
   4  15   2    0.30    0.12
  -4  15  -2    0.22    0.11
  -4  15   3    0.17    0.12
   4  15   3   -0.05    0.10
   4  15   3    0.31    0.13
  -4  15  -3    0.00    0.10
  -4  15   4    0.36    0.12
   4  15   4    0.36    0.12
   4  15   4    0.41    0.12
  -4  15  -4    0.48    0.12
  -4  15   5    0.68    0.14
  -4  15   5    0.62    0.13
   4  15   5    0.65    0.15
  -4  15  -5    0.76    0.14
   4  15   5    0.90    0.16
  -4  15   6    1.09    0.15
  -4  15   6    1.06    0.16
   4  15   6    0.82    0.16
   4  15   6    0.77    0.16
  -4  15   7    0.41    0.14
  -4  15   7    0.36    0.13
   4 -15   7    0.61    0.17
   4  15   7    0.29    0.17
   4  15   7    0.30    0.16
  -4  15   8    0.14    0.13
   4 -15   8   -0.17    0.14
  -4  15   8    0.03    0.14
   4  15   8    0.24    0.16
   4  15   8   -0.05    0.17
  -4  15   9    0.40    0.15
   4 -15   9    0.00    0.15
  -4  15   9    0.62    0.17
   4  15   9    0.35    0.18
   4  15   9   -0.16    0.18
  -5  15   0    6.42    0.29
   5  15   0    6.35    0.26
  -5  15   1    1.07    0.14
   5  15  -1    1.08    0.13
  -5  15  -1    1.24    0.16
   5  15   1    1.28    0.15
   5  15   1    1.06    0.15
  -5  15   2    0.01    0.11
   5  15  -2   -0.03    0.07
   5  15   2    0.03    0.10
   5  15   2    0.13    0.13
  -5  15  -2    0.02    0.11
  -5  15   3    0.20    0.12
   5  15   3    0.20    0.12
   5  15   3    0.15    0.12
  -5  15  -3    0.28    0.12
  -5  15   4   -0.16    0.09
   5  15   4    0.21    0.12
  -5  15  -4    0.04    0.12
   5  15   4    0.03    0.13
  -5  15   5    0.60    0.13
  -5  15  -5    0.52    0.13
   5  15   5    0.90    0.16
   5  15   5    0.56    0.17
  -5  15   6    0.33    0.13
  -5  15   6    0.45    0.13
   5 -15   6    0.21    0.15
   5  15   6    0.35    0.17
   5  15   6    0.32    0.15
  -5  15   7    0.09    0.13
   5 -15   7    0.27    0.16
  -5  15   7    0.10    0.13
   5  15   7    0.16    0.15
   5  15   7    0.26    0.18
  -5  15   8    0.69    0.16
  -5  15   8    0.64    0.15
   5 -15   8    0.66    0.19
   5  15   8    0.48    0.17
   5  15   8    0.36    0.20
  -6  15   0    2.91    0.21
   6  15   0    3.50    0.19
   6  15  -1    1.42    0.13
  -6  15   1    1.29    0.15
   6  15   1    1.35    0.15
   6  15   1    1.10    0.16
  -6  15  -1    1.26    0.16
  -6  15   2    2.13    0.18
  -6  15  -2    1.92    0.18
   6  15   2    2.00    0.18
   6  15   2    1.70    0.16
  -6  15   3    0.13    0.11
   6  15   3    0.12    0.10
   6  15   3    0.27    0.13
  -6  15  -3    0.31    0.13
  -6  15   4    0.22    0.11
   6  15   4    0.35    0.15
   6  15   4    0.24    0.13
  -6  15  -4    0.32    0.14
  -6  15   5    0.27    0.12
   6 -15   5    0.55    0.15
   6  15   5    0.19    0.13
  -6  15  -5    0.30    0.13
   6  15   5    0.35    0.16
   6 -15   6    0.54    0.15
  -6  15   6    0.39    0.14
  -6  15  -6    0.59    0.15
   6  15   6    0.28    0.14
   6  15   6    0.66    0.19
  -6  15   7    0.30    0.13
   6 -15   7    0.08    0.14
  -6  15   7    0.23    0.13
   6  15   7    0.27    0.16
   6  15   7    0.57    0.19
   6 -15   8   -0.04    0.17
  -6  15   8   -0.04    0.13
  -6  15   8    0.03    0.13
   6  15   8   -0.09    0.18
   6  15   8    0.05    0.15
   7  15   0    1.08    0.13
  -7  15   0    1.05    0.14
  -7  15   1    1.12    0.15
   7  15   1    1.11    0.15
   7  15   1    1.42    0.15
  -7  15  -1    1.23    0.17
  -7  15   2    0.13    0.11
  -7  15  -2    0.12    0.13
   7  15   2    0.24    0.13
   7  15   2    0.10    0.10
  -7  15   3    0.62    0.13
   7 -15   3    0.52    0.14
   7  15   3    0.91    0.16
  -7  15  -3    0.52    0.14
   7  15   3    0.65    0.13
  -7  15   4    0.20    0.12
   7 -15   4    0.35    0.14
   7  15   4    0.57    0.15
   7  15   4    0.42    0.14
  -7  15  -4    0.38    0.13
  -7  15   5    0.65    0.14
   7 -15   5    0.27    0.15
   7  15   5    0.51    0.18
   7  15   5    0.52    0.15
  -7  15  -5    0.54    0.14
   7 -15   6    0.38    0.16
  -7  15   6   -0.07    0.12
   7  15   6    0.27    0.15
   7  15   6    0.32    0.17
  -7  15  -6    0.25    0.14
  -7  15   7   -0.06    0.12
   7 -15   7    0.09    0.16
   7  15   7   -0.06    0.14
   7  15   7    0.19    0.18
   7 -15   8    0.26    0.18
  -7  15   8    0.61    0.15
   7  15   8    0.34    0.19
   7  15   8    0.36    0.20
   8 -15   0    1.43    0.14
  -8  15   0    1.21    0.16
   8 -15   1    0.79    0.13
  -8  15   1    0.69    0.13
   8  15   1    0.66    0.12
   8  15   1    0.89    0.15
  -8  15  -1    0.71    0.15
  -8  15   2    0.06    0.11
   8 -15   2   -0.02    0.11
   8  15   2    0.01    0.11
  -8  15  -2    0.16    0.13
   8  15   2    0.05    0.11
  -8  15   3    0.15    0.12
   8 -15   3    0.16    0.12
   8  15   3    0.04    0.11
  -8  15  -3    0.21    0.14
   8  15   3    0.25    0.12
   8 -15   4    0.21    0.12
  -8  15   4    0.39    0.13
   8  15   4    0.32    0.16
  -8  15  -4    0.18    0.13
   8  15   4    0.24    0.12
   8 -15   5    0.96    0.18
  -8  15   5    1.04    0.15
   8  15   5    0.83    0.19
  -8  15  -5    1.01    0.18
   8  15   5    0.93    0.16
   8 -15   6    0.10    0.15
  -8  15   6    0.16    0.12
   8  15   6   -0.18    0.16
  -8  15  -6    0.01    0.14
   8  15   6    0.12    0.14
   8 -15   7    0.68    0.18
  -8  15   7    0.64    0.15
   8  15   7    0.37    0.17
   8  15   7    0.37    0.20
  -8  15   8    0.22    0.14
   8 -15   8    0.17    0.17
   8  15   8    0.07    0.20
   8  15   8    0.27    0.17
  -9  15   0    2.17    0.20
   9 -15   1    2.08    0.18
  -9  15   1    2.15    0.19
   9  15   1    2.75    0.21
  -9  15  -1    2.15    0.21
  -9  15   2    0.34    0.12
   9 -15   2   -0.15    0.11
  -9  15  -2    0.19    0.13
   9  15   2    0.31    0.12
   9  15   2    0.35    0.14
  -9  15   3    0.04    0.12
   9 -15   3   -0.12    0.12
   9  15   3    0.16    0.13
   9  15   3    0.14    0.12
  -9  15  -3    0.10    0.14
   9 -15   4    0.05    0.14
  -9  15   4    0.32    0.13
  -9  15  -4    0.26    0.14
   9  15   4    0.12    0.12
   9  15   4    0.27    0.16
   9 -15   5    0.12    0.15
  -9  15   5   -0.04    0.12
   9  15   5   -0.10    0.16
   9  15   5   -0.21    0.12
  -9  15  -5    0.27    0.16
  -9  15   6   -0.11    0.12
   9 -15   6    0.20    0.15
   9  15   6   -0.03    0.15
  -9  15  -6   -0.21    0.15
   9  15   6    0.11    0.18
  -9  15   7    0.09    0.13
   9 -15   7   -0.27    0.14
   9  15   7    0.00    0.18
   9  15   7   -0.17    0.14
 -10  15   0    2.49    0.22
 -10  15   1    0.06    0.13
 -10  15  -1   -0.27    0.12
  10  15   1   -0.05    0.13
  10 -15   2    1.05    0.15
 -10  15   2    0.86    0.15
 -10  15  -2    0.93    0.17
  10  15   2    1.47    0.18
  10 -15   3    0.12    0.13
 -10  15   3    0.10    0.12
  10  15   3    0.00    0.12
  10  15   3    0.43    0.16
 -10  15  -3    0.18    0.16
 -10  15   4    0.66    0.15
  10 -15   4    0.72    0.15
 -10  15  -4    0.41    0.17
  10  15   4    0.78    0.16
  10  15   4    0.53    0.17
  10 -15   5    0.15    0.15
 -10  15   5    0.04    0.12
  10  15   5    0.17    0.15
 -10  15  -5    0.07    0.15
  10  15   5    0.30    0.17
  10 -15   6    0.30    0.17
 -10  15   6    0.10    0.13
  10  15   6    0.33    0.19
 -10  15  -6    0.20    0.17
  10  15   6    0.15    0.16
 -10  15   7    0.38    0.15
  10 -15   7    0.39    0.18
  10  15   7    0.57    0.22
  10  15   7    0.25    0.18
 -11  15   0    1.30    0.18
 -11  15   1   -0.09    0.13
 -11  15  -1    0.34    0.15
  11  15   1    0.37    0.14
 -11  15   2    0.09    0.13
  11  15   2    0.07    0.14
 -11  15  -2   -0.13    0.14
 -11  15   3    0.83    0.16
  11 -15   3    0.75    0.15
  11  15   3    0.59    0.16
 -11  15  -3    0.86    0.19
 -11  15   4    0.43    0.13
  11 -15   4    0.06    0.14
 -11  15  -4    0.27    0.16
  11  15   4    0.28    0.16
  11 -15   5    0.16    0.15
 -11  15   5    0.16    0.13
  11  15   5    0.50    0.17
  11  15   5    0.32    0.18
 -11  15  -5    0.38    0.18
  11 -15   6   -0.02    0.16
 -11  15   6    0.08    0.13
  11  15   6    0.05    0.16
 -11  15  -6   -0.06    0.17
  11  15   6    0.52    0.21
 -12  15   0    0.16    0.15
 -12  15   1    0.28    0.15
  12  15   1    0.22    0.14
 -12  15  -1    0.29    0.16
 -12  15   2   -0.04    0.13
 -12  15  -2   -0.11    0.15
  12  15   2    0.01    0.14
 -12  15   3   -0.01    0.13
 -12  15  -3    0.16    0.15
  12  15   3    0.13    0.16
 -12  15   4    0.14    0.13
  12  15   4    0.01    0.16
 -12  15  -4    0.15    0.17
 -12  15   5    0.02    0.13
 -12  15  -5    0.59    0.20
  12  15   5    0.25    0.19
 -13  15   0    0.22    0.15
 -13  15   1    1.21    0.19
 -13  15  -1    0.98    0.19
 -13  15   2    0.61    0.16
  13  15   2    0.70    0.17
 -13  15  -2    0.92    0.19
 -13  15   3    0.59    0.16
  13  15   3    0.59    0.18
 -13  15  -3    0.75    0.20
 -13  15   4   -0.08    0.13
  13  15   4    0.06    0.17
 -13  15  -4   -0.25    0.16
 -13  15  -5   -0.09    0.17
  13  15   5   -0.02    0.19
 -14  15   0    0.85    0.19
 -14  15   1   -0.20    0.14
 -14  15  -1    0.17    0.16
 -14  15   2    0.21    0.15
 -14  15  -2    0.43    0.18
 -14  15   3   -0.02    0.14
  14  15   3    0.37    0.18
 -14  15  -3   -0.15    0.16
 -15  15   0    0.43    0.18
 -15  15   1   -0.03    0.16
 -15  15  -1   -0.06    0.17
 -15  15  -2   -0.15    0.16
   0  16   0    0.86    0.13
   0  16   1   -0.10    0.10
   0  16  -1    0.02    0.11
   0  16   2   10.38    0.39
   0  16  -2   11.08    0.38
   0  16   3    0.06    0.11
   0  16   3   -0.17    0.11
   0  16  -3    0.11    0.10
   0  16   4    0.48    0.14
   0  16   4    0.28    0.11
   0  16  -4    0.21    0.10
   0  16   5    0.18    0.14
   0  16   5   -0.18    0.11
   0  16   6    1.07    0.18
   0  16   6    0.91    0.15
   0  16   7    0.05    0.14
   0  16   7    0.07    0.14
   0  16   8    1.22    0.18
   0  16   8    1.41    0.21
   0  16   9    0.11    0.16
   0  16   9   -0.07    0.15
  -1  16   0    0.31    0.12
   1  16   0    0.33    0.11
  -1  16   1    0.33    0.12
   1  16  -1    0.41    0.12
   1  16   1    0.51    0.13
  -1  16  -1    0.45    0.13
  -1  16   2    6.20    0.28
   1  16  -2    6.22    0.26
  -1  16  -2    5.63    0.26
   1  16   2    5.74    0.28
  -1  16   3    0.19    0.11
   1  16  -3    0.25    0.10
  -1  16   3    0.06    0.11
   1  16   3    0.26    0.12
   1  16   3    0.06    0.11
  -1  16  -3    0.05    0.10
  -1  16   4    0.15    0.11
  -1  16   4    0.10    0.11
  -1  16  -4    0.14    0.10
   1  16   4    0.14    0.12
   1  16   4    0.05    0.12
  -1  16   5    0.06    0.12
  -1  16   5    0.08    0.11
   1  16   5    0.11    0.13
   1  16   5    0.08    0.14
  -1  16   6    0.22    0.14
  -1  16   6    0.28    0.13
   1  16   6    0.17    0.13
   1  16   6    0.26    0.13
  -1  16   7    0.37    0.15
  -1  16   7    0.17    0.14
   1  16   7    0.76    0.18
   1  16   7    0.35    0.14
  -1  16   8    0.43    0.16
  -1  16   8    0.39    0.16
   1  16   8    0.21    0.16
   1  16   8    0.49    0.18
  -1  16   9    0.13    0.16
   1 -16   9   -0.07    0.15
  -1  16   9    0.30    0.16
   1  16   9    0.05    0.16
   1  16   9    0.14    0.16
  -2  16   0    0.28    0.12
   2  16   0    0.39    0.11
   2  16  -1    0.83    0.12
  -2  16   1    1.07    0.15
  -2  16  -1    0.57    0.12
   2  16   1    0.52    0.12
  -2  16   2    0.29    0.12
   2  16  -2    0.20    0.10
   2  16   2    0.30    0.12
  -2  16  -2    0.06    0.11
   2  16   2    0.13    0.13
  -2  16   3    0.66    0.13
   2  16  -3    0.60    0.11
  -2  16  -3    0.83    0.14
   2  16   3    0.26    0.12
   2  16   3    0.64    0.14
  -2  16   4    0.08    0.10
  -2  16   4    0.07    0.12
   2  16   4   -0.07    0.11
   2  16   4    0.23    0.14
  -2  16  -4   -0.15    0.10
  -2  16   5    0.56    0.13
  -2  16   5    0.50    0.14
   2  16   5    0.73    0.15
  -2  16  -5    0.64    0.14
   2  16   5    0.51    0.15
  -2  16   6   -0.13    0.13
  -2  16   6   -0.04    0.12
   2  16   6   -0.07    0.13
   2  16   6   -0.06    0.13
  -2  16   7    0.79    0.16
  -2  16   7    0.93    0.17
   2  16   7    0.87    0.17
   2  16   7    0.88    0.17
  -2  16   8    0.00    0.14
  -2  16   8    0.16    0.13
   2  16   8   -0.01    0.15
   2  16   8    0.31    0.18
  -2  16   9   -0.16    0.14
  -2  16   9    0.16    0.16
   2 -16   9   -0.14    0.14
   2  16   9   -0.34    0.16
   2  16   9    0.07    0.17
   3  16   0   -0.01    0.10
  -3  16   0    0.28    0.13
  -3  16   1    0.49    0.12
   3  16  -1    0.44    0.11
   3  16   1    0.67    0.13
  -3  16  -1    0.33    0.13
  -3  16   2    4.71    0.25
   3  16  -2    4.66    0.22
   3  16   2    5.01    0.26
   3  16   2    4.89    0.27
  -3  16  -2    4.52    0.25
  -3  16   3    0.56    0.14
   3  16   3    0.38    0.12
  -3  16  -3    0.22    0.11
   3  16   3    0.49    0.13
  -3  16   4    0.24    0.12
  -3  16  -4   -0.13    0.10
   3  16   4   -0.04    0.12
   3  16   4    0.42    0.14
  -3  16   5    0.60    0.14
  -3  16   5    0.61    0.14
   3  16   5    0.42    0.14
  -3  16  -5    0.43    0.12
   3  16   5    0.50    0.16
  -3  16   6    0.00    0.13
  -3  16   6    0.23    0.14
   3  16   6    0.20    0.16
   3  16   6    0.14    0.13
  -3  16   7    0.17    0.14
  -3  16   7    0.46    0.15
   3  16   7    0.58    0.18
   3  16   7    0.34    0.15
   3 -16   8    0.19    0.15
  -3  16   8    0.16    0.14
  -3  16   8    0.14    0.15
   3  16   8   -0.07    0.13
   3  16   8    0.15    0.18
   3  16   9    0.06    0.18
   4  16   0    0.07    0.10
  -4  16   0    0.24    0.11
   4  16  -1    1.69    0.15
  -4  16   1    1.35    0.17
  -4  16  -1    1.78    0.18
   4  16   1    1.70    0.16
  -4  16   2    5.22    0.27
   4  16  -2    5.55    0.22
  -4  16  -2    5.05    0.27
   4  16   2    5.56    0.27
   4  16   2    5.43    0.29
  -4  16   3    0.93    0.15
   4  16   3    0.82    0.15
  -4  16  -3    1.02    0.15
   4  16   3    1.19    0.15
  -4  16   4    0.02    0.11
  -4  16  -4    0.13    0.12
   4  16   4    0.18    0.13
   4  16   4    0.11    0.13
  -4  16   5   -0.06    0.11
  -4  16   5    0.06    0.12
   4  16   5    0.11    0.12
   4  16   5    0.15    0.15
  -4  16  -5   -0.07    0.11
  -4  16   6    0.34    0.14
  -4  16   6    0.56    0.14
   4  16   6    0.59    0.16
   4  16   6    0.67    0.18
  -4  16   7    0.54    0.15
   4 -16   7    0.33    0.16
  -4  16   7    0.30    0.15
   4  16   7    0.28    0.17
   4  16   7    0.71    0.16
  -4  16   8    0.49    0.16
   4 -16   8    0.56    0.18
  -4  16   8    0.70    0.17
   4  16   8    0.50    0.16
   4  16   8    0.73    0.21
  -5  16   0    0.28    0.13
   5  16   0    0.14    0.10
   5  16  -1    1.94    0.15
  -5  16   1    2.01    0.19
   5  16   1    2.05    0.17
  -5  16  -1    1.96    0.19
  -5  16   2    2.50    0.19
   5  16   2    2.69    0.19
   5  16   2    2.73    0.20
  -5  16  -2    2.44    0.19
  -5  16   3    0.16    0.12
   5  16   3    0.16    0.11
   5  16   3    0.11    0.13
  -5  16  -3    0.20    0.13
  -5  16   4    0.31    0.12
   5  16   4    0.04    0.13
   5  16   4    0.09    0.13
  -5  16  -4    0.31    0.13
  -5  16   5    0.31    0.13
   5  16   5    0.29    0.14
  -5  16  -5    0.17    0.13
   5  16   5    0.28    0.16
  -5  16   6    0.48    0.14
  -5  16   6    0.35    0.14
   5  16   6    0.28    0.13
   5  16   6    0.20    0.16
  -5  16   7    0.53    0.15
  -5  16   7    0.53    0.15
   5 -16   7    0.13    0.16
   5  16   7    0.45    0.18
   5  16   7    0.29    0.16
  -5  16   8    0.23    0.15
  -5  16   8    0.31    0.16
   5 -16   8    0.14    0.17
   5  16   8    0.05    0.17
   5  16   8    0.38    0.18
  -6  16   0    0.98    0.14
   6  16   0    0.94    0.13
  -6  16   1    0.33    0.12
   6  16  -1    0.28    0.10
   6  16   1    0.30    0.10
  -6  16  -1    0.27    0.14
  -6  16   2    0.63    0.13
   6  16   2    0.58    0.13
   6  16   2    0.74    0.15
  -6  16  -2    0.76    0.15
  -6  16   3    0.33    0.12
   6  16   3    0.14    0.14
  -6  16  -3    0.35    0.13
   6  16   3    0.41    0.13
  -6  16   4    0.16    0.12
   6  16   4    0.10    0.12
  -6  16  -4    0.02    0.13
   6  16   4    0.25    0.12
   6 -16   5    0.37    0.15
  -6  16   5    0.23    0.13
   6  16   5    0.47    0.15
  -6  16  -5    0.35    0.14
   6  16   5    0.43    0.17
  -6  16   6    0.04    0.12
   6 -16   6    0.11    0.14
   6  16   6   -0.10    0.14
   6  16   6    0.07    0.16
  -6  16   7    0.56    0.15
   6 -16   7    0.32    0.16
  -6  16   7    0.49    0.14
   6  16   7    0.43    0.19
   6  16   7    0.89    0.19
   6 -16   8   -0.17    0.16
  -6  16   8   -0.01    0.13
  -6  16   8    0.14    0.14
   6  16   8   -0.10    0.16
   6  16   8    0.08    0.16
  -7  16   0    0.21    0.12
   7  16   0    0.45    0.11
  -7  16   1    0.99    0.16
  -7  16  -1    1.29    0.17
   7  16   1    1.03    0.14
   7  16   1    1.23    0.16
  -7  16   2    1.46    0.17
   7  16   2    1.48    0.16
  -7  16  -2    1.77    0.20
   7  16   2    2.24    0.20
  -7  16   3    0.93    0.15
  -7  16  -3    1.21    0.18
   7  16   3    0.87    0.17
   7  16   3    0.81    0.15
   7 -16   4    0.13    0.13
  -7  16   4    0.15    0.12
  -7  16  -4    0.05    0.13
   7  16   4    0.11    0.11
   7  16   4   -0.01    0.14
   7 -16   5    1.10    0.18
  -7  16   5    1.04    0.15
  -7  16  -5    1.14    0.16
   7  16   5    0.56    0.15
   7  16   5    1.05    0.19
  -7  16   6    0.19    0.13
   7 -16   6    0.00    0.15
   7  16   6   -0.10    0.16
  -7  16  -6   -0.07    0.14
   7  16   6    0.32    0.15
  -7  16   7    0.51    0.15
   7 -16   7    0.47    0.18
   7  16   7    0.35    0.17
   7  16   7    0.27    0.19
   7 -16   8    0.10    0.17
  -7  16   8    0.09    0.15
   7  16   8    0.30    0.20
   7  16   8    0.31    0.18
  -8  16   0    0.61    0.14
   8 -16   0    0.68    0.12
   8 -16   1    1.28    0.15
  -8  16   1    1.46    0.17
   8  16   1    1.26    0.16
  -8  16  -1    1.14    0.16
   8  16   1    1.63    0.16
   8 -16   2    0.40    0.13
  -8  16   2    0.70    0.14
   8  16   2    0.64    0.14
  -8  16  -2    0.43    0.14
   8  16   2    0.49    0.14
   8 -16   3    0.76    0.15
  -8  16   3    1.07    0.15
   8  16   3    1.02    0.17
   8  16   3    1.04    0.16
  -8  16  -3    0.90    0.16
  -8  16   4    0.11    0.12
   8 -16   4    0.07    0.13
  -8  16  -4    0.10    0.14
   8  16   4    0.39    0.14
   8  16   4   -0.15    0.15
  -8  16   5   -0.06    0.12
   8 -16   5   -0.06    0.14
   8  16   5   -0.04    0.16
   8  16   5    0.16    0.15
  -8  16  -5    0.14    0.14
  -8  16   6    0.06    0.12
   8 -16   6    0.20    0.16
  -8  16  -6    0.09    0.14
   8  16   6   -0.01    0.15
   8  16   6   -0.09    0.17
  -8  16   7    0.62    0.16
   8 -16   7    0.74    0.19
   8  16   7    0.20    0.20
   8  16   7    0.40    0.17
  -9  16   0    1.30    0.18
  -9  16   1    0.87    0.16
   9 -16   1    1.30    0.15
   9  16   1    1.04    0.16
  -9  16  -1    1.17    0.18
   9 -16   2    0.80    0.14
  -9  16   2    0.57    0.14
  -9  16  -2    0.50    0.16
   9  16   2    1.02    0.15
   9  16   2    0.60    0.15
   9 -16   3    0.16    0.13
  -9  16   3    0.50    0.14
  -9  16  -3    0.16    0.14
   9  16   3    0.43    0.14
   9  16   3    0.32    0.15
  -9  16   4    0.38    0.13
   9 -16   4    0.20    0.15
  -9  16  -4    0.34    0.16
   9  16   4    0.42    0.17
   9  16   4    0.53    0.15
   9 -16   5    0.26    0.15
  -9  16   5    0.40    0.13
  -9  16  -5    0.60    0.18
   9  16   5   -0.04    0.14
   9  16   5    0.43    0.18
  -9  16   6    0.20    0.14
   9 -16   6    0.41    0.15
   9  16   6    0.07    0.18
  -9  16  -6    0.22    0.17
   9  16   6    0.36    0.17
  -9  16   7    0.29    0.15
   9 -16   7    0.20    0.17
   9  16   7    0.50    0.22
   9  16   7    0.66    0.19
 -10  16   0    1.22    0.18
 -10  16   1    0.19    0.14
 -10  16  -1    0.07    0.13
  10  16   1   -0.04    0.13
 -10  16   2    0.68    0.15
  10 -16   2    0.75    0.14
  10  16   2    0.66    0.16
 -10  16  -2    1.09    0.19
 -10  16   3   -0.03    0.12
  10 -16   3    0.00    0.13
 -10  16  -3   -0.15    0.13
  10  16   3    0.11    0.15
 -10  16   4    0.07    0.13
  10 -16   4    0.09    0.13
  10  16   4    0.31    0.14
  10  16   4    0.49    0.17
 -10  16  -4    0.37    0.17
  10 -16   5    0.14    0.14
 -10  16   5    0.03    0.13
  10  16   5   -0.08    0.16
  10  16   5    0.09    0.15
 -10  16  -5   -0.14    0.16
  10 -16   6   -0.14    0.15
 -10  16   6    0.12    0.13
  10  16   6    0.31    0.20
 -10  16  -6   -0.12    0.16
  10  16   6    0.13    0.14
 -11  16   0    1.17    0.18
 -11  16   1    0.18    0.14
 -11  16  -1    0.34    0.16
 -11  16   2    0.33    0.14
 -11  16  -2    0.42    0.17
  11  16   2    0.14    0.14
 -11  16   3    0.87    0.16
  11  16   3    1.12    0.19
 -11  16  -3    0.70    0.18
  11 -16   4    0.32    0.15
 -11  16   4    0.09    0.13
 -11  16  -4    0.21    0.15
  11  16   4    0.14    0.16
 -11  16   5    0.61    0.15
  11 -16   5    0.27    0.15
  11  16   5    0.91    0.20
 -11  16  -5    0.63    0.18
  11 -16   6    0.07    0.17
 -11  16   6    0.02    0.13
 -11  16  -6    0.14    0.17
  11  16   6    0.16    0.19
  11  16   6   -0.26    0.16
 -12  16   0    0.61    0.17
 -12  16   1   -0.04    0.14
 -12  16  -1    0.15    0.16
 -12  16   2   -0.19    0.13
 -12  16  -2    0.01    0.15
  12  16   2   -0.10    0.14
 -12  16   3    0.17    0.14
  12  16   3   -0.01    0.16
 -12  16  -3    0.19    0.18
 -12  16   4    0.24    0.14
  12  16   4    0.30    0.18
 -12  16  -4    0.16    0.18
 -12  16   5   -0.06    0.13
 -12  16  -5   -0.18    0.15
  12  16   5   -0.17    0.17
 -13  16   0    1.17    0.20
 -13  16   1    0.44    0.16
 -13  16  -1    0.33    0.17
 -13  16   2    0.48    0.16
 -13  16  -2   -0.02    0.17
  13  16   2    0.15    0.16
 -13  16   3    0.26    0.15
  13  16   3    0.47    0.18
 -13  16  -3    0.21    0.18
 -13  16   4    0.01    0.14
  13  16   4    0.00    0.18
 -13  16  -4    0.26    0.19
 -14  16   0    0.54    0.18
 -14  16   1    0.11    0.16
 -14  16  -1    0.01    0.17
 -14  16   2    0.61    0.18
 -14  16  -2    0.71    0.21
 -14  16   3    0.16    0.16
  14  16   3    0.00    0.17
 -14  16  -3   -0.08    0.18
   0  17   0    2.66    0.20
   0  17   1   -0.07    0.12
   0  17  -1   -0.13    0.10
   0  17  -2    0.49    0.13
   0  17   2    0.64    0.14
   0  17  -3   -0.07    0.09
   0  17   3    0.07    0.12
   0  17   3   -0.07    0.12
   0  17   4    0.23    0.12
   0  17   4    0.36    0.13
   0  17  -4    0.20    0.11
   0  17   5    0.12    0.13
   0  17   5   -0.06    0.13
   0  17   6    2.01    0.19
   0  17   6    2.20    0.23
   0  17   7    0.06    0.13
   0  17   7   -0.13    0.13
   0  17   8    0.52    0.17
   0  17   8    0.94    0.19
   1  17   0    4.32    0.24
  -1  17   0    4.36    0.25
  -1  17   1    4.82    0.25
   1  17  -1    4.72    0.24
  -1  17  -1    4.61    0.25
   1  17   1    4.39    0.23
   1  17  -2    0.74    0.13
  -1  17   2    1.06    0.16
   1  17   2    1.11    0.16
  -1  17  -2    0.86    0.13
   1  17  -3    0.32    0.10
  -1  17   3    0.31    0.13
   1  17   3    0.18    0.13
   1  17   3    0.37    0.13
  -1  17  -3    0.19    0.11
  -1  17   4    0.44    0.14
  -1  17   4    0.21    0.13
   1  17   4    0.36    0.12
  -1  17  -4    0.41    0.12
   1  17   4    0.47    0.14
  -1  17   5    0.13    0.12
  -1  17   5    0.19    0.14
   1  17   5    0.32    0.15
   1  17   5    0.21    0.12
  -1  17   6    0.46    0.14
  -1  17   6    0.48    0.16
   1  17   6    0.34    0.15
   1  17   6    0.30    0.13
  -1  17   7   -0.02    0.12
  -1  17   7    0.16    0.14
   1  17   7   -0.01    0.14
   1  17   7   -0.37    0.14
  -1  17   8    0.05    0.14
  -1  17   8    0.05    0.15
   1  17   8    0.07    0.15
   1  17   8    0.02    0.14
  -2  17   0    0.37    0.14
   2  17   0    0.51    0.13
  -2  17   1   26.46    0.75
   2  17  -1   25.57    0.74
  -2  17  -1   24.74    0.75
   2  17   1   25.25    0.75
  -2  17   2    0.06    0.12
   2  17  -2    0.23    0.10
   2  17   2    0.29    0.12
  -2  17  -2    0.23    0.11
   2  17  -3    1.89    0.15
  -2  17   3    1.76    0.17
   2  17   3    1.89    0.19
  -2  17  -3    2.22    0.18
   2  17   3    1.81    0.18
  -2  17   4    0.17    0.12
  -2  17   4    0.16    0.13
   2  17   4    0.13    0.11
  -2  17  -4    0.06    0.11
   2  17   4    0.13    0.13
  -2  17   5    0.13    0.13
  -2  17   5    0.33    0.14
   2  17   5   -0.04    0.14
   2  17   5    0.18    0.13
  -2  17   6    0.23    0.14
  -2  17   6    0.27    0.14
   2  17   6    0.07    0.15
   2  17   6    0.03    0.14
  -2  17   7    0.13    0.15
  -2  17   7   -0.01    0.13
   2  17   7   -0.08    0.14
   2  17   7    0.06    0.15
  -2  17   8    0.20    0.15
  -2  17   8    0.37    0.16
   2  17   8    0.43    0.15
   2  17   8    0.05    0.17
  -3  17   0    3.35    0.22
   3  17   0    3.28    0.20
   3  17  -1    5.54    0.25
  -3  17   1    5.41    0.27
  -3  17  -1    5.03    0.25
   3  17   1    5.24    0.26
   3  17  -2   -0.03    0.09
  -3  17   2   -0.13    0.11
   3  17   2    0.08    0.11
   3  17   2   -0.12    0.12
  -3  17  -2   -0.04    0.11
  -3  17   3    0.14    0.12
   3  17   3    0.00    0.11
  -3  17  -3    0.11    0.10
   3  17   3    0.05    0.12
  -3  17   4    0.69    0.13
   3  17   4    0.70    0.16
   3  17   4    1.08    0.16
  -3  17  -4    0.67    0.13
  -3  17   5    0.09    0.12
  -3  17   5   -0.08    0.12
  -3  17  -5   -0.10    0.11
   3  17   5   -0.16    0.12
   3  17   5    0.01    0.14
  -3  17   6   -0.01    0.13
  -3  17   6    0.20    0.13
   3  17   6    0.13    0.15
   3  17   6    0.04    0.15
  -3  17   7    0.04    0.14
  -3  17   7    0.17    0.15
   3  17   7    0.09    0.17
   3  17   7    0.26    0.16
  -3  17   8    0.10    0.15
   3 -17   8    0.06    0.16
  -3  17   8    0.05    0.14
   3  17   8    0.24    0.16
   3  17   8   -0.14    0.15
   4  17   0    0.73    0.12
  -4  17   0    0.58    0.13
  -4  17   1    0.93    0.15
   4  17  -1    0.99    0.13
   4  17   1    0.82    0.14
  -4  17  -1    0.60    0.14
   4  17  -2    0.03    0.09
  -4  17   2    0.06    0.12
  -4  17  -2    0.01    0.12
   4  17   2    0.21    0.12
   4  17   2    0.14    0.12
  -4  17   3    0.06    0.12
   4  17   3    0.00    0.12
  -4  17  -3    0.18    0.13
   4  17   3    0.10    0.12
  -4  17   4    0.04    0.12
   4  17   4    0.09    0.12
   4  17   4   -0.18    0.13
  -4  17  -4    0.17    0.13
  -4  17   5    0.29    0.13
  -4  17  -5    0.19    0.12
   4  17   5    0.16    0.13
   4  17   5    0.06    0.14
  -4  17   6    1.69    0.20
  -4  17   6    1.67    0.19
   4  17   6    1.61    0.21
   4  17   6    2.20    0.24
  -4  17   7    0.23    0.14
  -4  17   7    0.05    0.14
   4  17   7    0.11    0.18
   4  17   7    0.18    0.16
  -4  17   8    0.45    0.16
   4 -17   8    0.38    0.18
  -4  17   8    0.30    0.16
   4  17   8    0.37    0.19
   4  17   8    0.75    0.19
   5  17   0    2.49    0.18
  -5  17   0    2.34    0.20
  -5  17   1    1.95    0.19
   5  17  -1    1.94    0.16
  -5  17  -1    2.21    0.20
   5  17   1    1.63    0.16
  -5  17   2    1.88    0.18
   5  17   2    1.84    0.17
   5  17   2    1.94    0.19
  -5  17  -2    1.95    0.20
  -5  17   3    0.79    0.15
  -5  17  -3    0.79    0.16
   5  17   3    0.62    0.14
   5  17   3    0.90    0.15
  -5  17   4    0.20    0.12
  -5  17  -4    0.14    0.13
   5  17   4    0.19    0.15
   5  17   4    0.00    0.11
  -5  17   5    0.16    0.12
   5  17   5    0.29    0.14
   5  17   5    0.06    0.15
  -5  17  -5   -0.07    0.12
  -5  17   6    0.72    0.15
   5  17   6    0.63    0.19
   5  17   6    0.83    0.18
  -5  17   7   -0.10    0.13
  -5  17   7   -0.12    0.13
   5 -17   7   -0.04    0.15
   5  17   7    0.14    0.15
   5  17   7    0.03    0.16
  -5  17   8    0.24    0.15
  -5  17   8   -0.12    0.14
   5 -17   8    0.11    0.17
   5  17   8    0.14    0.18
   5  17   8   -0.04    0.17
   6  17   0    2.76    0.18
  -6  17   0    2.92    0.22
  -6  17   1   11.26    0.43
  -6  17  -1   11.59    0.43
   6  17   1   12.18    0.41
  -6  17   2    0.98    0.15
   6  17   2    0.80    0.15
   6  17   2    0.84    0.14
  -6  17  -2    1.26    0.18
  -6  17   3    1.63    0.18
   6  17   3    1.82    0.20
   6  17   3    2.00    0.19
  -6  17  -3    2.15    0.20
  -6  17   4    0.36    0.14
   6  17   4    0.41    0.14
  -6  17  -4    0.30    0.14
   6  17   4    0.25    0.15
  -6  17   5    0.14    0.12
   6  17   5    0.01    0.14
   6  17   5    0.16    0.16
  -6  17  -5    0.01    0.13
  -6  17   6    0.57    0.15
   6 -17   6    0.21    0.16
   6  17   6    0.22    0.15
   6  17   6    0.32    0.19
  -6  17   7    0.22    0.14
   6 -17   7    0.29    0.17
   6  17   7    0.07    0.16
   6  17   7    0.61    0.18
   6 -17   8    0.99    0.21
  -6  17   8    1.00    0.18
  -6  17   8    1.03    0.19
   6  17   8    1.18    0.22
   6  17   8    0.88    0.23
  -7  17   0    0.48    0.14
  -7  17   1    2.57    0.22
  -7  17  -1    2.87    0.23
   7  17   1    2.98    0.20
  -7  17   2    0.61    0.15
   7  17   2    0.36    0.13
   7  17   2    0.49    0.13
  -7  17  -2    0.61    0.15
  -7  17   3    0.27    0.13
  -7  17  -3    0.17    0.14
   7  17   3    0.14    0.13
   7  17   3    0.36    0.15
   7 -17   4    0.65    0.16
  -7  17   4    0.49    0.14
  -7  17  -4    0.53    0.16
   7  17   4    0.24    0.15
   7  17   4    0.57    0.15
   7 -17   5    0.25    0.15
  -7  17   5    0.14    0.13
   7  17   5    0.36    0.17
   7  17   5    0.10    0.14
  -7  17  -5    0.04    0.14
  -7  17   6   -0.15    0.12
   7 -17   6   -0.04    0.15
   7  17   6    0.12    0.17
   7  17   6    0.19    0.15
  -7  17   7    0.62    0.16
   7 -17   7    0.12    0.16
   7  17   7    0.29    0.20
   7  17   7    0.63    0.18
  -8  17   0    0.02    0.12
  -8  17   1    0.60    0.14
   8 -17   1    0.68    0.13
  -8  17  -1    0.72    0.17
  -8  17   2    0.10    0.13
   8 -17   2    0.29    0.12
   8  17   2    0.13    0.14
   8  17   2    0.10    0.12
  -8  17  -2    0.07    0.14
  -8  17   3    0.17    0.13
   8 -17   3    0.16    0.12
   8  17   3   -0.10    0.13
   8  17   3   -0.03    0.12
  -8  17  -3    0.21    0.13
  -8  17   4   -0.03    0.12
   8 -17   4   -0.08    0.11
  -8  17  -4    0.06    0.15
   8  17   4    0.12    0.13
   8  17   4   -0.12    0.15
   8 -17   5   -0.02    0.14
  -8  17   5    0.09    0.13
   8  17   5    0.03    0.14
   8  17   5    0.28    0.16
  -8  17  -5   -0.10    0.14
   8 -17   6    0.90    0.18
  -8  17   6    1.45    0.19
  -8  17  -6    1.02    0.20
   8  17   6    1.28    0.21
   8  17   6    1.27    0.23
  -8  17   7    0.09    0.14
   8 -17   7   -0.09    0.16
   8  17   7    0.09    0.17
   8  17   7    0.14    0.16
  -9  17   0    0.35    0.14
  -9  17   1    0.26    0.14
   9 -17   1    0.36    0.14
  -9  17  -1    0.35    0.14
   9 -17   2    1.37    0.17
  -9  17   2    1.00    0.16
  -9  17  -2    0.74    0.17
   9  17   2    1.44    0.19
  -9  17   3    1.35    0.17
   9 -17   3    1.35    0.18
   9  17   3    1.19    0.18
  -9  17  -3    1.53    0.21
   9  17   3    1.43    0.18
  -9  17   4    0.21    0.13
   9 -17   4    0.09    0.14
   9  17   4    0.24    0.15
   9  17   4    0.05    0.16
  -9  17  -4    0.30    0.16
  -9  17   5   -0.15    0.11
   9 -17   5    0.13    0.15
  -9  17  -5    0.17    0.15
   9  17   5   -0.08    0.13
   9  17   5   -0.24    0.16
   9 -17   6    0.18    0.15
  -9  17   6    0.37    0.14
  -9  17  -6    0.12    0.16
   9  17   6    0.24    0.20
   9  17   6    0.40    0.18
 -10  17   0    3.14    0.25
 -10  17   1    2.91    0.24
 -10  17  -1    2.50    0.23
 -10  17   2    0.49    0.14
  10  17   2    0.81    0.17
 -10  17  -2    1.14    0.19
 -10  17   3    1.11    0.17
  10 -17   3    1.04    0.17
 -10  17  -3    1.22    0.20
  10  17   3    1.51    0.20
  10 -17   4    0.42    0.15
 -10  17   4    0.41    0.14
 -10  17  -4    0.27    0.15
  10  17   4    0.44    0.17
  10 -17   5   -0.01    0.15
 -10  17   5    0.02    0.13
 -10  17  -5    0.35    0.18
  10  17   5   -0.10    0.17
  10  17   5    0.17    0.14
  10 -17   6   -0.04    0.16
 -10  17   6    0.07    0.14
 -10  17  -6    0.02    0.17
  10  17   6    0.11    0.17
  10  17   6   -0.02    0.15
 -11  17   0    0.12    0.15
 -11  17   1    0.51    0.16
 -11  17  -1    0.57    0.17
 -11  17   2    0.38    0.15
 -11  17  -2    0.36    0.17
  11  17   2    0.65    0.16
 -11  17   3    0.36    0.14
  11  17   3    0.27    0.16
 -11  17  -3    0.19    0.17
 -11  17   4    0.05    0.14
  11 -17   4   -0.06    0.14
 -11  17  -4   -0.36    0.16
  11  17   4    0.07    0.16
  11 -17   5    0.30    0.15
 -11  17   5    0.17    0.15
 -11  17  -5    0.14    0.18
  11  17   5    0.29    0.19
 -12  17   0    0.40    0.17
 -12  17   1   -0.13    0.14
 -12  17  -1    0.10    0.15
 -12  17   2    0.35    0.15
 -12  17  -2    0.27    0.16
  12  17   2    0.30    0.16
 -12  17   3    0.06    0.14
 -12  17  -3   -0.10    0.15
  12  17   3    0.04    0.15
 -12  17   4   -0.05    0.13
 -12  17  -4   -0.05    0.16
  12  17   4   -0.02    0.17
 -13  17   0    0.06    0.16
 -13  17   1   -0.17    0.15
 -13  17  -1   -0.26    0.16
 -13  17   2    0.42    0.17
  13  17   2    0.60    0.18
 -13  17  -2    0.34    0.17
 -13  17   3    0.94    0.18
  13  17   3    1.16    0.21
 -13  17  -3    0.96    0.22
 -14  17   0    1.81    0.24
 -14  17   1    0.47    0.18
 -14  17  -1    0.24    0.19
 -14  17  -2    0.75    0.20
   0  18   0    0.04    0.10
   0  18  -1   -0.06    0.11
   0  18   1   -0.10    0.10
   0  18   2    7.68    0.33
   0  18  -2    8.48    0.32
   0  18  -3    0.01    0.10
   0  18   3    0.17    0.11
   0  18   4    0.10    0.13
   0  18   4    0.00    0.12
   0  18   5   -0.16    0.11
   0  18   5    0.20    0.14
   0  18   6    0.48    0.15
   0  18   6    0.60    0.15
   0  18   7    0.14    0.15
   0  18   7   -0.14    0.12
   0  18   8    0.06    0.17
   0  18   8   -0.07    0.14
   1  18   0    0.14    0.12
  -1  18   0    0.14    0.12
   1  18  -1    0.34    0.12
  -1  18   1    0.19    0.12
  -1  18  -1    0.15    0.12
   1  18   1    0.16    0.12
  -1  18   2    8.03    0.34
   1  18  -2    7.74    0.31
  -1  18  -2    8.24    0.33
   1  18   2    7.96    0.32
  -1  18   3    0.97    0.16
   1  18  -3    1.11    0.14
  -1  18  -3    0.80    0.13
   1  18   3    0.77    0.16
   1  18   3    1.06    0.16
  -1  18   4   -0.01    0.11
  -1  18   4    0.13    0.14
  -1  18  -4    0.03    0.11
   1  18   4   -0.03    0.13
   1  18   4    0.05    0.12
  -1  18   5    0.01    0.12
  -1  18   5   -0.07    0.11
   1  18   5    0.06    0.14
   1  18   5    0.09    0.14
  -1  18   6   -0.14    0.12
  -1  18   6    0.09    0.14
   1  18   6    0.24    0.16
   1  18   6    0.02    0.14
  -1  18   7    0.42    0.17
  -1  18   7    0.02    0.14
   1  18   7    0.34    0.17
   1  18   7    0.14    0.15
  -1  18   8    0.19    0.17
  -1  18   8   -0.20    0.14
   1  18   8   -0.05    0.15
   1  18   8   -0.21    0.16
   2  18   0    0.33    0.12
  -2  18   0    0.21    0.12
  -2  18   1    0.03    0.11
   2  18  -1    0.04    0.11
  -2  18  -1    0.08    0.11
   2  18   1    0.09    0.12
   2  18  -2    0.31    0.11
  -2  18   2    0.32    0.12
   2  18   2    0.40    0.12
  -2  18  -2    0.28    0.12
  -2  18   3    7.51    0.33
   2  18   3    7.96    0.34
  -2  18  -3    6.99    0.31
   2  18   3    7.94    0.34
  -2  18   4    0.42    0.14
   2  18   4    0.05    0.13
  -2  18  -4    0.18    0.12
   2  18   4    0.03    0.13
  -2  18   5    0.40    0.15
  -2  18   5    0.19    0.14
   2  18   5    0.44    0.15
   2  18   5    0.51    0.15
  -2  18   6    0.05    0.13
  -2  18   6   -0.18    0.13
   2  18   6    0.04    0.12
   2  18   6    0.02    0.15
  -2  18   7    0.67    0.17
  -2  18   7    0.44    0.16
   2  18   7    0.69    0.17
   2  18   7    0.93    0.20
  -2  18   8   -0.10    0.14
  -2  18   8   -0.22    0.15
   2  18   8   -0.15    0.17
   2  18   8    0.03    0.16
   3  18   0    0.06    0.10
  -3  18   0    0.16    0.13
  -3  18   1    0.81    0.15
   3  18  -1    0.97    0.14
  -3  18  -1    0.94    0.16
   3  18   1    1.18    0.15
  -3  18   2    7.54    0.33
   3  18  -2    7.94    0.31
  -3  18  -2    8.05    0.33
   3  18   2    8.44    0.34
  -3  18   3    0.17    0.13
   3  18   3    0.07    0.12
   3  18   3    0.24    0.13
  -3  18  -3   -0.06    0.11
  -3  18   4   -0.07    0.12
   3  18   4    0.01    0.12
   3  18   4    0.05    0.14
  -3  18  -4    0.01    0.12
  -3  18   5    0.13    0.13
   3  18   5    0.38    0.16
   3  18   5    0.11    0.14
  -3  18   6    0.05    0.14
  -3  18   6   -0.14    0.13
   3  18   6    0.07    0.14
   3  18   6    0.00    0.13
  -3  18   7    0.14    0.14
  -3  18   7    0.44    0.16
   3  18   7    0.09    0.16
   3  18   7    0.29    0.16
  -3  18   8   -0.14    0.14
   3 -18   8    0.11    0.16
  -3  18   8    0.12    0.15
   3  18   8    0.06    0.17
   3  18   8   -0.06    0.18
   4  18   0    0.05    0.10
  -4  18   0    0.10    0.13
   4  18  -1    0.97    0.13
  -4  18   1    0.58    0.15
  -4  18  -1    0.80    0.15
   4  18   1    0.83    0.14
  -4  18   2    4.32    0.25
   4  18   2    4.24    0.26
   4  18   2    5.02    0.26
  -4  18  -2    4.32    0.26
  -4  18   3    0.99    0.16
  -4  18  -3    0.90    0.15
   4  18   3    1.05    0.17
   4  18   3    1.18    0.17
  -4  18   4   -0.03    0.12
   4  18   4    0.08    0.13
   4  18   4    0.20    0.13
  -4  18  -4    0.06    0.12
  -4  18   5    0.11    0.13
  -4  18  -5    0.07    0.12
   4  18   5    0.12    0.13
   4  18   5    0.02    0.14
  -4  18   6    0.28    0.14
  -4  18   6    0.48    0.15
   4  18   6    0.54    0.16
   4  18   6    0.17    0.14
  -4  18   7    0.29    0.15
  -4  18   7    0.27    0.15
   4  18   7    0.20    0.18
   4  18   7    0.23    0.15
  -4  18   8    0.20    0.15
  -4  18   8   -0.15    0.15
   4 -18   8    0.17    0.17
   4  18   8    0.03    0.17
   4  18   8   -0.22    0.17
   5  18   0   -0.04    0.10
  -5  18   0   -0.01    0.12
  -5  18   1    1.24    0.16
   5  18  -1    1.43    0.15
   5  18   1    1.41    0.16
  -5  18  -1    1.38    0.17
  -5  18   2    2.54    0.21
   5  18   2    2.37    0.20
   5  18   2    2.96    0.22
  -5  18  -2    2.79    0.22
  -5  18   3    1.38    0.17
   5  18   3    1.65    0.18
  -5  18  -3    1.64    0.18
   5  18   3    1.55    0.19
  -5  18   4    0.20    0.13
   5  18   4    0.37    0.15
   5  18   4    0.28    0.14
  -5  18  -4   -0.12    0.13
  -5  18   5    0.00    0.13
  -5  18  -5   -0.09    0.13
   5  18   5    0.14    0.14
   5  18   5    0.19    0.16
  -5  18   6    0.06    0.13
   5  18   6    0.16    0.16
   5  18   6    0.10    0.14
   5 -18   7    0.23    0.17
  -5  18   7    0.31    0.16
   5  18   7    0.36    0.18
   5  18   7    0.19    0.16
   6  18   0    1.28    0.14
  -6  18   0    1.68    0.19
  -6  18   1    0.17    0.13
  -6  18  -1    0.26    0.14
   6  18   1   -0.11    0.10
  -6  18   2    1.69    0.18
   6  18   2    1.33    0.19
  -6  18  -2    1.48    0.19
   6  18   2    1.75    0.18
  -6  18   3    2.59    0.21
   6  18   3    3.77    0.25
   6  18   3    3.62    0.26
  -6  18  -3    4.17    0.25
  -6  18   4    1.12    0.17
  -6  18  -4    0.87    0.16
   6  18   4    0.86    0.17
   6  18   4    1.06    0.18
  -6  18   5    0.36    0.14
   6  18   5    0.22    0.16
   6  18   5    0.66    0.16
  -6  18  -5    0.45    0.15
  -6  18   6   -0.09    0.13
   6 -18   6   -0.04    0.13
   6  18   6    0.10    0.16
   6  18   6   -0.04    0.15
  -6  18   7    0.32    0.16
   6 -18   7    0.14    0.15
   6  18   7    0.31    0.19
   6  18   7    0.35    0.17
  -7  18   0    0.34    0.13
  -7  18   1    2.24    0.21
   7  18   1    2.98    0.21
  -7  18  -1    2.99    0.24
  -7  18   2    3.17    0.23
  -7  18  -2    2.58    0.23
   7  18   2    2.85    0.22
   7  18   2    2.72    0.24
  -7  18   3    0.45    0.14
  -7  18  -3    0.14    0.15
   7  18   3    0.19    0.14
   7  18   3    0.46    0.16
  -7  18   4    0.04    0.12
   7 -18   4    0.01    0.12
  -7  18  -4   -0.06    0.14
   7  18   4   -0.10    0.13
   7  18   4    0.00    0.13
  -7  18   5    0.35    0.14
   7 -18   5    0.48    0.16
  -7  18  -5    0.42    0.16
   7  18   5    0.41    0.16
   7  18   5    0.31    0.17
   7 -18   6    0.08    0.15
  -7  18   6   -0.10    0.13
   7  18   6    0.21    0.16
   7  18   6    0.11    0.18
  -7  18   7    0.26    0.16
   7 -18   7    0.19    0.17
   7  18   7    0.21    0.18
   7  18   7    0.49    0.18
  -8  18   0    0.46    0.16
  -8  18   1    0.90    0.16
  -8  18  -1    0.78    0.17
   8 -18   2    0.79    0.15
  -8  18   2    0.52    0.14
  -8  18  -2    0.43    0.16
   8  18   2    0.54    0.14
   8  18   2    0.50    0.15
  -8  18   3    1.13    0.17
   8 -18   3    1.03    0.17
   8  18   3    1.06    0.18
  -8  18  -3    1.14    0.18
   8  18   3    1.16    0.17
   8 -18   4    0.62    0.16
  -8  18   4    0.44    0.15
  -8  18  -4    0.13    0.16
   8  18   4    0.70    0.16
   8  18   4    0.35    0.18
   8 -18   5   -0.14    0.14
  -8  18   5    0.01    0.13
   8  18   5   -0.20    0.14
  -8  18  -5    0.07    0.13
   8  18   5    0.02    0.13
  -8  18   6    0.25    0.15
   8 -18   6    0.32    0.17
   8  18   6    0.54    0.17
   8  18   6    0.21    0.18
   8  18   7    0.45    0.21
  -9  18   0   -0.07    0.14
  -9  18   1    1.25    0.18
  -9  18  -1    1.02    0.18
   9 -18   2    0.15    0.12
  -9  18   2    0.09    0.13
  -9  18  -2    0.12    0.14
   9  18   2    0.10    0.14
   9 -18   3    0.49    0.15
  -9  18   3    0.79    0.16
   9  18   3    0.71    0.16
   9  18   3    1.11    0.19
  -9  18  -3    0.77    0.18
  -9  18   4    0.27    0.14
   9 -18   4    0.31    0.15
  -9  18  -4    0.37    0.17
   9  18   4    0.26    0.17
   9  18   4    0.66    0.17
   9 -18   5    0.08    0.15
  -9  18   5    0.03    0.13
   9  18   5    0.12    0.14
  -9  18  -5   -0.12    0.16
   9  18   5   -0.02    0.16
   9 -18   6    0.21    0.17
  -9  18   6    0.04    0.13
   9  18   6    0.07    0.18
  -9  18  -6    0.14    0.19
   9  18   6   -0.05    0.16
 -10  18   0    2.44    0.23
 -10  18   1    0.10    0.14
 -10  18  -1   -0.07    0.15
 -10  18   2    0.86    0.17
  10  18   2    0.98    0.18
 -10  18  -2    1.21    0.21
 -10  18   3    0.36    0.16
  10 -18   3    0.76    0.16
  10  18   3    0.29    0.16
 -10  18  -3    0.87    0.19
  10 -18   4    0.51    0.16
 -10  18   4    0.79    0.17
  10  18   4    0.97    0.20
 -10  18  -4    0.73    0.19
 -10  18   5    0.20    0.14
  10 -18   5    0.16    0.16
  10  18   5    0.15    0.19
 -10  18  -5    0.59    0.19
  10  18   5    0.08    0.15
 -11  18   0    0.92    0.18
 -11  18   1    1.41    0.20
 -11  18  -1    1.17    0.20
 -11  18   2    0.36    0.15
  11  18   2    0.41    0.17
 -11  18  -2    0.39    0.18
 -11  18   3    0.22    0.14
 -11  18  -3    0.15    0.17
  11  18   3    0.07    0.16
 -11  18   4   -0.03    0.14
  11  18   4   -0.16    0.16
 -11  18  -4    0.07    0.17
 -11  18   5    0.08    0.15
  11 -18   5    0.11    0.15
 -11  18  -5    0.36    0.18
  11  18   5    0.30    0.19
 -12  18   0    0.77    0.18
 -12  18   1    0.18    0.16
 -12  18  -1    0.42    0.18
 -12  18   2   -0.14    0.13
  12  18   2    0.21    0.16
 -12  18  -2   -0.07    0.16
 -12  18   3    0.06    0.15
 -12  18  -3    0.26    0.17
  12  18   3    0.29    0.18
 -12  18   4    0.45    0.16
  12  18   4    0.49    0.20
 -12  18  -4    0.65    0.20
 -13  18   0    0.20    0.16
 -13  18   1    0.56    0.18
 -13  18  -1    0.35    0.18
 -13  18   2    0.25    0.17
  13  18   2    0.03    0.16
 -13  18  -2    0.04    0.16
   0  19   0   -0.17    0.11
   0  19   1   -0.14    0.10
   0  19  -1   -0.01    0.11
   0  19  -2    0.77    0.14
   0  19   2    0.80    0.15
   0  19  -3    0.14    0.11
   0  19   3   -0.01    0.13
   0  19   4    0.39    0.13
   0  19   4    0.37    0.16
   0  19   5   -0.11    0.13
   0  19   5   -0.05    0.14
   0  19   6    1.84    0.21
   0  19   6    2.02    0.23
   0  19   7    0.14    0.16
   0  19   7   -0.20    0.14
   0  19   8   -0.11    0.15
   0  19   8    0.03    0.17
  -1  19   0    5.12    0.27
   1  19   0    4.63    0.26
  -1  19   1    0.05    0.12
   1  19  -1    0.08    0.12
   1  19   1   -0.02    0.10
  -1  19  -1    0.07    0.12
   1  19  -2    2.50    0.19
  -1  19   2    2.58    0.20
  -1  19  -2    2.54    0.20
   1  19   2    2.98    0.22
  -1  19   3    0.34    0.13
   1  19  -3    0.32    0.12
  -1  19  -3    0.26    0.12
   1  19   3    0.17    0.12
  -1  19   4    0.00    0.13
   1  19   4    0.12    0.13
   1  19   4    0.04    0.13
  -1  19   5    0.93    0.16
  -1  19   5    0.83    0.17
   1  19   5    1.09    0.18
   1  19   5    0.91    0.18
  -1  19   6   -0.03    0.15
  -1  19   6   -0.03    0.12
   1  19   6   -0.05    0.14
   1  19   6   -0.11    0.14
  -1  19   7    0.48    0.17
  -1  19   7    0.27    0.16
   1  19   7    0.39    0.16
   1  19   7    0.49    0.17
  -1  19   8    1.13    0.20
  -1  19   8    0.96    0.20
   1  19   8    0.96    0.20
   1  19   8    1.52    0.22
   2  19   0    0.03    0.10
  -2  19   0    0.10    0.12
   2  19  -1    3.30    0.22
  -2  19   1    3.61    0.24
   2  19   1    3.65    0.23
  -2  19  -1    3.66    0.22
  -2  19   2    0.13    0.12
   2  19  -2    0.05    0.11
  -2  19  -2    0.26    0.13
   2  19   2    0.25    0.12
  -2  19   3    0.00    0.13
   2  19   3   -0.01    0.12
   2  19   3    0.07    0.13
  -2  19  -3    0.06    0.12
  -2  19   4   -0.05    0.12
   2  19   4    0.19    0.14
   2  19   4    0.04    0.13
  -2  19  -4    0.13    0.12
  -2  19   5    0.98    0.17
  -2  19   5    0.98    0.17
   2  19   5    0.95    0.19
   2  19   5    1.09    0.17
  -2  19   6   -0.10    0.13
  -2  19   6    0.21    0.15
   2  19   6    0.09    0.16
   2  19   6   -0.12    0.13
  -2  19   7    1.50    0.20
  -2  19   7    1.73    0.22
   2  19   7    1.36    0.21
   2  19   7    1.69    0.21
  -2  19   8    0.18    0.16
  -2  19   8    0.12    0.16
   2  19   8    0.24    0.18
   2  19   8    0.14    0.18
   3  19   0    3.48    0.22
  -3  19   0    3.80    0.25
  -3  19   1    0.57    0.14
   3  19  -1    0.89    0.14
   3  19   1    0.79    0.13
  -3  19  -1    0.65    0.15
  -3  19   2    2.12    0.19
   3  19  -2    2.19    0.18
   3  19   2    2.35    0.20
  -3  19  -2    2.76    0.22
  -3  19   3    0.14    0.13
   3  19   3   -0.05    0.13
  -3  19  -3    0.08    0.12
   3  19   3    0.19    0.12
  -3  19   4   -0.03    0.13
   3  19   4    0.08    0.13
   3  19   4   -0.02    0.12
  -3  19  -4   -0.09    0.12
  -3  19   5    0.75    0.16
   3  19   5    0.69    0.17
   3  19   5    0.85    0.16
  -3  19   6    0.47    0.16
  -3  19   6    0.61    0.17
   3  19   6    0.63    0.19
   3  19   6    0.38    0.16
  -3  19   7    0.81    0.18
  -3  19   7    0.61    0.17
   3  19   7    0.41    0.19
   3  19   7    0.43    0.17
   4  19   0    0.12    0.12
  -4  19   0    0.03    0.13
   4  19  -1    0.07    0.11
  -4  19   1    0.05    0.12
  -4  19  -1   -0.07    0.12
   4  19   1    0.20    0.12
  -4  19   2    0.44    0.13
  -4  19  -2    0.62    0.16
   4  19   2    0.79    0.15
  -4  19   3    0.02    0.13
   4  19   3    0.01    0.12
   4  19   3    0.09    0.13
  -4  19  -3   -0.11    0.12
  -4  19   4    0.38    0.14
   4  19   4    0.07    0.14
   4  19   4    0.24    0.15
  -4  19  -4    0.22    0.13
  -4  19   5    0.19    0.13
   4  19   5    0.15    0.15
   4  19   5    0.02    0.13
  -4  19   6    1.07    0.18
   4  19   6    0.64    0.20
   4  19   6    0.93    0.17
  -4  19   7    0.12    0.15
  -4  19   7    0.38    0.16
   4  19   7    0.09    0.15
   4  19   7    0.22    0.16
  -5  19   0    4.20    0.27
   5  19   0    4.22    0.23
  -5  19   1    0.74    0.15
  -5  19  -1    0.40    0.15
   5  19   1    0.63    0.13
  -5  19   2    0.98    0.16
   5  19   2    1.09    0.15
  -5  19  -2    1.44    0.19
  -5  19   3    0.75    0.16
   5  19   3    0.69    0.16
  -5  19  -3    1.05    0.17
   5  19   3    0.81    0.15
  -5  19   4    0.24    0.14
   5  19   4    0.08    0.13
  -5  19  -4   -0.03    0.13
   5  19   4   -0.04    0.13
  -5  19   5    0.45    0.15
  -5  19  -5    0.34    0.14
   5  19   5    0.38    0.17
   5  19   5    0.35    0.16
  -5  19   6   -0.10    0.12
   5  19   6    0.11    0.16
   5  19   6    0.10    0.15
   5 -19   7   -0.06    0.16
  -5  19   7   -0.04    0.15
   5  19   7    0.21    0.18
   5  19   7    0.07    0.16
  -6  19   0    0.33    0.15
  -6  19   1    1.53    0.19
   6  19   1    1.48    0.17
  -6  19  -1    1.51    0.18
  -6  19   2    0.45    0.14
  -6  19  -2    0.41    0.15
   6  19   2    0.53    0.14
  -6  19   3    0.53    0.14
  -6  19  -3    0.48    0.16
   6  19   3    0.54    0.15
   6  19   3    0.37    0.15
  -6  19   4   -0.04    0.13
  -6  19  -4    0.04    0.14
   6  19   4    0.11    0.15
   6  19   4   -0.01    0.13
  -6  19   5    0.87    0.17
   6  19   5    1.16    0.18
  -6  19  -5    0.83    0.18
   6  19   5    0.71    0.18
   6 -19   6    0.09    0.14
  -6  19   6    0.08    0.14
   6  19   6    0.06    0.14
   6  19   6    0.06    0.15
  -6  19   7    0.53    0.17
   6 -19   7    0.60    0.19
   6  19   7    0.54    0.20
   6  19   7    0.32    0.16
  -7  19   0    2.18    0.22
  -7  19   1    1.65    0.19
   7  19   1    1.28    0.18
  -7  19  -1    1.77    0.21
  -7  19   2    0.52    0.15
   7  19   2    0.57    0.16
  -7  19  -2    0.22    0.14
   7  19   2    0.51    0.14
  -7  19   3    0.19    0.14
  -7  19  -3    0.26    0.16
   7  19   3    0.21    0.14
   7  19   3    0.29    0.15
  -7  19   4    0.09    0.13
  -7  19  -4    0.13    0.16
   7  19   4   -0.04    0.15
   7  19   4    0.20    0.14
  -7  19   5    0.09    0.14
   7 -19   5    0.09    0.14
  -7  19  -5    0.16    0.16
   7  19   5    0.24    0.17
   7  19   5    0.38    0.16
  -7  19   6    0.74    0.18
   7 -19   6    0.70    0.18
   7  19   6    0.91    0.20
   7  19   6    1.10    0.20
  -8  19   0    0.10    0.13
  -8  19   1    0.14    0.12
  -8  19  -1   -0.16    0.14
  -8  19   2    0.14    0.14
   8 -19   2    0.31    0.13
  -8  19  -2    0.25    0.15
   8  19   2    0.19    0.15
  -8  19   3   -0.08    0.13
   8 -19   3    0.15    0.13
  -8  19  -3    0.18    0.15
   8  19   3    0.29    0.16
   8  19   3    0.30    0.14
   8 -19   4    0.07    0.14
  -8  19   4    0.01    0.13
   8  19   4    0.17    0.14
   8  19   4    0.33    0.17
  -8  19  -4   -0.05    0.15
  -8  19   5    0.26    0.15
   8 -19   5    0.34    0.16
   8  19   5    0.43    0.18
  -8  19  -5    0.23    0.17
   8  19   5    0.38    0.16
   8 -19   6    0.26    0.17
  -8  19   6    0.45    0.16
   8  19   6    0.43    0.16
   8  19   6    0.29    0.19
  -9  19   0    2.13    0.23
  -9  19   1    1.00    0.17
  -9  19  -1    0.99    0.19
   9 -19   2    0.08    0.13
  -9  19   2    0.01    0.12
   9  19   2    0.21    0.16
  -9  19  -2    0.06    0.16
   9 -19   3    0.67    0.15
  -9  19   3    0.69    0.17
   9  19   3    0.85    0.18
  -9  19  -3    0.76    0.17
   9 -19   4   -0.04    0.14
  -9  19   4    0.12    0.14
   9  19   4    0.19    0.16
  -9  19  -4    0.19    0.17
   9  19   4    0.21    0.17
  -9  19   5    0.24    0.15
   9 -19   5   -0.18    0.15
   9  19   5    0.01    0.17
  -9  19  -5   -0.13    0.16
   9  19   5   -0.23    0.14
   9  19   6    0.33    0.19
 -10  19   0    0.48    0.17
 -10  19   1    0.24    0.15
 -10  19  -1    0.35    0.17
 -10  19   2    0.44    0.16
 -10  19  -2    0.90    0.18
  10  19   2    0.61    0.18
 -10  19   3    0.39    0.15
 -10  19  -3    0.71    0.19
  10  19   3    0.29    0.17
 -10  19   4    0.33    0.15
  10 -19   4    0.24    0.16
 -10  19  -4    0.23    0.18
  10  19   4    0.00    0.16
 -10  19   5    0.38    0.16
  10 -19   5    0.45    0.17
  10  19   5    0.15    0.19
 -10  19  -5    0.34    0.18
 -11  19   0    1.36    0.20
 -11  19   1    0.82    0.19
 -11  19  -1    0.71    0.19
 -11  19   2    0.03    0.15
 -11  19  -2    0.11    0.17
 -11  19   3    0.17    0.14
 -11  19  -3    0.51    0.19
  11  19   3    0.45    0.19
 -11  19   4    0.02    0.14
  11  19   4   -0.13    0.18
 -11  19  -4    0.19    0.18
 -12  19   0    0.47    0.18
 -12  19   1   -0.24    0.14
 -12  19  -1   -0.09    0.14
 -12  19   2    0.21    0.16
 -12  19  -2    0.02    0.18
 -12  19   3    0.05    0.15
 -12  19  -3    0.10    0.16
  12  19   3    0.05    0.18
 -13  19   0    0.47    0.19
 -13  19   1    0.81    0.19
 -13  19  -1    0.32    0.18
   0  20   0    0.27    0.14
   0  20  -1    0.05    0.12
   0  20   1   -0.02    0.11
   0  20  -2   -0.06    0.11
   0  20   2   -0.08    0.11
   0  20   3   -0.17    0.13
   0  20  -3   -0.01    0.11
   0  20   4    0.97    0.17
   0  20   5    0.06    0.14
   0  20   5    0.20    0.15
   0  20   6    1.42    0.20
   0  20   6    1.35    0.19
   0  20   7   -0.23    0.15
   0  20   7    0.09    0.17
  -1  20   0    0.08    0.13
   1  20   0    0.17    0.11
  -1  20   1    0.05    0.13
   1  20  -1   -0.06    0.12
  -1  20  -1    0.03    0.11
   1  20   1    0.03    0.12
  -1  20   2    0.25    0.14
   1  20  -2    0.02    0.12
  -1  20  -2    0.11    0.12
   1  20   2    0.21    0.12
  -1  20   3    0.69    0.15
   1  20   3    0.47    0.15
  -1  20  -3    0.66    0.14
  -1  20   4   -0.11    0.12
   1  20   4   -0.05    0.12
   1  20   4    0.16    0.14
  -1  20   5    0.43    0.16
  -1  20   5    0.43    0.16
   1  20   5    0.00    0.14
   1  20   5    0.26    0.14
  -1  20   6    0.57    0.17
  -1  20   6    0.69    0.17
   1  20   6    0.10    0.16
   1  20   6    0.45    0.17
  -1  20   7    0.38    0.17
  -1  20   7    0.17    0.17
   1  20   7    0.28    0.17
   1  20   7    0.15    0.18
  -2  20   0    0.29    0.14
   2  20   0    0.25    0.13
  -2  20   1    0.39    0.14
   2  20  -1    0.37    0.13
   2  20   1    0.14    0.13
  -2  20  -1    0.41    0.14
  -2  20   2    0.06    0.13
   2  20  -2    0.02    0.11
   2  20   2    0.08    0.12
  -2  20  -2    0.14    0.12
  -2  20   3    0.21    0.14
   2  20   3    0.21    0.14
  -2  20  -3    0.34    0.13
  -2  20   4    0.15    0.13
   2  20   4   -0.14    0.12
   2  20   4   -0.03    0.12
  -2  20   5    1.08    0.18
   2  20   5    0.70    0.17
   2  20   5    1.15    0.17
  -2  20   6   -0.09    0.14
  -2  20   6    0.02    0.14
   2  20   6    0.00    0.16
   2  20   6    0.18    0.16
  -2  20   7    0.78    0.20
  -2  20   7    0.98    0.19
   2  20   7    0.75    0.21
   2  20   7    0.83    0.19
  -3  20   0    0.53    0.14
   3  20   0    0.46    0.13
   3  20  -1    0.02    0.12
  -3  20   1    0.42    0.15
   3  20   1    0.23    0.13
  -3  20  -1   -0.05    0.13
  -3  20   2    0.21    0.12
   3  20   2    0.22    0.12
  -3  20  -2    0.15    0.12
  -3  20   3    0.19    0.14
  -3  20  -3    0.21    0.13
   3  20   3    0.16    0.14
  -3  20   4    0.06    0.14
   3  20   4    0.23    0.13
   3  20   4   -0.10    0.14
  -3  20  -4    0.21    0.13
  -3  20   5    0.43    0.15
   3  20   5    0.57    0.18
   3  20   5    0.46    0.15
  -3  20   6   -0.02    0.14
   3  20   6    0.01    0.16
   3  20   6    0.00    0.16
  -3  20   7    0.68    0.18
  -3  20   7    0.13    0.16
   3  20   7    0.55    0.18
   3  20   7    0.64    0.21
  -4  20   0    0.02    0.13
   4  20   0    0.20    0.12
   4  20  -1   -0.09    0.11
  -4  20   1   -0.04    0.12
   4  20   1    0.16    0.11
  -4  20  -1   -0.10    0.13
  -4  20   2    0.12    0.14
   4  20   2    0.07    0.13
  -4  20  -2    0.23    0.13
  -4  20   3    0.82    0.16
   4  20   3    0.88    0.17
  -4  20  -3    0.78    0.16
   4  20   3    0.80    0.15
  -4  20   4    0.28    0.15
   4  20   4    0.38    0.15
   4  20   4    0.09    0.14
  -4  20  -4    0.14    0.13
  -4  20   5   -0.01    0.13
   4  20   5    0.16    0.16
   4  20   5    0.17    0.15
  -4  20   6    0.74    0.17
   4  20   6    0.50    0.17
   4  20   6    0.76    0.20
  -4  20   7    0.35    0.16
   4  20   7    0.51    0.18
   4  20   7    0.19    0.20
   5  20   0    0.03    0.11
  -5  20   0    0.07    0.13
  -5  20   1    0.48    0.14
   5  20   1    0.35    0.12
  -5  20  -1    0.37    0.16
  -5  20   2    0.54    0.14
   5  20   2    0.26    0.14
  -5  20  -2    0.33    0.15
  -5  20   3    0.64    0.15
   5  20   3    0.60    0.16
   5  20   3    1.04    0.19
  -5  20  -3    0.83    0.16
  -5  20   4   -0.10    0.13
   5  20   4   -0.21    0.13
   5  20   4    0.25    0.16
  -5  20  -4    0.15    0.13
  -5  20   5    0.16    0.15
   5  20   5    0.09    0.14
   5  20   5   -0.14    0.14
  -5  20   6    0.28    0.16
   5  20   6   -0.04    0.17
   5  20   6    0.18    0.16
   5 -20   7    0.22    0.17
  -5  20   7   -0.02    0.15
   5  20   7    0.11    0.16
   5  20   7   -0.09    0.16
  -6  20   0    0.77    0.17
  -6  20   1    0.80    0.16
  -6  20  -1    0.84    0.18
   6  20   1    0.70    0.14
  -6  20   2   -0.09    0.14
  -6  20  -2    0.01    0.14
   6  20   2    0.21    0.13
  -6  20   3   -0.01    0.14
  -6  20  -3   -0.04    0.13
   6  20   3    0.22    0.13
   6  20   3    0.14    0.13
  -6  20   4    0.14    0.13
   6  20   4    0.44    0.16
  -6  20  -4    0.30    0.15
   6  20   4    0.04    0.15
  -6  20   5    0.43    0.15
  -6  20  -5    0.16    0.15
   6  20   5    0.01    0.15
   6  20   5    0.11    0.17
   6 -20   6    0.18    0.15
  -6  20   6    0.38    0.16
   6  20   6    0.33    0.19
   6  20   6    0.37    0.18
  -7  20   0   -0.07    0.14
  -7  20   1    0.54    0.16
  -7  20  -1    0.75    0.16
  -7  20   2    0.27    0.14
   7  20   2    0.06    0.13
  -7  20  -2   -0.01    0.13
  -7  20   3    0.22    0.15
   7  20   3    0.02    0.12
   7  20   3    0.17    0.15
  -7  20  -3    0.24    0.15
  -7  20   4    0.11    0.13
  -7  20  -4    0.09    0.15
   7  20   4    0.17    0.16
   7  20   4    0.50    0.16
  -7  20   5    0.39    0.16
   7 -20   5    0.27    0.16
  -7  20  -5    0.44    0.17
   7  20   5    0.62    0.19
   7  20   5    0.43    0.17
   7 -20   6   -0.08    0.13
  -7  20   6   -0.03    0.15
   7  20   6   -0.03    0.16
   7  20   6    0.00    0.16
  -8  20   0    0.11    0.15
  -8  20   1    0.24    0.14
  -8  20  -1   -0.03    0.15
  -8  20   2    0.14    0.14
  -8  20  -2    0.41    0.16
  -8  20   3    0.88    0.16
   8 -20   3    0.71    0.15
  -8  20  -3    0.41    0.17
   8  20   3    0.70    0.16
   8  20   3    0.41    0.17
   8 -20   4    0.22    0.15
  -8  20   4    0.15    0.15
   8  20   4    0.02    0.15
   8  20   4   -0.11    0.15
  -8  20  -4    0.18    0.17
   8 -20   5    0.34    0.17
  -8  20   5    0.05    0.15
   8  20   5    0.49    0.16
   8  20   5    0.08    0.18
  -8  20  -5    0.19    0.16
  -9  20   0    0.47    0.15
  -9  20   1    0.53    0.16
  -9  20  -1    0.43    0.17
  -9  20   2    0.12    0.14
  -9  20  -2    0.09    0.16
  -9  20   3    0.87    0.18
   9 -20   3    0.59    0.16
   9  20   3    0.52    0.18
  -9  20  -3    0.55    0.18
   9 -20   4    0.10    0.15
  -9  20   4   -0.09    0.15
  -9  20  -4    0.02    0.16
   9  20   4    0.27    0.18
  -9  20   5    0.08    0.15
   9 -20   5   -0.32    0.15
   9  20   5   -0.11    0.18
  -9  20  -5   -0.08    0.16
   9  20   5    0.11    0.17
 -10  20   0    0.32    0.17
 -10  20   1    0.85    0.18
 -10  20  -1    0.75    0.19
 -10  20   2    0.09    0.15
 -10  20  -2    0.04    0.16
 -10  20   3    0.19    0.15
  10  20   3    0.11    0.17
 -10  20  -3    0.00    0.16
 -10  20   4    0.37    0.16
  10 -20   4    0.26    0.16
  10  20   4    0.03    0.17
 -10  20  -4    0.16    0.16
 -11  20   0    0.03    0.15
 -11  20   1    0.72    0.18
 -11  20  -1    0.64    0.19
 -11  20   2    0.09    0.16
 -11  20  -2    0.01    0.17
 -11  20   3    0.25    0.16
  11  20   3    0.03    0.17
 -11  20  -3    0.14    0.17
 -12  20   0    0.25    0.18
 -12  20   1    0.02    0.16
 -12  20  -1   -0.18    0.17
 -12  20   2    0.58    0.18
 -12  20  -2    0.33    0.19
   0  21   0    1.28    0.17
   0  21  -1   -0.06    0.12
   0  21   1    0.04    0.12
   0  21   2    0.23    0.14
   0  21  -2    0.32    0.14
   0  21   3   -0.31    0.13
   0  21   4    0.35    0.14
   0  21   5   -0.13    0.15
   0  21   5    0.10    0.13
   0  21   6    0.38    0.17
   0  21   6    0.41    0.17
   0  21   7    0.16    0.16
   0  21   7   -0.01    0.16
   1  21   0    1.90    0.20
  -1  21   0    1.92    0.19
   1  21  -1    1.05    0.16
  -1  21   1    0.82    0.16
  -1  21  -1    0.90    0.15
   1  21   1    1.01    0.16
   1  21  -2    0.22    0.12
  -1  21   2    0.00    0.12
  -1  21  -2    0.18    0.13
   1  21   2    0.22    0.14
  -1  21   3    0.26    0.14
   1  21   3    0.08    0.13
  -1  21  -3    0.38    0.13
  -1  21   4    0.30    0.16
   1  21   4    0.16    0.13
  -1  21   5    0.01    0.14
   1  21   5    0.08    0.15
   1  21   5    0.28    0.15
  -1  21   6    0.50    0.18
  -1  21   6    0.42    0.18
   1  21   6    0.32    0.17
   1  21   6    0.36    0.16
  -1  21   7    1.15    0.21
  -1  21   7    1.23    0.22
   1  21   7    1.57    0.23
   1  21   7    1.18    0.21
   2  21   0    0.18    0.13
  -2  21   0    0.05    0.14
   2  21  -1    0.55    0.14
  -2  21   1    0.43    0.14
  -2  21  -1    0.54    0.15
   2  21   1    0.40    0.13
  -2  21   2   -0.04    0.13
   2  21   2    0.15    0.13
  -2  21  -2   -0.16    0.11
  -2  21   3    0.16    0.14
  -2  21  -3   -0.02    0.13
   2  21   3    0.14    0.13
  -2  21   4   -0.02    0.13
   2  21   4    0.00    0.14
   2  21   4    0.00    0.13
  -2  21   5   -0.12    0.13
   2  21   5   -0.02    0.15
   2  21   5   -0.23    0.14
  -2  21   6    0.09    0.16
   2  21   6   -0.08    0.15
   2  21   6   -0.06    0.15
  -2  21   7    0.95    0.21
  -2  21   7    0.87    0.19
   2  21   7    0.82    0.20
   2  21   7    0.78    0.20
   3  21   0    1.84    0.19
  -3  21   0    1.68    0.19
  -3  21   1    0.37    0.14
   3  21  -1    0.19    0.12
  -3  21  -1    0.03    0.12
   3  21   1   -0.06    0.12
  -3  21   2    0.40    0.14
  -3  21  -2    0.47    0.15
   3  21   2    0.13    0.13
  -3  21   3   -0.17    0.12
  -3  21  -3    0.13    0.13
   3  21   3    0.02    0.12
  -3  21   4    0.15    0.16
   3  21   4    0.22    0.15
   3  21   4    0.09    0.16
  -3  21  -4    0.12    0.14
  -3  21   5    0.18    0.15
   3  21   5   -0.02    0.14
   3  21   5    0.02    0.13
  -3  21   6    0.09    0.15
   3  21   6    0.21    0.17
   3  21   6   -0.03    0.16
   3  21   7    1.30    0.23
   4  21   0    0.54    0.14
  -4  21   0    0.30    0.14
  -4  21   1    0.64    0.16
  -4  21  -1    1.12    0.18
   4  21   1    0.59    0.15
  -4  21   2    0.21    0.15
   4  21   2    0.20    0.14
  -4  21  -2    0.18    0.15
  -4  21   3    0.07    0.14
  -4  21  -3    0.19    0.15
   4  21   3    0.04    0.14
  -4  21   4    0.31    0.15
   4  21   4    0.30    0.14
   4  21   4    0.47    0.17
  -4  21  -4    0.27    0.15
  -4  21   5    0.13    0.14
   4  21   5    0.20    0.16
   4  21   5    0.19    0.15
  -4  21   6    0.30    0.16
   4  21   6    0.36    0.18
   4  21   6    0.36    0.16
  -5  21   0    0.17    0.14
  -5  21   1    1.09    0.17
  -5  21  -1    0.97    0.18
   5  21   1    1.09    0.16
  -5  21   2    0.26    0.15
   5  21   2    0.00    0.13
  -5  21  -2   -0.04    0.13
  -5  21   3    0.42    0.15
  -5  21  -3    0.15    0.14
   5  21   3    0.36    0.15
  -5  21   4   -0.08    0.14
   5  21   4    0.03    0.13
  -5  21  -4   -0.08    0.14
   5  21   4   -0.01    0.15
  -5  21   5    0.51    0.17
   5  21   5    0.05    0.16
   5  21   5    0.34    0.16
  -5  21   6    0.58    0.17
   5  21   6    0.70    0.18
   5  21   6    0.55    0.19
  -6  21   0   -0.17    0.13
  -6  21   1    0.35    0.15
   6  21   1    0.15    0.13
  -6  21  -1   -0.03    0.15
  -6  21   2    0.10    0.15
  -6  21  -2   -0.04    0.15
   6  21   2   -0.03    0.13
  -6  21   3   -0.21    0.13
  -6  21  -3    0.22    0.14
   6  21   3    0.07    0.15
   6  21   3    0.13    0.14
  -6  21   4    0.00    0.14
   6  21   4   -0.14    0.14
  -6  21  -4   -0.23    0.14
   6  21   4    0.08    0.16
  -6  21   5    0.06    0.14
   6  21   5   -0.05    0.16
   6  21   5   -0.15    0.15
   6 -21   6    0.00    0.17
  -6  21   6    0.14    0.16
   6  21   6    0.55    0.19
   6  21   6    0.14    0.17
  -7  21   0    0.10    0.16
  -7  21   1    0.15    0.13
  -7  21  -1   -0.18    0.15
  -7  21   2    0.11    0.14
  -7  21  -2    0.25    0.16
  -7  21   3    0.14    0.14
   7  21   3    0.25    0.15
  -7  21  -3   -0.06    0.14
   7  21   3    0.29    0.16
  -7  21   4   -0.04    0.14
  -7  21  -4    0.13    0.16
   7  21   4   -0.01    0.16
   7  21   4    0.38    0.16
  -7  21   5    0.04    0.15
   7 -21   5   -0.03    0.15
   7  21   5    0.25    0.18
   7  21   5    0.17    0.17
  -8  21   0    0.11    0.15
  -8  21   1    1.27    0.19
  -8  21  -1    0.92    0.19
  -8  21   2   -0.12    0.14
  -8  21  -2    0.08    0.15
  -8  21   3    0.11    0.14
   8 -21   3    0.00    0.14
   8  21   3    0.08    0.16
  -8  21  -3   -0.03    0.16
  -8  21   4    0.51    0.16
   8 -21   4   -0.02    0.15
   8  21   4    0.29    0.16
   8  21   4   -0.24    0.15
  -8  21  -4    0.21    0.17
   8 -21   5   -0.20    0.15
  -8  21   5   -0.07    0.15
  -8  21  -5    0.03    0.16
   8  21   5    0.72    0.20
   8  21   5    0.29    0.17
  -9  21   0    0.24    0.17
  -9  21   1    0.18    0.16
  -9  21  -1    0.20    0.17
  -9  21   2    0.40    0.16
  -9  21  -2    0.46    0.18
  -9  21   3    0.20    0.16
   9 -21   3    0.12    0.15
  -9  21  -3    0.08    0.15
   9  21   3    0.02    0.16
   9 -21   4    0.35    0.16
  -9  21   4    0.09    0.15
   9  21   4    0.15    0.17
  -9  21  -4    0.09    0.17
 -10  21   0    0.20    0.17
 -10  21   1   -0.06    0.16
 -10  21  -1   -0.01    0.17
 -10  21   2    0.19    0.16
 -10  21  -2    0.17    0.18
 -10  21   3    0.12    0.15
 -10  21  -3    0.13    0.18
  10  21   3   -0.19    0.16
 -11  21   0   -0.09    0.16
 -11  21   1   -0.07    0.16
 -11  21  -1    0.18    0.18
 -11  21   2    0.04    0.16
 -11  21  -2   -0.04    0.17
   0  22   0    0.14    0.14
   0  22   1    0.09    0.13
   0  22  -1   -0.13    0.11
   0  22  -2    0.22    0.13
   0  22   2    0.32    0.15
   0  22   3   -0.14    0.14
   0  22   4    0.12    0.14
   0  22   5    0.23    0.16
   0  22   6    0.60    0.18
   0  22   6    0.51    0.19
   1  22   0    0.01    0.12
  -1  22   0   -0.16    0.13
  -1  22   1    0.77    0.17
   1  22  -1    0.82    0.15
   1  22   1    0.72    0.16
  -1  22  -1    1.01    0.18
   1  22  -2    0.02    0.12
  -1  22   2    0.20    0.14
  -1  22  -2    0.34    0.14
   1  22   2    0.04    0.13
  -1  22   3    0.02    0.14
   1  22   3    0.10    0.15
  -1  22   4    0.10    0.15
   1  22   4    0.21    0.15
  -1  22   5    0.20    0.16
   1  22   5    0.17    0.17
   1  22   5    0.49    0.17
  -1  22   6    1.69    0.22
   1  22   6    0.67    0.19
   1  22   6    1.30    0.22
   2  22   0    0.05    0.12
  -2  22   0    0.12    0.15
  -2  22   1    1.85    0.21
   2  22  -1    1.87    0.19
   2  22   1    1.97    0.20
  -2  22  -1    1.40    0.19
  -2  22   2    0.25    0.13
   2  22   2    0.13    0.13
  -2  22  -2    0.05    0.12
  -2  22   3    0.45    0.16
  -2  22  -3    0.31    0.15
   2  22   3    0.53    0.15
  -2  22   4    0.01    0.15
   2  22   4    0.06    0.13
  -2  22   5    0.22    0.16
   2  22   5    0.10    0.17
   2  22   5    0.27    0.17
  -2  22   6    0.25    0.16
   2  22   6    0.06    0.18
   2  22   6    0.25    0.16
  -3  22   0   -0.08    0.12
   3  22   0    0.04    0.13
  -3  22   1    0.56    0.16
   3  22   1    0.50    0.15
  -3  22  -1    0.66    0.16
  -3  22   2    0.08    0.13
   3  22   2    0.38    0.14
  -3  22  -2    0.24    0.15
  -3  22   3    0.12    0.15
   3  22   3   -0.02    0.14
  -3  22  -3    0.31    0.15
  -3  22   4    0.07    0.15
   3  22   4   -0.01    0.14
  -3  22   5   -0.09    0.15
   3  22   5   -0.01    0.16
   3  22   5    0.38    0.17
  -3  22   6    0.57    0.19
   3  22   6    0.53    0.18
   3  22   6    1.07    0.20
   4  22   0   -0.07    0.12
  -4  22   0    0.03    0.14
  -4  22   1   -0.10    0.14
  -4  22  -1   -0.08    0.14
   4  22   1    0.01    0.12
  -4  22   2    0.27    0.15
   4  22   2    0.29    0.15
  -4  22  -2    0.32    0.16
  -4  22   3    0.08    0.13
   4  22   3    0.06    0.14
  -4  22  -3    0.12    0.14
[truncated: 20,959 more chars]
