# Supplementary material for: Prop-2-ynyl 3-meth­oxy-4-(prop-2-yn­yloxy)benzoate
Source: IUCrdata. 2024 Feb 27;9(Pt 2):x240163. doi: 10.1107/S2414314624001639 (PMC10915548; doi:10.1107/S2414314624001639)
Supplement: Supplementary file 2 [file x-09-x240163-Isup2.hkl]

data_I                                                                          
_shelx_title ' mo_14fm_yb1_0ma in Pca2(1)'                                      
_shelx_refln_list_code          4                                               
_shelx_F_calc_maximum      585.32                                               
_exptl_crystal_F_000      1024.00                                               
_reflns_d_resolution_high  0.7461                                               
                                                                                
loop_                                                                           
 _space_group_symop_operation_xyz                                               
 'x, y, z'                                                                      
 '-x, -y, z+1/2'                                                                
 '-x+1/2, y, z+1/2'                                                             
 'x+1/2, -y, z'                                                                 
                                                                                
_cell_length_a    13.7387                                                       
_cell_length_b    20.5469                                                       
_cell_length_c     8.4283                                                       
_cell_angle_alpha  90.000                                                       
_cell_angle_beta   90.000                                                       
_cell_angle_gamma  90.000                                                       
                                                                                
_shelx_F_squared_multiplier     1.000                                           
                                                                                
loop_                                                                           
 _refln_index_h                                                                 
 _refln_index_k                                                                 
 _refln_index_l                                                                 
 _refln_F_squared_calc                                                          
 _refln_F_squared_meas                                                          
 _refln_F_squared_sigma                                                         
 _refln_observed_status                                                         
   8   6  -7         78.91        129.01        45.15 o                         
   9   6  -7         39.38         83.86        45.15 o                         
  10   6  -7        300.53        306.41        58.06 o                         
  11   6  -7        114.28        106.44        48.38 o                         
  12   6  -7         34.63         74.18        51.61 o                         
  13   6  -7         39.78         96.76        54.83 o                         
   6   7  -7         57.11         70.96        38.70 o                         
   7   7  -7        997.81       1077.26        74.18 o                         
   8   7  -7        143.77        170.94        48.38 o                         
   9   7  -7         39.51         83.86        45.15 o                         
  10   7  -7         78.93         93.53        48.38 o                         
  11   7  -7        472.94        632.16        70.96 o                         
  12   7  -7         85.26        167.72        58.06 o                         
  13   7  -7          4.07         87.08        58.06 o                         
   5   8  -7        375.56        364.46        48.38 o                         
   6   8  -7        143.76        158.04        41.93 o                         
   7   8  -7         23.13         77.41        41.93 o                         
   8   8  -7        371.77        351.56        54.83 o                         
   9   8  -7        179.12        254.80        51.61 o                         
  10   8  -7         54.88         99.99        48.38 o                         
  11   8  -7         42.04        187.07        54.83 o                         
  12   8  -7        147.89        254.80        61.28 o                         
  13   8  -7         90.25         54.83        58.06 o                         
   6   9  -7        309.55        309.63        48.38 o                         
   7   9  -7        551.28        441.87        54.83 o                         
   8   9  -7        164.00        183.84        51.61 o                         
   9   9  -7        186.88        132.24        48.38 o                         
  10   9  -7        131.07        174.17        54.83 o                         
  11   9  -7        275.55        183.84        58.06 o                         
  12   9  -7         29.10        138.69        58.06 o                         
  13   9  -7        199.27        148.36        61.28 o                         
   7  10  -7        293.36        277.38        51.61 o                         
   8  10  -7        368.24        328.98        58.06 o                         
   9  10  -7         33.51         67.73        48.38 o                         
  10  10  -7        246.84        332.21        61.28 o                         
  11  10  -7        188.23        129.01        58.06 o                         
  12  10  -7        212.71        180.62        64.51 o                         
   7  11  -7         87.17         64.51        45.15 o                         
   8  11  -7        318.38        374.14        58.06 o                         
   9  11  -7        298.84        467.67        67.73 o                         
  10  11  -7         61.16         80.63        54.83 o                         
  11  11  -7          6.16         35.48        58.06 o                         
  12  11  -7        167.63        116.11        58.06 o                         
   8  12  -7        240.17        274.15        61.28 o                         
   9  12  -7        116.63        206.42        58.06 o                         
  10  12  -7        207.62        232.22        61.28 o                         
  11  12  -7         28.86        -51.61        54.83 o                         
  12  12  -7        218.80        222.55        67.73 o                         
  10  13  -7        263.97        222.55        58.06 o                         
  11  13  -7         16.80        -29.03        54.83 o                         
   9   3  -6        275.83        290.28        48.38 o                         
  10   3  -6         26.24         -9.68        41.93 o                         
  11   3  -6        122.34        167.72        51.61 o                         
   6   4  -6        679.23        632.16        54.83 o                         
   7   4  -6        543.18        564.43        54.83 o                         
   8   4  -6        640.75        645.06        61.28 o                         
   9   4  -6        485.41        474.12        58.06 o                         
  10   4  -6        324.85        296.73        54.83 o                         
  11   4  -6        353.91        432.19        64.51 o                         
  12   4  -6        205.18        258.03        58.06 o                         
  13   4  -6        125.02        138.69        58.06 o                         
  14   4  -6         64.38         38.70        48.38 o                         
   4   5  -6        359.03        290.28        38.70 o                         
   5   5  -6        213.72        174.17        38.70 o                         
   6   5  -6         22.90         19.35        35.48 o                         
   7   5  -6       1214.89       1264.33        77.41 o                         
   8   5  -6        162.03        129.01        45.15 o                         
   9   5  -6         78.20         48.38        38.70 o                         
  10   5  -6         78.53        116.11        48.38 o                         
  11   5  -6        534.38        474.12        61.28 o                         
  12   5  -6         48.35         96.76        48.38 o                         
  13   5  -6         29.78         54.83        54.83 o                         
  14   5  -6         80.23         54.83        54.83 o                         
  15   5  -6        151.56        206.42        61.28 o                         
   3   6  -6        327.44        380.59        38.70 o                         
   4   6  -6        209.29        222.55        38.70 o                         
   5   6  -6       3507.67       3447.87       119.34 o                         
   6   6  -6        848.62        915.99        64.51 o                         
   7   6  -6         36.91         16.13        35.48 o                         
   8   6  -6        221.25        280.60        51.61 o                         
   9   6  -6       1559.96       1512.68        90.31 o                         
  10   6  -6        571.54        496.70        61.28 o                         
  11   6  -6         94.91        109.66        48.38 o                         
  12   6  -6        111.36        148.36        51.61 o                         
  13   6  -6        171.34        306.41        64.51 o                         
  14   6  -6        145.95        164.49        64.51 o                         
  15   6  -6         54.59        119.34        61.28 o                         
   2   7  -6         52.21         61.28        29.03 o                         
   3   7  -6        297.68        325.76        38.70 o                         
   4   7  -6        430.90        441.87        45.15 o                         
   5   7  -6        288.80        287.05        41.93 o                         
   6   7  -6        250.38        199.97        41.93 o                         
   7   7  -6        400.69        448.32        54.83 o                         
   8   7  -6        241.26        187.07        48.38 o                         
   9   7  -6        142.76        151.59        48.38 o                         
  10   7  -6        279.57        332.21        58.06 o                         
  11   7  -6        196.36        261.25        54.83 o                         
  12   7  -6         92.07        148.36        54.83 o                         
  13   7  -6         66.80          9.68        51.61 o                         
  14   7  -6        175.33        125.79        61.28 o                         
   1   8  -6       2379.37       2293.21        80.63 o                         
   2   8  -6         27.04         29.03        25.80 o                         
   3   8  -6       2732.63       2770.55        96.76 o                         
   4   8  -6        993.54        864.39        64.51 o                         
   5   8  -6        618.00        674.09        58.06 o                         
   6   8  -6         97.99        125.79        38.70 o                         
   7   8  -6        893.01       1064.36        74.18 o                         
   8   8  -6        106.75         16.13        45.15 o                         
   9   8  -6         79.01         16.13        38.70 o                         
  10   8  -6         59.52         80.63        45.15 o                         
  11   8  -6         56.49        112.89        51.61 o                         
  12   8  -6          1.70          0.00        48.38 o                         
  13   8  -6         34.61         22.58        54.83 o                         
  14   8  -6          9.07          9.68        54.83 o                         
   2   9  -6        248.10        309.63        35.48 o                         
   3   9  -6        116.18        180.62        35.48 o                         
   4   9  -6        251.38        264.48        41.93 o                         
   5   9  -6        431.03        474.12        51.61 o                         
   6   9  -6        995.95        938.57        67.73 o                         
   7   9  -6         26.75         48.38        41.93 o                         
   8   9  -6        106.23        154.82        48.38 o                         
   9   9  -6        229.17        190.29        51.61 o                         
  10   9  -6        479.35        522.50        67.73 o                         
  11   9  -6        176.85        199.97        58.06 o                         
  12   9  -6         13.96        -38.70        51.61 o                         
  13   9  -6         45.57        -38.70        54.83 o                         
  14   9  -6         27.92         -6.45        54.83 o                         
   2  10  -6         78.99         96.76        32.25 o                         
   3  10  -6        144.05         77.41        35.48 o                         
   4  10  -6         31.00         90.31        35.48 o                         
   5  10  -6        245.92        287.05        45.15 o                         
   6  10  -6        283.40        290.28        48.38 o                         
   7  10  -6        103.41         61.28        41.93 o                         
   8  10  -6         22.97         32.25        45.15 o                         
   9  10  -6        205.84        248.35        58.06 o                         
  10  10  -6        116.98        109.66        51.61 o                         
  11  10  -6         41.61         32.25        51.61 o                         
  12  10  -6         64.91        103.21        58.06 o                         
  13  10  -6         66.02         19.35        54.83 o                         
  14  10  -6         30.20         67.73        58.06 o                         
   3  11  -6       1446.21       1335.28        70.96 o                         
   4  11  -6       4929.99       4692.85       154.82 o                         
   5  11  -6       2045.03       2109.36        93.53 o                         
   6  11  -6        532.88        516.05        58.06 o                         
   7  11  -6        355.91        390.26        54.83 o                         
   8  11  -6       1452.35       1351.41        87.08 o                         
   9  11  -6        724.14        774.08        74.18 o                         
  10  11  -6        257.81        151.59        54.83 o                         
  11  11  -6         34.55          6.45        51.61 o                         
  12  11  -6        147.41        261.25        64.51 o                         
  13  11  -6         87.00        106.44        61.28 o                         
   3  12  -6         32.91         38.70        32.25 o                         
   4  12  -6        152.99        193.52        41.93 o                         
   5  12  -6        148.78        154.82        41.93 o                         
   6  12  -6        939.41       1045.01        74.18 o                         
   7  12  -6         85.01          6.45        41.93 o                         
   8  12  -6        131.16        119.34        41.93 o                         
   9  12  -6        162.91        119.34        51.61 o                         
  10  12  -6        459.64        525.73        67.73 o                         
  11  12  -6         50.00          6.45        54.83 o                         
  12  12  -6         70.07         96.76        54.83 o                         
  13  12  -6         60.11        -22.58        54.83 o                         
   4  13  -6        388.11        458.00        51.61 o                         
   5  13  -6        111.33        216.10        45.15 o                         
   6  13  -6        159.98        170.94        48.38 o                         
   7  13  -6         69.58        112.89        45.15 o                         
   8  13  -6         79.12         54.83        45.15 o                         
   9  13  -6         64.21         96.76        51.61 o                         
  10  13  -6         36.69         48.38        48.38 o                         
  11  13  -6         80.43        177.39        58.06 o                         
  12  13  -6          8.17         51.61        58.06 o                         
   5  14  -6        158.23        141.91        45.15 o                         
   6  14  -6        246.88        241.90        51.61 o                         
   7  14  -6        157.03        148.36        48.38 o                         
   8  14  -6          8.42         12.90        45.15 o                         
   9  14  -6         44.50        -29.03        45.15 o                         
  10  14  -6        147.18         41.93        54.83 o                         
  11  14  -6         28.94        103.21        58.06 o                         
  12  14  -6         24.05         64.51        58.06 o                         
   6  15  -6        163.05        190.29        48.38 o                         
   7  15  -6         67.42         80.63        45.15 o                         
   8  15  -6         18.58          3.23        45.15 o                         
   9  15  -6         32.38        -67.73        48.38 o                         
  10  15  -6         81.90         64.51        54.83 o                         
  11  15  -6          3.17        -19.35        54.83 o                         
   7  16  -6         14.09        -22.58        45.15 o                         
   8  16  -6         46.34         29.03        45.15 o                         
   9  16  -6         88.66         70.96        54.83 o                         
  10  16  -6          6.40        -38.70        51.61 o                         
  11  16  -6          1.87         45.15        54.83 o                         
   8  17  -6        379.07        328.98        64.51 o                         
   9  17  -6         84.03         38.70        51.61 o                         
  10  17  -6         36.29          6.45        54.83 o                         
   9  18  -6          8.32         45.15        61.28 o                         
   9   1  -5        179.32        161.27        48.38 o                         
  10   1  -5        133.90        174.17        48.38 o                         
  11   1  -5         18.90         19.35        45.15 o                         
   6   2  -5        165.83        154.82        35.48 o                         
   7   2  -5         22.63         48.38        35.48 o                         
   8   2  -5         18.56         16.13        41.93 o                         
   9   2  -5        226.52        193.52        45.15 o                         
  10   2  -5        193.13        222.55        45.15 o                         
  11   2  -5         39.05         12.90        45.15 o                         
  12   2  -5         93.23        209.65        54.83 o                         
  13   2  -5         61.41        141.91        54.83 o                         
  14   2  -5        155.86        245.12        61.28 o                         
   4   3  -5        488.73        496.70        41.93 o                         
   5   3  -5          4.10         29.03        32.25 o                         
   6   3  -5        129.08        158.04        35.48 o                         
   7   3  -5        526.49        509.60        51.61 o                         
   8   3  -5        539.98        622.49        61.28 o                         
   9   3  -5         27.59         67.73        41.93 o                         
  10   3  -5         30.91         87.08        45.15 o                         
  11   3  -5        266.42        270.93        54.83 o                         
  12   3  -5        219.33        225.77        58.06 o                         
  13   3  -5         33.17         93.53        51.61 o                         
  14   3  -5         14.65        -16.13        51.61 o                         
  15   3  -5        131.71         51.61        58.06 o                         
  16   3  -5         57.41         70.96        61.28 o                         
   3   4  -5        952.54        941.79        54.83 o                         
   4   4  -5        111.56         96.76        32.25 o                         
   5   4  -5        150.71        158.04        35.48 o                         
   6   4  -5         10.52         41.93        35.48 o                         
   7   4  -5        255.91        261.25        45.15 o                         
   8   4  -5        224.83        283.83        48.38 o                         
   9   4  -5        677.30        570.88        58.06 o                         
  10   4  -5        289.92        261.25        54.83 o                         
  11   4  -5         31.72        -12.90        45.15 o                         
  12   4  -5        192.69        199.97        51.61 o                         
  13   4  -5        444.44        506.38        67.73 o                         
  14   4  -5        286.57        341.88        61.28 o                         
  15   4  -5         48.84        -16.13        54.83 o                         
  16   4  -5         76.46         45.15        61.28 o                         
   2   5  -5        543.10        528.95        38.70 o                         
   3   5  -5         70.20         54.83        25.80 o                         
   4   5  -5         35.58         35.48        29.03 o                         
   5   5  -5         48.73         45.15        35.48 o                         
   6   5  -5        352.46        299.96        45.15 o                         
   7   5  -5        255.74        277.38        48.38 o                         
   8   5  -5         12.97        -12.90        38.70 o                         
   9   5  -5          0.95         41.93        41.93 o                         
  10   5  -5        130.71        116.11        51.61 o                         
  11   5  -5        193.31        167.72        51.61 o                         
  12   5  -5         10.54         64.51        51.61 o                         
  13   5  -5         18.64          3.23        51.61 o                         
  14   5  -5         26.42         54.83        48.38 o                         
  15   5  -5         66.29         54.83        58.06 o                         
  16   5  -5         12.41         19.35        58.06 o                         
   1   6  -5         43.71         35.48        22.58 o                         
   2   6  -5        567.73        541.85        38.70 o                         
   3   6  -5         38.57         67.73        29.03 o                         
   4   6  -5        137.81        158.04        35.48 o                         
   5   6  -5        133.45        129.01        38.70 o                         
   6   6  -5        459.67        512.83        51.61 o                         
   7   6  -5        237.66        199.97        45.15 o                         
   8   6  -5        138.73        109.66        41.93 o                         
   9   6  -5        517.65        432.19        58.06 o                         
  10   6  -5        269.73        219.32        48.38 o                         
  11   6  -5        262.45        296.73        58.06 o                         
  12   6  -5        101.34         67.73        54.83 o                         
  13   6  -5        432.39        493.47        74.18 o                         
  14   6  -5         88.41         93.53        58.06 o                         
  15   6  -5         91.56        138.69        64.51 o                         
  16   6  -5        111.51        174.17        64.51 o                         
   1   7  -5        241.46        335.43        32.25 o                         
   2   7  -5        520.34        596.69        41.93 o                         
   3   7  -5        137.35        106.44        32.25 o                         
   4   7  -5         72.55         77.41        32.25 o                         
   5   7  -5         59.70          3.23        32.25 o                         
   6   7  -5         67.89         54.83        38.70 o                         
   7   7  -5        233.84        235.45        48.38 o                         
   8   7  -5        269.70        335.43        48.38 o                         
   9   7  -5         26.41         19.35        41.93 o                         
  10   7  -5         28.13        -45.15        45.15 o                         
  11   7  -5        348.81        267.70        61.28 o                         
  12   7  -5        337.77        383.81        64.51 o                         
  13   7  -5         24.80          0.00        48.38 o                         
  14   7  -5          4.03         77.41        61.28 o                         
  15   7  -5        173.93        177.39        64.51 o                         
   1   8  -5        656.48        712.36        27.90 o                         
   2   8  -5       1047.15        951.47        54.83 o                         
   3   8  -5        337.40        299.96        38.70 o                         
   4   8  -5        150.68        103.21        35.48 o                         
   5   8  -5        611.58        674.09        58.06 o                         
   6   8  -5        287.90        261.25        45.15 o                         
   7   8  -5        832.95        764.40        64.51 o                         
   8   8  -5        219.56        222.55        48.38 o                         
   9   8  -5        222.04        238.67        48.38 o                         
  10   8  -5         19.87        -51.61        45.15 o                         
  11   8  -5        642.73        680.54        74.18 o                         
  12   8  -5        191.11         80.63        51.61 o                         
  13   8  -5        122.44         87.08        58.06 o                         
  14   8  -5         36.71          9.68        54.83 o                         
  15   8  -5        227.02         90.31        58.06 o                         
   1   9  -5         43.72         76.67        20.96 o                         
   2   9  -5        104.46         96.76        29.03 o                         
   3   9  -5        104.82        116.11        32.25 o                         
   4   9  -5        253.24        199.97        38.70 o                         
   5   9  -5         18.40         16.13        35.48 o                         
   6   9  -5        103.08        187.07        45.15 o                         
   7   9  -5        135.86         54.83        38.70 o                         
   8   9  -5        245.29        138.69        48.38 o                         
   9   9  -5        103.90        106.44        45.15 o                         
  10   9  -5        491.06        438.64        61.28 o                         
  11   9  -5         69.58         54.83        45.15 o                         
  12   9  -5         99.32         90.31        54.83 o                         
  13   9  -5        104.88        122.56        54.83 o                         
  14   9  -5        314.56        264.48        64.51 o                         
  15   9  -5         32.45        112.89        61.28 o                         
   1  10  -5       1187.60       1136.54        40.32 o                         
   2  10  -5       2833.09       2741.53        96.76 o                         
   3  10  -5        895.77        938.57        61.28 o                         
   4  10  -5        798.08        712.80        54.83 o                         
   5  10  -5        832.01        828.91        61.28 o                         
   6  10  -5        714.74        667.64        58.06 o                         
   7  10  -5        404.14        354.79        51.61 o                         
   8  10  -5       1030.22       1080.48        77.41 o                         
   9  10  -5        188.71        170.94        48.38 o                         
  10  10  -5         28.65         35.48        48.38 o                         
  11  10  -5        142.48        167.72        54.83 o                         
  12  10  -5        453.33        393.49        64.51 o                         
  13  10  -5          7.29        -45.15        45.15 o                         
  14  10  -5         46.27         64.51        58.06 o                         
  15  10  -5         23.71         61.28        54.83 o                         
   1  11  -5        523.17        632.16        45.15 o                         
   2  11  -5       3440.72       3254.35       109.66 o                         
   3  11  -5       1311.17       1215.95        67.73 o                         
   4  11  -5        301.48        299.96        45.15 o                         
   5  11  -5        104.21        112.89        41.93 o                         
   6  11  -5        856.08        686.99        61.28 o                         
   7  11  -5       1216.93       1296.58        80.63 o                         
   8  11  -5        367.53        367.69        51.61 o                         
   9  11  -5         68.88         87.08        45.15 o                         
  10  11  -5         14.58        -32.25        41.93 o                         
  11  11  -5        465.04        522.50        67.73 o                         
  12  11  -5        164.18        170.94        58.06 o                         
  13  11  -5         36.68         29.03        48.38 o                         
  14  11  -5         56.29        -41.93        54.83 o                         
   1  12  -5       1643.92       1635.24        70.96 o                         
   2  12  -5       3261.91       3096.31       109.66 o                         
   3  12  -5       1371.44       1490.10        74.18 o                         
   4  12  -5        142.28        158.04        38.70 o                         
   5  12  -5        919.02        970.82        67.73 o                         
   6  12  -5        659.99        745.05        64.51 o                         
   7  12  -5        505.30        587.01        58.06 o                         
   8  12  -5        291.11        225.77        51.61 o                         
   9  12  -5        196.70        199.97        51.61 o                         
  10  12  -5          9.21        -70.96        41.93 o                         
  11  12  -5        102.76        148.36        54.83 o                         
  12  12  -5        239.87        148.36        61.28 o                         
  13  12  -5         24.80        -83.86        51.61 o                         
  14  12  -5         30.25        -35.48        58.06 o                         
   1  13  -5         50.37         77.41        32.25 o                         
   2  13  -5       1887.54       2083.56        83.86 o                         
   3  13  -5         65.61         64.51        32.25 o                         
   4  13  -5         56.85         61.28        35.48 o                         
   5  13  -5        338.32        303.18        48.38 o                         
   6  13  -5        553.37        645.06        64.51 o                         
   7  13  -5         86.67         77.41        41.93 o                         
   8  13  -5        127.05         54.83        45.15 o                         
   9  13  -5        258.30        299.96        54.83 o                         
  10  13  -5         45.08         48.38        54.83 o                         
  11  13  -5         19.22        -51.61        45.15 o                         
  12  13  -5        132.28        132.24        54.83 o                         
  13  13  -5         41.03        112.89        54.83 o                         
  14  13  -5          8.00        -12.90        58.06 o                         
   1  14  -5        146.82        138.69        35.48 o                         
   2  14  -5       2206.55       1986.80        87.08 o                         
   3  14  -5        177.51        167.72        38.70 o                         
   4  14  -5        209.63        293.50        45.15 o                         
   5  14  -5         72.97         58.06        38.70 o                         
   6  14  -5        841.16        864.39        67.73 o                         
   7  14  -5        269.25        264.48        51.61 o                         
   8  14  -5        286.78        267.70        54.83 o                         
   9  14  -5         39.15         96.76        51.61 o                         
  10  14  -5         98.13         19.35        48.38 o                         
  11  14  -5        201.58        296.73        61.28 o                         
  12  14  -5        105.16         16.13        54.83 o                         
  13  14  -5         39.16         87.08        61.28 o                         
   2  15  -5        214.12        180.62        38.70 o                         
   3  15  -5        301.98        332.21        45.15 o                         
   4  15  -5        262.52        245.12        45.15 o                         
   5  15  -5        169.56        167.72        41.93 o                         
   6  15  -5        111.38         96.76        41.93 o                         
   7  15  -5        182.01        174.17        45.15 o                         
   8  15  -5        327.05        325.76        58.06 o                         
   9  15  -5         45.71         87.08        51.61 o                         
  10  15  -5         58.29         22.58        48.38 o                         
  11  15  -5         71.58        122.56        58.06 o                         
  12  15  -5        102.49        190.29        64.51 o                         
  13  15  -5         14.67        -29.03        54.83 o                         
   2  16  -5        229.89        206.42        45.15 o                         
   3  16  -5        172.01        138.69        38.70 o                         
   4  16  -5          8.68        -22.58        35.48 o                         
   5  16  -5         54.34         54.83        41.93 o                         
   6  16  -5         99.84        112.89        45.15 o                         
   7  16  -5        287.67        367.69        51.61 o                         
   8  16  -5          3.53         45.15        45.15 o                         
   9  16  -5         98.08        193.52        58.06 o                         
  10  16  -5         23.51        -45.15        51.61 o                         
  11  16  -5        182.96        203.20        58.06 o                         
  12  16  -5          4.71        -58.06        48.38 o                         
   3  17  -5          9.97        -32.25        35.48 o                         
   4  17  -5         37.77         61.28        38.70 o                         
   5  17  -5         33.74        -22.58        38.70 o                         
   6  17  -5         34.78          3.23        41.93 o                         
   7  17  -5         29.78         12.90        45.15 o                         
   8  17  -5         48.04        -32.25        45.15 o                         
   9  17  -5         14.69         54.83        48.38 o                         
  10  17  -5         13.46        112.89        58.06 o                         
  11  17  -5         63.94         45.15        58.06 o                         
   4  18  -5         13.36         22.58        38.70 o                         
   5  18  -5          0.79        -29.03        41.93 o                         
   6  18  -5        140.77        145.14        48.38 o                         
   7  18  -5        128.44        135.46        51.61 o                         
   8  18  -5          0.60         22.58        41.93 o                         
   9  18  -5          4.10        -38.70        51.61 o                         
  10  18  -5         79.35        190.29        61.28 o                         
  11  18  -5         61.55        116.11        58.06 o                         
   5  19  -5         66.90        109.66        45.15 o                         
   6  19  -5        259.11        267.70        58.06 o                         
   7  19  -5         57.23         51.61        51.61 o                         
   8  19  -5        111.19         74.18        54.83 o                         
   9  19  -5         15.39        -41.93        51.61 o                         
  10  19  -5        160.96        109.66        58.06 o                         
   6  20  -5         76.18         51.61        48.38 o                         
   7  20  -5         96.61        141.91        54.83 o                         
   8  20  -5         53.32         61.28        51.61 o                         
   9  20  -5          0.06        -25.80        51.61 o                         
   8  21  -5         57.74          9.68        51.61 o                         
   8   0  -4         17.72          0.00        38.70 o                         
  10   0  -4        344.87        351.56        54.83 o                         
  12   0  -4         74.74         64.51        45.15 o                         
  14   0  -4        201.66        193.52        51.61 o                         
   5   1  -4        774.21        812.78        54.83 o                         
   6   1  -4         56.33         77.41        32.25 o                         
   7   1  -4        181.74        222.55        41.93 o                         
   8   1  -4        571.13        677.32        58.06 o                         
   9   1  -4        215.06        199.97        45.15 o                         
  10   1  -4         60.59         48.38        45.15 o                         
  11   1  -4         83.16         35.48        41.93 o                         
  12   1  -4          7.56          3.23        48.38 o                         
  13   1  -4          6.27        -12.90        41.93 o                         
  14   1  -4         48.62        -29.03        45.15 o                         
  15   1  -4         26.31         77.41        54.83 o                         
  16   1  -4         12.71         67.73        58.06 o                         
   3   2  -4         55.87         87.08        25.80 o                         
   4   2  -4        480.99        654.74        45.15 o                         
   5   2  -4        520.39        632.16        48.38 o                         
   6   2  -4        112.99        119.34        32.25 o                         
   7   2  -4        127.21        112.89        38.70 o                         
   8   2  -4        243.51        309.63        48.38 o                         
   9   2  -4        196.33        145.14        48.38 o                         
  10   2  -4          2.02         25.80        41.93 o                         
  11   2  -4         34.64         29.03        45.15 o                         
  12   2  -4        115.42         51.61        45.15 o                         
  13   2  -4         79.28        135.46        48.38 o                         
  14   2  -4         74.34         87.08        51.61 o                         
  15   2  -4          1.88        112.89        58.06 o                         
  16   2  -4          7.71         41.93        58.06 o                         
  17   2  -4         42.86         41.93        58.06 o                         
   2   3  -4        124.86        116.11        22.58 o                         
   3   3  -4       2371.21       2348.04        83.86 o                         
   4   3  -4       2660.42       2673.79        93.53 o                         
   5   3  -4        610.82        590.23        48.38 o                         
   6   3  -4        490.05        570.88        48.38 o                         
   7   3  -4        380.30        390.26        48.38 o                         
   8   3  -4        468.64        493.47        54.83 o                         
   9   3  -4         68.96         54.83        45.15 o                         
  10   3  -4        363.84        474.12        61.28 o                         
  11   3  -4          4.94        -48.38        38.70 o                         
  12   3  -4         51.18         96.76        48.38 o                         
  13   3  -4         22.10         54.83        45.15 o                         
  14   3  -4        163.07        135.46        58.06 o                         
  15   3  -4          6.94        -12.90        48.38 o                         
  16   3  -4         12.62         25.80        51.61 o                         
  17   3  -4         10.00         29.03        51.61 o                         
   1   4  -4        399.05        480.57        32.25 o                         
   2   4  -4        206.75        277.38        29.03 o                         
   3   4  -4        134.07        187.07        29.03 o                         
   4   4  -4         93.92         93.53        29.03 o                         
   5   4  -4        718.08        657.97        48.38 o                         
   6   4  -4        366.47        303.18        38.70 o                         
   7   4  -4        183.70        167.72        38.70 o                         
   8   4  -4         33.56         -9.68        38.70 o                         
   9   4  -4        140.50         58.06        45.15 o                         
  10   4  -4         78.46        129.01        41.93 o                         
  11   4  -4         47.96         25.80        45.15 o                         
  12   4  -4         96.55         77.41        45.15 o                         
  13   4  -4         15.99         54.83        54.83 o                         
  14   4  -4         10.51          9.68        48.38 o                         
  15   4  -4          5.81          9.68        51.61 o                         
  16   4  -4        104.82        203.20        61.28 o                         
  17   4  -4         40.12         51.61        58.06 o                         
   0   5  -4        225.66        312.86        22.58 o                         
   1   5  -4         27.97         41.93        19.35 o                         
   2   5  -4         34.24         74.18        22.58 o                         
   3   5  -4         15.19          9.68        22.58 o                         
   4   5  -4         41.85         35.48        25.80 o                         
   5   5  -4        161.80        154.82        35.48 o                         
   7   5  -4         15.85         16.13        35.48 o                         
   8   5  -4         66.58         58.06        41.93 o                         
   9   5  -4        141.66         96.76        41.93 o                         
  10   5  -4         71.27        154.82        48.38 o                         
  11   5  -4        100.32        161.27        48.38 o                         
  12   5  -4         41.48         25.80        48.38 o                         
  13   5  -4         28.78         45.15        48.38 o                         
  14   5  -4         87.14         58.06        54.83 o                         
  15   5  -4        174.03        199.97        64.51 o                         
  16   5  -4         21.07         19.35        54.83 o                         
   0   6  -4       3294.17       3354.34        99.99 o                         
   1   6  -4        821.40        829.33        27.08 o                         
   2   6  -4         36.84         58.06        22.58 o                         
   3   6  -4       1761.09       1757.80        70.96 o                         
   4   6  -4       1259.06       1090.16        61.28 o                         
   5   6  -4        354.70        348.34        41.93 o                         
   6   6  -4         94.65        122.56        38.70 o                         
   7   6  -4        689.43        735.37        61.28 o                         
   8   6  -4         44.48         77.41        38.70 o                         
   9   6  -4        480.00        548.31        58.06 o                         
  10   6  -4        171.93        164.49        48.38 o                         
  11   6  -4         67.46        -25.80        45.15 o                         
  12   6  -4         45.70          9.68        48.38 o                         
  13   6  -4        231.42        296.73        61.28 o                         
  14   6  -4        147.94        138.69        61.28 o                         
  15   6  -4         85.51        116.11        58.06 o                         
  16   6  -4         51.34         32.25        61.28 o                         
   0   7  -4       1528.82       1577.18        54.83 o                         
   1   7  -4        114.28         92.79        14.69 o                         
   2   7  -4        429.34        441.87        35.48 o                         
   3   7  -4        277.17        222.55        32.25 o                         
   4   7  -4        751.88        699.90        51.61 o                         
   5   7  -4         37.04         54.83        32.25 o                         
   6   7  -4       1143.68       1051.46        64.51 o                         
   7   7  -4        192.42        167.72        38.70 o                         
   8   7  -4        127.63        135.46        41.93 o                         
   9   7  -4          2.04         25.80        38.70 o                         
  10   7  -4        465.90        477.35        58.06 o                         
  11   7  -4         65.43         -9.68        45.15 o                         
  12   7  -4          5.57         16.13        48.38 o                         
  13   7  -4          0.78        -22.58        51.61 o                         
  14   7  -4        119.60        170.94        58.06 o                         
  15   7  -4         49.24         45.15        61.28 o                         
  16   7  -4         16.13        -67.73        58.06 o                         
   0   8  -4       2202.36       2377.06        77.41 o                         
   1   8  -4        801.92        862.68        30.22 o                         
   2   8  -4          7.69          0.00        17.74 o                         
   3   8  -4        239.86        216.10        35.48 o                         
   4   8  -4       1918.41       1967.45        80.63 o                         
   5   8  -4       1272.46       1303.03        67.73 o                         
   6   8  -4         48.65         64.51        38.70 o                         
   7   8  -4        129.39        119.34        38.70 o                         
   8   8  -4        809.64        761.18        61.28 o                         
   9   8  -4        651.71        716.02        67.73 o                         
  10   8  -4          4.02         29.03        41.93 o                         
  11   8  -4         21.36         32.25        48.38 o                         
  12   8  -4        199.06        151.59        54.83 o                         
  13   8  -4         89.11        170.94        51.61 o                         
  14   8  -4         15.10          6.45        51.61 o                         
  15   8  -4          1.29         22.58        58.06 o                         
  16   8  -4         48.34         70.96        64.51 o                         
   0   9  -4        723.23        767.63        41.93 o                         
   1   9  -4        508.03        547.32        29.03 o                         
   2   9  -4        170.87        226.64        16.59 o                         
   3   9  -4        158.70        170.94        32.25 o                         
   4   9  -4        220.61        238.67        38.70 o                         
   5   9  -4       1051.85       1009.53        64.51 o                         
   6   9  -4        289.14        351.56        48.38 o                         
   7   9  -4        134.29        245.12        48.38 o                         
   8   9  -4          8.32        -16.13        38.70 o                         
   9   9  -4        558.22        667.64        64.51 o                         
  10   9  -4         51.01         48.38        41.93 o                         
  11   9  -4        116.88         87.08        45.15 o                         
  12   9  -4         70.88        151.59        51.61 o                         
  13   9  -4         81.13         67.73        58.06 o                         
  14   9  -4        196.99        229.00        58.06 o                         
  15   9  -4        137.21         74.18        61.28 o                         
  16   9  -4         41.45         61.28        64.51 o                         
   0  10  -4       1498.90       1519.13        61.28 o                         
   1  10  -4        210.23        234.65        20.15 o                         
   2  10  -4        213.30        212.87        19.05 o                         
   3  10  -4        478.99        528.95        45.15 o                         
   4  10  -4        374.40        428.97        45.15 o                         
   5  10  -4         81.40         45.15        35.48 o                         
   6  10  -4        786.27        886.96        64.51 o                         
   7  10  -4        352.27        341.88        51.61 o                         
   8  10  -4         47.71         67.73        38.70 o                         
   9  10  -4        358.81        370.91        54.83 o                         
  10  10  -4        397.87        367.69        61.28 o                         
  11  10  -4        142.54        167.72        54.83 o                         
  12  10  -4        176.68        235.45        58.06 o                         
  13  10  -4        234.48        245.12        61.28 o                         
  14  10  -4        111.04        183.84        61.28 o                         
  15  10  -4         75.40         93.53        61.28 o                         
   0  11  -4       2527.47       2412.54        83.86 o                         
   1  11  -4        180.36        226.90        21.58 o                         
   2  11  -4        382.13        393.25        46.77 o                         
   3  11  -4        325.73        324.57        21.97 o                         
   4  11  -4       1726.17       1861.01        80.63 o                         
   5  11  -4        253.69        216.10        45.15 o                         
   6  11  -4       1340.61       1361.09        77.41 o                         
   7  11  -4        375.02        367.69        51.61 o                         
   8  11  -4        572.68        657.97        64.51 o                         
   9  11  -4        372.97        383.81        54.83 o                         
  10  11  -4        661.19        551.53        64.51 o                         
  11  11  -4        325.99        345.11        61.28 o                         
  12  11  -4         91.72         51.61        51.61 o                         
  13  11  -4        187.66        203.20        61.28 o                         
  14  11  -4        111.81         48.38        51.61 o                         
  15  11  -4         85.02        161.27        64.51 o                         
   0  12  -4       1583.17       1441.72        64.51 o                         
   1  12  -4       1025.35       1030.55        40.32 o                         
   2  12  -4        278.00        287.01        24.19 o                         
   3  12  -4        436.29        416.07        45.15 o                         
   4  12  -4        969.76       1041.78        67.73 o                         
   5  12  -4       1188.35       1112.74        67.73 o                         
   6  12  -4        935.85        838.58        64.51 o                         
   7  12  -4         93.93        103.21        41.93 o                         
   8  12  -4        275.65        174.17        48.38 o                         
   9  12  -4        698.24        686.99        67.73 o                         
  10  12  -4        474.32        458.00        61.28 o                         
  11  12  -4         18.27         45.15        51.61 o                         
  12  12  -4          7.27        -61.28        45.15 o                         
  13  12  -4        188.03        170.94        61.28 o                         
  14  12  -4         76.16        135.46        61.28 o                         
  15  12  -4          0.21        -25.80        58.06 o                         
   0  13  -4         99.57        109.66        29.03 o                         
   1  13  -4        103.23         95.70        21.58 o                         
   2  13  -4        168.35        226.72        23.22 o                         
   3  13  -4         39.35          9.68        35.48 o                         
   4  13  -4         36.18         19.35        35.48 o                         
   5  13  -4          2.33        -29.03        32.25 o                         
   6  13  -4        623.52        609.59        58.06 o                         
   7  13  -4        348.71        412.84        54.83 o                         
   8  13  -4         34.41         80.63        45.15 o                         
   9  13  -4        134.91         32.25        45.15 o                         
  10  13  -4        282.45        261.25        58.06 o                         
  11  13  -4        535.47        496.70        64.51 o                         
  12  13  -4         19.03         41.93        54.83 o                         
  13  13  -4        170.88        109.66        61.28 o                         
  14  13  -4         43.85         99.99        61.28 o                         
   0  14  -4        843.46        825.68        54.83 o                         
   1  14  -4        276.23        272.11        26.15 o                         
   2  14  -4        116.63        141.91        35.48 o                         
   3  14  -4        509.18        480.57        51.61 o                         
   4  14  -4        443.36        335.43        48.38 o                         
   5  14  -4        279.10        303.18        48.38 o                         
   6  14  -4        557.08        570.88        61.28 o                         
   7  14  -4        254.28        277.38        51.61 o                         
   8  14  -4         61.97         83.86        41.93 o                         
   9  14  -4        244.16        180.62        48.38 o                         
  10  14  -4        413.95        345.11        61.28 o                         
  11  14  -4         21.84         19.35        48.38 o                         
  12  14  -4        162.82        129.01        58.06 o                         
  13  14  -4         57.35         87.08        58.06 o                         
  14  14  -4        113.41         35.48        54.83 o                         
   0  15  -4        178.36        119.34        32.25 o                         
   1  15  -4         42.75         44.65        21.58 o                         
   2  15  -4          5.55        -19.35        32.25 o                         
   3  15  -4        161.99        199.97        41.93 o                         
   4  15  -4        124.74        154.82        38.70 o                         
   5  15  -4         32.84         12.90        38.70 o                         
   6  15  -4         73.94        103.21        45.15 o                         
   7  15  -4        176.05        122.56        41.93 o                         
   8  15  -4         65.08         58.06        41.93 o                         
   9  15  -4         58.62         83.86        45.15 o                         
  10  15  -4        208.02        132.24        54.83 o                         
  11  15  -4        108.88         87.08        51.61 o                         
  12  15  -4         30.56         48.38        54.83 o                         
  13  15  -4         15.93        -80.63        51.61 o                         
   0  16  -4         79.78         67.73        32.25 o                         
   1  16  -4         42.76         45.15        32.25 o                         
   2  16  -4          9.34        -48.38        32.25 o                         
   3  16  -4         26.85        -41.93        32.25 o                         
   4  16  -4         29.95         41.93        38.70 o                         
   5  16  -4         83.54         99.99        41.93 o                         
   6  16  -4         66.19          6.45        41.93 o                         
   7  16  -4         49.58         16.13        41.93 o                         
   8  16  -4         84.92         32.25        45.15 o                         
   9  16  -4         77.68        109.66        51.61 o                         
  10  16  -4         70.90        119.34        54.83 o                         
  11  16  -4         46.99         67.73        48.38 o                         
  12  16  -4        103.00         51.61        58.06 o                         
  13  16  -4         57.28         83.86        61.28 o                         
   0  17  -4         83.70         64.51        35.48 o                         
   1  17  -4        117.58        132.24        38.70 o                         
   2  17  -4         23.22         19.35        35.48 o                         
   3  17  -4        243.53        216.10        41.93 o                         
   4  17  -4         27.80         54.83        41.93 o                         
   5  17  -4         26.01         45.15        41.93 o                         
   6  17  -4        125.94         96.76        45.15 o                         
   7  17  -4        135.19        170.94        51.61 o                         
   8  17  -4          4.83         19.35        48.38 o                         
   9  17  -4         33.94         96.76        51.61 o                         
  10  17  -4        169.98         87.08        48.38 o                         
  11  17  -4          5.56       -103.21        51.61 o                         
  12  17  -4          8.90        -16.13        51.61 o                         
   1  18  -4         27.00          9.68        35.48 o                         
   2  18  -4         60.22         58.06        38.70 o                         
   3  18  -4         17.94          3.23        38.70 o                         
   4  18  -4         23.25         19.35        38.70 o                         
   5  18  -4         70.09        -38.70        41.93 o                         
   6  18  -4        283.35        280.60        51.61 o                         
   7  18  -4         21.56        -19.35        45.15 o                         
   8  18  -4        132.01         41.93        51.61 o                         
   9  18  -4         94.47        119.34        54.83 o                         
  10  18  -4        241.10        235.45        61.28 o                         
  11  18  -4         32.70         22.58        54.83 o                         
  12  18  -4        124.38        209.65        64.51 o                         
   2  19  -4         10.05         41.93        38.70 o                         
   3  19  -4         21.23        -29.03        38.70 o                         
   4  19  -4         67.25         70.96        41.93 o                         
   5  19  -4         21.68         -9.68        41.93 o                         
   6  19  -4         38.30         12.90        45.15 o                         
   7  19  -4         66.95         41.93        51.61 o                         
   8  19  -4         31.62        -16.13        48.38 o                         
   9  19  -4         42.01         61.28        54.83 o                         
  10  19  -4         52.75         74.18        58.06 o                         
  11  19  -4         34.52         61.28        58.06 o                         
   3  20  -4         29.43         67.73        41.93 o                         
   4  20  -4         91.41         45.15        41.93 o                         
   5  20  -4         22.67         48.38        41.93 o                         
   6  20  -4         98.02         96.76        48.38 o                         
   7  20  -4         60.15         29.03        48.38 o                         
   8  20  -4         11.73         58.06        54.83 o                         
   9  20  -4         45.09          6.45        51.61 o                         
  10  20  -4         73.79         51.61        51.61 o                         
   3  21  -4         78.64         38.70        45.15 o                         
   4  21  -4         87.29         87.08        48.38 o                         
   5  21  -4          3.14        -25.80        45.15 o                         
   6  21  -4          2.82        -74.18        45.15 o                         
   7  21  -4         60.18         41.93        51.61 o                         
   8  21  -4         58.34         67.73        54.83 o                         
   9  21  -4         28.72         29.03        54.83 o                         
   5  22  -4         12.96         32.25        48.38 o                         
   6  22  -4         14.56          6.45        51.61 o                         
   7  22  -4          3.41        -16.13        48.38 o                         
   8  22  -4         48.24         93.53        58.06 o                         
   6  23  -4          1.52        -61.28        48.38 o                         
   7  23  -4         66.64        103.21        54.83 o                         
   4   0  -3        885.12        935.34        48.38 o                         
   6   0  -3        157.33        174.17        35.48 o                         
   8   0  -3       1723.54       1712.65        77.41 o                         
  10   0  -3        128.61        161.27        45.15 o                         
  12   0  -3       1264.84       1309.48        83.86 o                         
  14   0  -3         10.12         80.63        51.61 o                         
  16   0  -3        658.40        625.71        74.18 o                         
   2   1  -3       4131.33       4144.54       119.34 o                         
   3   1  -3        457.20        364.46        29.03 o                         
   4   1  -3        674.27        599.91        41.93 o                         
   5   1  -3        510.78        570.88        45.15 o                         
   6   1  -3       1037.78       1013.74        39.86 o                         
   7   1  -3         15.31         -0.46        23.87 o                         
   8   1  -3        686.13        691.48        58.06 o                         
   9   1  -3        143.85        159.24        31.93 o                         
  10   1  -3        125.08         81.88        61.28 o                         
  11   1  -3         25.73         31.25        33.01 o                         
  12   1  -3        280.16        314.49        38.77 o                         
  13   1  -3         71.73         74.18        34.21 o                         
  14   1  -3          2.40          0.11        43.54 o                         
  15   1  -3          1.46        -38.70        45.15 o                         
  16   1  -3         76.07        177.39        58.06 o                         
  17   1  -3         67.23         67.73        61.28 o                         
   1   2  -3        115.41        141.91        19.35 o                         
   2   2  -3       2660.66       2544.78        80.63 o                         
   3   2  -3       1068.76       1025.65        45.15 o                         
   4   2  -3        716.38        670.87        45.15 o                         
   5   2  -3        370.93        370.91        38.70 o                         
   6   2  -3        608.26        583.78        45.15 o                         
   7   2  -3        895.13        964.37        58.06 o                         
   8   2  -3        404.84        528.95        54.83 o                         
   9   2  -3        223.35        222.55        48.38 o                         
  10   2  -3        121.63         65.25        32.25 o                         
  11   2  -3        457.78        428.97        58.06 o                         
  12   2  -3         62.28         58.06        48.38 o                         
  13   2  -3         35.97         54.83        48.38 o                         
  14   2  -3          5.53         38.70        48.38 o                         
  15   2  -3        216.01        258.03        58.06 o                         
  16   2  -3        206.65        270.93        61.28 o                         
  17   2  -3          0.12        -32.25        58.06 o                         
   1   3  -3        117.20        154.82        22.58 o                         
   2   3  -3        315.72        312.86        25.80 o                         
   4   3  -3        622.60        641.84        41.93 o                         
   5   3  -3        309.50        351.56        35.48 o                         
   6   3  -3         97.44        138.69        32.25 o                         
   7   3  -3       1056.08       1006.30        58.06 o                         
   8   3  -3        333.41        306.41        45.15 o                         
   9   3  -3        151.55        212.87        41.93 o                         
  10   3  -3          9.18        -54.83        35.48 o                         
  11   3  -3        191.82        177.39        51.61 o                         
  12   3  -3         47.07         41.93        41.93 o                         
  13   3  -3         30.06        -54.83        45.15 o                         
  14   3  -3         16.79         61.28        48.38 o                         
  15   3  -3         48.72         77.41        54.83 o                         
  16   3  -3         24.19        -12.90        54.83 o                         
  17   3  -3         13.00         96.76        58.06 o                         
   1   4  -3       1398.71       1549.01        34.86 o                         
   2   4  -3        549.51        554.76        35.48 o                         
   3   4  -3        555.47        664.42        41.93 o                         
   4   4  -3        375.97        351.56        32.25 o                         
   5   4  -3        988.16        996.63        54.83 o                         
   6   4  -3         74.25        103.21        32.25 o                         
   7   4  -3        117.77        180.62        38.70 o                         
   8   4  -3        323.62        383.81        48.38 o                         
   9   4  -3        232.05        264.48        48.38 o                         
  10   4  -3         40.64         16.13        38.70 o                         
  11   4  -3        200.37        251.58        51.61 o                         
  12   4  -3         97.81        109.66        48.38 o                         
  13   4  -3        113.03         87.08        51.61 o                         
  14   4  -3         39.18         38.70        48.38 o                         
  15   4  -3        143.53        177.39        61.28 o                         
  16   4  -3          0.79        -67.73        51.61 o                         
  17   4  -3         95.28         74.18        61.28 o                         
   1   5  -3       2876.15       2740.58        56.88 o                         
   2   5  -3        665.04        632.16        38.70 o                         
   3   5  -3        744.54        635.39        41.93 o                         
   4   5  -3        915.75        945.02        48.38 o                         
   5   5  -3       2470.16       2438.35        87.08 o                         
   6   5  -3         21.61         51.61        29.03 o                         
   7   5  -3          2.04         51.61        35.48 o                         
   8   5  -3        713.99        612.81        54.83 o                         
   9   5  -3        493.74        519.28        54.83 o                         
  10   5  -3         74.59        125.79        45.15 o                         
  11   5  -3        114.60        122.56        48.38 o                         
  12   5  -3        194.82        177.39        51.61 o                         
  13   5  -3         24.65          6.45        41.93 o                         
  14   5  -3         96.83         70.96        54.83 o                         
  15   5  -3        136.11        119.34        54.83 o                         
  16   5  -3         28.65         -6.45        54.83 o                         
  17   5  -3         20.80         54.83        61.28 o                         
   1   6  -3        381.93        427.09        19.29 o                         
   2   6  -3       2534.40       2541.97        53.27 o                         
   3   6  -3         90.62        106.44        25.80 o                         
   4   6  -3       1021.41        932.12        51.61 o                         
   5   6  -3        143.02        129.01        32.25 o                         
   6   6  -3        572.51        506.38        45.15 o                         
   7   6  -3         58.87         74.18        38.70 o                         
   8   6  -3        746.59        693.44        54.83 o                         
  10   6  -3        188.46        158.04        41.93 o                         
  11   6  -3        102.06         96.76        45.15 o                         
  12   6  -3        204.16        222.55        51.61 o                         
  13   6  -3         91.40        154.82        54.83 o                         
  14   6  -3         30.63         83.86        51.61 o                         
  15   6  -3         52.48         80.63        54.83 o                         
  16   6  -3         27.22          3.23        54.83 o                         
  17   6  -3         62.97         -6.45        58.06 o                         
   1   7  -3       2099.39       2237.21        50.02 o                         
   2   7  -3       8346.93       8637.61       182.23 o                         
   3   7  -3       1875.97       1973.90        74.18 o                         
   4   7  -3        826.77        835.36        48.38 o                         
   5   7  -3        615.40        683.77        48.38 o                         
   6   7  -3        991.72       1003.08        58.06 o                         
   7   7  -3        705.23        874.06        61.28 o                         
   8   7  -3        826.18        822.46        61.28 o                         
   9   7  -3        114.98        158.04        41.93 o                         
  10   7  -3        182.51        203.20        48.38 o                         
  11   7  -3        123.46        132.24        41.93 o                         
  12   7  -3        305.21        254.80        54.83 o                         
  13   7  -3         16.10         -3.23        48.38 o                         
  14   7  -3        170.01        229.00        58.06 o                         
  15   7  -3          3.01        -41.93        51.61 o                         
  16   7  -3         90.48         29.03        61.28 o                         
  17   7  -3          0.42        116.11        64.51 o                         
   1   8  -3       1853.50       2007.78        47.73 o                         
   2   8  -3       1510.30       1587.85        45.15 o                         
   3   8  -3       1762.66       1824.53        43.39 o                         
   4   8  -3         84.71         80.63        29.03 o                         
   5   8  -3        297.50        251.58        35.48 o                         
   6   8  -3         53.30         35.48        35.48 o                         
   7   8  -3        361.99        370.91        48.38 o                         
   8   8  -3        133.38        129.01        38.70 o                         
   9   8  -3         40.25         16.13        38.70 o                         
  10   8  -3        163.02        164.49        41.93 o                         
  11   8  -3         34.25          9.68        45.15 o                         
  12   8  -3        114.27        193.52        54.83 o                         
  13   8  -3        161.85        135.46        54.83 o                         
  14   8  -3        169.32        274.15        61.28 o                         
  15   8  -3          3.44          3.23        58.06 o                         
  16   8  -3         76.47         22.58        54.83 o                         
   1   9  -3       1255.60       1366.97        38.57 o                         
   2   9  -3       1566.50       1781.02        44.93 o                         
   3   9  -3        808.47        818.57        29.24 o                         
   4   9  -3        200.56        261.25        38.70 o                         
   5   9  -3        294.54        316.08        38.70 o                         
   6   9  -3        693.10        709.57        54.83 o                         
   7   9  -3        565.28        667.64        54.83 o                         
   8   9  -3        265.92        303.18        48.38 o                         
   9   9  -3         11.84        -19.35        35.48 o                         
  10   9  -3        432.51        458.00        54.83 o                         
  11   9  -3        262.41        235.45        51.61 o                         
  12   9  -3        175.24        270.93        54.83 o                         
  13   9  -3         90.46        -12.90        51.61 o                         
  14   9  -3         80.65         77.41        48.38 o                         
  15   9  -3         41.16         67.73        58.06 o                         
  16   9  -3         66.88        232.22        67.73 o                         
   1  10  -3        126.06         98.45        20.96 o                         
   2  10  -3        561.03        555.25        51.61 o                         
   3  10  -3        244.41        270.56        19.05 o                         
   4  10  -3        232.51        240.45        16.99 o                         
   5  10  -3         86.74        106.44        35.48 o                         
   6  10  -3         76.50         51.61        38.70 o                         
   7  10  -3        176.13        125.79        38.70 o                         
   8  10  -3        190.77        164.49        48.38 o                         
   9  10  -3         63.89         29.03        41.93 o                         
  10  10  -3        104.53         99.99        45.15 o                         
  11  10  -3         77.33         51.61        48.38 o                         
  12  10  -3        133.58         90.31        51.61 o                         
  13  10  -3        100.60        125.79        58.06 o                         
  14  10  -3         61.99         12.90        51.61 o                         
  15  10  -3         24.57          0.00        54.83 o                         
  16  10  -3         57.07         77.41        64.51 o                         
   1  11  -3        576.59        585.50        59.67 o                         
   2  11  -3        274.63        282.92        20.87 o                         
   3  11  -3         61.09         32.25        16.13 o                         
   4  11  -3        277.89        279.13        48.38 o                         
   5  11  -3        529.05        487.02        48.38 o                         
   6  11  -3        490.54        467.67        48.38 o                         
   7  11  -3         42.78         70.96        41.93 o                         
   8  11  -3        428.22        483.80        54.83 o                         
   9  11  -3        135.23        116.11        41.93 o                         
  10  11  -3        417.07        348.34        51.61 o                         
  11  11  -3        161.01        154.82        48.38 o                         
  12  11  -3        311.54        354.79        58.06 o                         
  13  11  -3        192.84        125.79        58.06 o                         
  14  11  -3        144.37         67.73        51.61 o                         
  15  11  -3        189.43        158.04        64.51 o                         
  16  11  -3        108.11        135.46        64.51 o                         
   1  12  -3         55.14         58.06        18.25 o                         
   2  12  -3          0.46         -7.74        16.10 o                         
   3  12  -3        107.79        103.35        18.50 o                         
   4  12  -3        320.82        381.57        29.03 o                         
   5  12  -3         75.04         32.25        35.48 o                         
   6  12  -3        152.90        125.79        38.70 o                         
   7  12  -3        119.17         96.76        45.15 o                         
   8  12  -3        430.42        441.87        58.06 o                         
   9  12  -3        167.98        164.49        48.38 o                         
  10  12  -3        348.06        341.88        54.83 o                         
  11  12  -3         30.20        -22.58        45.15 o                         
  12  12  -3        295.13        328.98        61.28 o                         
  13  12  -3        195.81        229.00        54.83 o                         
  14  12  -3        256.47        274.15        64.51 o                         
  15  12  -3         11.40        -29.03        58.06 o                         
   1  13  -3         30.42         42.88        19.29 o                         
   2  13  -3        836.16        792.56        36.28 o                         
   3  13  -3        228.96        233.09        30.64 o                         
   4  13  -3        206.97        228.13        21.47 o                         
   5  13  -3        246.87        203.20        41.93 o                         
   6  13  -3         34.10         38.70        38.70 o                         
   7  13  -3        231.39        270.93        45.15 o                         
   8  13  -3        166.43        245.12        48.38 o                         
   9  13  -3        114.27        138.69        48.38 o                         
  10  13  -3        130.22         74.18        48.38 o                         
  11  13  -3         92.82         99.99        48.38 o                         
  12  13  -3         56.01         74.18        48.38 o                         
  13  13  -3          8.92         45.15        51.61 o                         
  14  13  -3        183.06         41.93        51.61 o                         
  15  13  -3        128.86        119.34        67.73 o                         
   1  14  -3        265.12        328.07        48.38 o                         
   2  14  -3         86.26        102.62        22.47 o                         
   3  14  -3        108.93        103.10        20.87 o                         
   4  14  -3        417.89        419.29        48.38 o                         
   5  14  -3         59.50         29.03        35.48 o                         
   6  14  -3         70.20         48.38        38.70 o                         
   7  14  -3         63.14         45.15        41.93 o                         
   8  14  -3        555.08        683.77        67.73 o                         
   9  14  -3         90.96        103.21        48.38 o                         
  10  14  -3        151.18        154.82        54.83 o                         
  11  14  -3         89.83         67.73        54.83 o                         
  12  14  -3        185.73        109.66        48.38 o                         
  13  14  -3        110.53        132.24        58.06 o                         
  14  14  -3        131.97         93.53        58.06 o                         
  15  14  -3         25.79        -25.80        61.28 o                         
   1  15  -3         88.22         82.57        22.47 o                         
   2  15  -3         66.47         78.54        22.47 o                         
   3  15  -3         10.33         -6.45        30.64 o                         
   4  15  -3         40.12          0.00        32.25 o                         
   5  15  -3         76.93         90.31        38.70 o                         
   6  15  -3         54.42         99.99        41.93 o                         
   7  15  -3        205.82        167.72        45.15 o                         
   8  15  -3         56.23         67.73        45.15 o                         
   9  15  -3         39.37         32.25        45.15 o                         
  10  15  -3         82.76         58.06        51.61 o                         
  11  15  -3        275.45        277.38        61.28 o                         
  12  15  -3         24.05         51.61        48.38 o                         
  13  15  -3        166.22        241.90        64.51 o                         
  14  15  -3         12.43        -48.38        51.61 o                         
   1  16  -3         63.34         48.38        32.25 o                         
   2  16  -3        212.20        227.69        37.09 o                         
   3  16  -3        151.44         70.96        35.48 o                         
   4  16  -3        317.33        328.98        48.38 o                         
   5  16  -3         72.49         64.51        41.93 o                         
   6  16  -3         69.19        112.89        41.93 o                         
   7  16  -3        267.99        390.26        58.06 o                         
   8  16  -3        324.84        290.28        51.61 o                         
   9  16  -3        113.84         51.61        45.15 o                         
  10  16  -3          0.80        -48.38        41.93 o                         
  11  16  -3        298.13        225.77        58.06 o                         
  12  16  -3         59.51         61.28        58.06 o                         
  13  16  -3        103.54         67.73        58.06 o                         
  14  16  -3          7.52        -25.80        58.06 o                         
   1  17  -3         92.53         83.92        23.87 o                         
   2  17  -3        632.29        657.40        53.22 o                         
   3  17  -3         37.16         35.48        32.25 o                         
   4  17  -3         28.44         58.06        41.93 o                         
   5  17  -3        277.64        254.80        51.61 o                         
   6  17  -3        644.94        693.44        64.51 o                         
   7  17  -3         78.69         54.83        45.15 o                         
   8  17  -3         19.42         67.73        41.93 o                         
   9  17  -3        456.41        493.47        67.73 o                         
  10  17  -3        345.10        393.49        64.51 o                         
  11  17  -3        109.34         61.28        54.83 o                         
  12  17  -3          2.93        -32.25        48.38 o                         
  13  17  -3        300.51        309.63        70.96 o                         
   1  18  -3        348.41        312.49        49.99 o                         
   2  18  -3       2770.93       2254.50        99.99 o                         
   3  18  -3         40.88        -19.35        35.48 o                         
   4  18  -3        347.74        290.28        48.38 o                         
   5  18  -3        551.07        528.95        58.06 o                         
   6  18  -3       1175.57       1344.96        80.63 o                         
   7  18  -3         89.14         45.15        48.38 o                         
   8  18  -3        410.53        367.69        58.06 o                         
   9  18  -3        260.26        248.35        58.06 o                         
  10  18  -3        156.15        280.60        61.28 o                         
  11  18  -3         65.45         48.38        54.83 o                         
  12  18  -3         98.07         83.86        54.83 o                         
   1  19  -3         73.64         93.53        27.37 o                         
   2  19  -3         43.91         19.35        38.70 o                         
   3  19  -3         13.62         25.80        38.70 o                         
   4  19  -3         17.94        -35.48        38.70 o                         
   5  19  -3        268.89        338.66        54.83 o                         
   6  19  -3        129.38        154.82        51.61 o                         
   7  19  -3         76.47         83.86        51.61 o                         
   8  19  -3         49.44         58.06        48.38 o                         
   9  19  -3        254.30        245.12        54.83 o                         
  10  19  -3        184.42        229.00        61.28 o                         
  11  19  -3         95.23        164.49        61.28 o                         
  12  19  -3         61.35         32.25        51.61 o                         
   1  20  -3        176.14        212.87        45.15 o                         
   2  20  -3        118.51        109.66        41.93 o                         
   3  20  -3         69.00         67.73        41.93 o                         
   4  20  -3        200.75        251.58        51.61 o                         
   5  20  -3        264.00        267.70        51.61 o                         
   6  20  -3         17.84        -12.90        41.93 o                         
   7  20  -3         27.63         77.41        48.38 o                         
   8  20  -3        209.33        132.24        54.83 o                         
   9  20  -3        207.96        177.39        58.06 o                         
  10  20  -3          7.33          0.00        51.61 o                         
  11  20  -3         28.61         45.15        54.83 o                         
   1  21  -3         33.66        122.56        41.93 o                         
   2  21  -3         49.89         -6.45        41.93 o                         
   3  21  -3         14.70         41.93        41.93 o                         
   4  21  -3         28.05         61.28        48.38 o                         
   5  21  -3         70.87         48.38        45.15 o                         
   6  21  -3         33.58         70.96        45.15 o                         
   7  21  -3         48.09        -19.35        45.15 o                         
   8  21  -3         32.60         -9.68        51.61 o                         
   9  21  -3         34.95         25.80        48.38 o                         
  10  21  -3         15.55         41.93        58.06 o                         
   2  22  -3        130.53         99.99        48.38 o                         
   3  22  -3         54.79         99.99        48.38 o                         
   4  22  -3          7.16         38.70        45.15 o                         
   5  22  -3         30.94         54.83        48.38 o                         
   6  22  -3         86.60         96.76        48.38 o                         
   7  22  -3         65.59         48.38        51.61 o                         
   8  22  -3          4.45         51.61        54.83 o                         
   9  22  -3         15.95        -45.15        51.61 o                         
   3  23  -3         11.33         51.61        48.38 o                         
   4  23  -3         91.88         77.41        48.38 o                         
   5  23  -3         55.27         29.03        51.61 o                         
   6  23  -3          2.64         87.08        54.83 o                         
   7  23  -3         11.74        -74.18        48.38 o                         
   8  23  -3        119.45        164.49        64.51 o                         
   4  24  -3         25.06         64.51        51.61 o                         
   5  24  -3         18.87        -38.70        48.38 o                         
   6  24  -3        124.67        116.11        54.83 o                         
   7  24  -3         41.46         83.86        58.06 o                         
   5  25  -3         37.39         12.90        54.83 o                         
   2   0  -2        167.79        164.49        22.58 o                         
   4   0  -2       4292.92       4176.80       125.79 o                         
   6   0  -2        648.56        674.09        48.38 o                         
   8   0  -2       5141.88       4889.59       154.82 o                         
  10   0  -2        416.62        458.00        51.61 o                         
  12   0  -2       2472.53       2364.16       106.44 o                         
  14   0  -2        163.92        170.94        51.61 o                         
  16   0  -2        474.80        496.70        70.96 o                         
  18   0  -2         44.45         35.48        58.06 o                         
   1   1  -2       3188.59       3102.76        90.31 o                         
   2   1  -2         12.33         -9.68        19.35 o                         
   3   1  -2       2546.48       2464.15        77.41 o                         
   4   1  -2       5361.44       5421.82       107.19 o                         
   5   1  -2        663.70        645.84        28.44 o                         
   6   1  -2         52.23         24.47        19.29 o                         
   7   1  -2        120.23        106.92        27.42 o                         
   8   1  -2        947.39       1002.96        90.31 o                         
   9   1  -2        430.44        405.28        33.87 o                         
  10   1  -2         21.30         58.06        26.15 o                         
  11   1  -2        412.96        382.41        36.28 o                         
  12   1  -2         58.13         92.46        30.73 o                         
  13   1  -2        282.77        320.99        37.58 o                         
  14   1  -2          3.97         61.28        34.21 o                         
  15   1  -2        493.42        490.56        45.61 o                         
  16   1  -2         21.52         83.86        36.49 o                         
  17   1  -2        125.98        138.69        58.06 o                         
  18   1  -2          0.25        -64.51        51.61 o                         
   0   2  -2      12861.85      12875.50       325.76 o                         
   1   2  -2       2642.80       2551.23        77.41 o                         
   2   2  -2        101.81        122.56        22.58 o                         
   3   2  -2       1151.66       1219.17        51.61 o                         
   4   2  -2       2763.40       2754.43        87.08 o                         
   5   2  -2       1413.40       1428.82        58.06 o                         
   6   2  -2        288.58        293.32        25.80 o                         
   7   2  -2       1488.54       1473.04       132.24 o                         
   8   2  -2        216.91        249.52        26.15 o                         
   9   2  -2        591.11        639.84        37.58 o                         
  10   2  -2         31.38         19.76        53.22 o                         
  11   2  -2       1340.39       1359.06        77.41 o                         
  12   2  -2        827.15        774.94        45.61 o                         
  13   2  -2        284.68        321.90        38.77 o                         
  14   2  -2         10.21         37.48        35.48 o                         
  15   2  -2        708.26        825.68        77.41 o                         
  16   2  -2        438.07        361.24        64.51 o                         
  17   2  -2        132.55         77.41        54.83 o                         
  18   2  -2          9.97          0.00        54.83 o                         
   0   3  -2       2478.65       2580.26        74.18 o                         
   1   3  -2        799.62        812.23        25.80 o                         
   2   3  -2        315.60        383.81        29.03 o                         
   3   3  -2       1908.15       2012.60        67.73 o                         
   4   3  -2       1916.74       2096.46        70.96 o                         
   5   3  -2        214.06        174.17        29.03 o                         
   6   3  -2       1188.21       1135.31        58.06 o                         
   7   3  -2       2077.06       2164.19        83.86 o                         
   8   3  -2        875.53        903.09        61.28 o                         
   9   3  -2        394.58        432.19        48.38 o                         
  10   3  -2        422.93        423.69        53.22 o                         
  11   3  -2       1194.11       1251.43        77.41 o                         
  12   3  -2        284.93        261.25        51.61 o                         
  13   3  -2        282.89        312.86        54.83 o                         
  14   3  -2         87.15        116.11        51.61 o                         
  15   3  -2        405.44        341.88        64.51 o                         
  16   3  -2         36.25         32.25        54.83 o                         
  17   3  -2         76.36         25.80        58.06 o                         
  18   3  -2         27.40        132.24        64.51 o                         
   0   4  -2       1425.79       1235.30        45.15 o                         
   1   4  -2        456.52        432.41        27.42 o                         
   2   4  -2         67.87         70.96        22.58 o                         
   3   4  -2        169.55        193.52        25.80 o                         
   4   4  -2        105.64         90.31        25.80 o                         
   5   4  -2        285.75        335.43        35.48 o                         
   6   4  -2        193.10        193.52        32.25 o                         
   7   4  -2         40.74         45.15        32.25 o                         
   8   4  -2        143.07        109.66        32.25 o                         
   9   4  -2        147.31        203.20        41.93 o                         
  10   4  -2         20.91         19.35        38.70 o                         
  11   4  -2        102.13         83.86        41.93 o                         
  12   4  -2        134.40         93.53        41.93 o                         
  13   4  -2         55.57         51.61        45.15 o                         
  14   4  -2         20.38        -16.13        45.15 o                         
  15   4  -2        160.72         67.73        51.61 o                         
  16   4  -2         65.55         93.53        54.83 o                         
  17   4  -2          9.48         25.80        58.06 o                         
   0   5  -2       7282.02       7679.50       203.20 o                         
   1   5  -2       3080.90       2984.12        85.47 o                         
   2   5  -2        618.64        655.76        21.47 o                         
   3   5  -2       1927.27       1841.66        67.73 o                         
   4   5  -2       2228.81       2138.39        74.18 o                         
   5   5  -2        398.53        367.69        35.48 o                         
   6   5  -2        969.05        909.54        54.83 o                         
   7   5  -2        208.55        203.20        38.70 o                         
   8   5  -2         35.56         54.83        32.25 o                         
   9   5  -2        157.76        135.46        38.70 o                         
  10   5  -2        334.88        335.43        48.38 o                         
  11   5  -2        152.23        148.36        45.15 o                         
  12   5  -2         40.25         48.38        41.93 o                         
  13   5  -2        220.35        232.22        48.38 o                         
  14   5  -2        139.23         38.70        51.61 o                         
  15   5  -2         67.56        119.34        51.61 o                         
  16   5  -2         16.97        -35.48        51.61 o                         
  17   5  -2         70.12        132.24        61.28 o                         
   0   6  -2        834.35        835.36        35.48 o                         
   1   6  -2        754.09        724.19        93.53 o                         
   2   6  -2         72.25         70.71        14.51 o                         
   3   6  -2        808.01        848.17        54.83 o                         
   4   6  -2        142.87        151.59        25.80 o                         
   5   6  -2        416.11        478.57        22.58 o                         
   6   6  -2        345.47        358.01        38.70 o                         
   7   6  -2        496.26        506.38        45.15 o                         
   8   6  -2        138.94        138.69        35.48 o                         
   9   6  -2        130.28        138.69        41.93 o                         
  10   6  -2         56.70         41.93        38.70 o                         
  11   6  -2        114.15         74.18        41.93 o                         
  12   6  -2         64.66         61.28        45.15 o                         
  13   6  -2         69.20         19.35        45.15 o                         
  14   6  -2          1.03         12.90        48.38 o                         
  15   6  -2         25.78        -41.93        51.61 o                         
  16   6  -2         11.63         -6.45        51.61 o                         
  17   6  -2         34.82        -61.28        58.06 o                         
   0   7  -2        609.10        619.26        35.48 o                         
   1   7  -2       3707.79       3790.99        77.44 o                         
   2   7  -2        947.02        945.77        29.39 o                         
   3   7  -2       1559.61       1488.00        91.92 o                         
   4   7  -2        342.14        336.84        16.99 o                         
   5   7  -2       1977.42       2112.59        50.37 o                         
   6   7  -2       2051.01       2049.26        48.79 o                         
   7   7  -2        108.92        122.56        32.25 o                         
   8   7  -2         81.11        116.11        38.70 o                         
   9   7  -2        402.66        280.60        45.15 o                         
  10   7  -2        470.54        432.19        54.83 o                         
  11   7  -2         26.55        -32.25        38.70 o                         
  12   7  -2         17.60        -25.80        38.70 o                         
  13   7  -2        104.57        151.59        51.61 o                         
  14   7  -2         29.20         77.41        51.61 o                         
  15   7  -2         30.10        -41.93        51.61 o                         
  16   7  -2         13.02        -64.51        51.61 o                         
  17   7  -2         23.64         29.03        54.83 o                         
   0   8  -2      13162.51      13681.83       361.24 o                         
   1   8  -2       1860.83       2025.78        47.73 o                         
   2   8  -2        585.76        607.58        25.56 o                         
   3   8  -2        844.45        847.79        28.61 o                         
   4   8  -2       6888.24       7056.92       135.34 o                         
   5   8  -2       1213.63       1248.20        58.06 o                         
   6   8  -2       1742.67       1633.00        42.36 o                         
   7   8  -2        404.26        351.56        41.93 o                         
   8   8  -2       1945.33       1919.07        87.08 o                         
   9   8  -2        362.54        419.29        51.61 o                         
  10   8  -2        767.28        799.88        64.51 o                         
  11   8  -2        143.08        122.56        41.93 o                         
  12   8  -2        407.47        299.96        51.61 o                         
  13   8  -2         35.05         -3.23        41.93 o                         
  14   8  -2        152.68        103.21        54.83 o                         
  15   8  -2         75.62         54.83        54.83 o                         
  16   8  -2         78.29        -25.80        58.06 o                         
  17   8  -2          0.34         51.61        61.28 o                         
   0   9  -2        690.54        645.06        38.70 o                         
   1   9  -2        197.75        238.46        58.06 o                         
   2   9  -2        398.05        425.98        22.47 o                         
   3   9  -2         31.61         33.00        13.68 o                         
   4   9  -2        302.72        317.29        22.58 o                         
   5   9  -2        745.09        699.81        25.30 o                         
   6   9  -2        820.31        790.44        30.96 o                         
   7   9  -2         29.98         19.55        30.64 o                         
   8   9  -2         86.29        122.56        41.93 o                         
   9   9  -2        399.20        335.43        51.61 o                         
  10   9  -2        182.52        158.04        45.15 o                         
  11   9  -2         37.33         51.61        41.93 o                         
  12   9  -2         90.48         83.86        45.15 o                         
  13   9  -2         61.39         61.28        45.15 o                         
  14   9  -2         18.76         54.83        48.38 o                         
  15   9  -2         32.91         45.15        51.61 o                         
  16   9  -2         82.58         32.25        54.83 o                         
  17   9  -2          5.22        -90.31        54.83 o                         
   0  10  -2       1271.55       1306.26        54.83 o                         
   1  10  -2        632.63        659.23        28.44 o                         
   2  10  -2        202.20        213.22        20.15 o                         
   3  10  -2         22.89         19.35        22.58 o                         
   4  10  -2        633.50        698.63        28.61 o                         
   5  10  -2        632.31        616.29        51.61 o                         
   6  10  -2        585.45        564.12        20.11 o                         
   7  10  -2        118.97        115.20        19.05 o                         
   8  10  -2        118.19        109.66        41.93 o                         
   9  10  -2        236.10        229.00        48.38 o                         
  10  10  -2        263.56        287.05        51.61 o                         
  11  10  -2        129.34        135.46        48.38 o                         
  12  10  -2         17.10        -45.15        41.93 o                         
  13  10  -2         32.19         19.35        45.15 o                         
  14  10  -2        108.81         77.41        51.61 o                         
  15  10  -2         56.78         70.96        51.61 o                         
  16  10  -2         26.11         22.58        58.06 o                         
   0  11  -2        763.09        699.90        45.15 o                         
   1  11  -2       1052.30        939.25        37.09 o                         
   2  11  -2         42.86         42.13        17.82 o                         
   3  11  -2       1637.13       1663.96        82.25 o                         
   4  11  -2        413.85        444.48        24.42 o                         
   5  11  -2         12.66          9.68        29.03 o                         
   6  11  -2        101.14         93.27        16.99 o                         
   7  11  -2        613.92        590.95        32.20 o                         
   8  11  -2        110.49        174.17        45.15 o                         
   9  11  -2        106.02        132.24        45.15 o                         
  10  11  -2         32.13         77.41        45.15 o                         
  11  11  -2        111.35         83.86        48.38 o                         
  12  11  -2         34.23         25.80        48.38 o                         
  13  11  -2         54.65         80.63        48.38 o                         
  14  11  -2         39.59         32.25        48.38 o                         
  15  11  -2         36.66         83.86        51.61 o                         
  16  11  -2         40.11        -12.90        58.06 o                         
   0  12  -2        150.53        170.94        32.25 o                         
   1  12  -2       1524.49       1526.43        45.44 o                         
   2  12  -2          3.53          7.96        22.58 o                         
   3  12  -2       1445.17       1463.77        43.15 o                         
   4  12  -2         93.17         91.53        24.19 o                         
   5  12  -2        234.21        221.60        21.97 o                         
   6  12  -2          0.13          8.35        33.87 o                         
   7  12  -2        262.32        296.80        26.25 o                         
   8  12  -2         61.21         64.51        38.70 o                         
   9  12  -2          2.94        -25.80        38.70 o                         
  10  12  -2         15.16        -25.80        38.70 o                         
  11  12  -2         19.56         45.15        41.93 o                         
  12  12  -2         35.79         25.80        41.93 o                         
  13  12  -2         10.55         -6.45        45.15 o                         
  14  12  -2         65.24          0.00        48.38 o                         
  15  12  -2         33.58         29.03        54.83 o                         
  16  12  -2         12.72         -3.23        58.06 o                         
   0  13  -2        188.60        132.24        29.03 o                         
   1  13  -2        640.01        647.16        34.21 o                         
   2  13  -2        159.76        161.32        32.25 o                         
   3  13  -2        353.76        377.48        27.08 o                         
   4  13  -2         27.01         16.48        46.77 o                         
   5  13  -2        172.79        205.94        21.97 o                         
   6  13  -2        410.53        412.84        51.61 o                         
   7  13  -2         39.38         87.08        38.70 o                         
   8  13  -2         27.62         -3.23        38.70 o                         
   9  13  -2         39.29        141.91        45.15 o                         
  10  13  -2        156.12        232.22        51.61 o                         
  11  13  -2          0.29        -61.28        41.93 o                         
  12  13  -2         34.71          6.45        48.38 o                         
  13  13  -2        117.97        125.79        54.83 o                         
  14  13  -2          9.91        -22.58        48.38 o                         
  15  13  -2         55.72         64.51        54.83 o                         
   0  14  -2        311.85        283.83        35.48 o                         
   1  14  -2        815.74        826.00        36.49 o                         
   2  14  -2         15.27         48.89        40.32 o                         
   3  14  -2        180.01        172.40        23.87 o                         
   4  14  -2        101.65        105.07        22.47 o                         
   5  14  -2        676.82        575.30        33.31 o                         
   6  14  -2         38.87         29.03        41.93 o                         
   7  14  -2         15.65         38.70        35.48 o                         
   8  14  -2         11.03          3.23        38.70 o                         
   9  14  -2        167.46        180.62        48.38 o                         
  10  14  -2          6.26         -3.23        45.15 o                         
  11  14  -2         15.43          9.68        45.15 o                         
  12  14  -2         20.86         25.80        51.61 o                         
  13  14  -2          0.47        -22.58        48.38 o                         
  14  14  -2         13.13         22.58        54.83 o                         
  15  14  -2          8.65         38.70        54.83 o                         
   0  15  -2         99.81         90.31        35.48 o                         
   1  15  -2          0.27         58.06        22.81 o                         
   2  15  -2        172.71        216.64        38.70 o                         
   3  15  -2         43.62         36.33        21.58 o                         
   4  15  -2         59.63         69.18        22.47 o                         
   5  15  -2         23.74         -3.40        19.05 o                         
   6  15  -2        621.35        619.26        58.06 o                         
   7  15  -2         58.32         38.70        41.93 o                         
   8  15  -2          8.89         51.61        41.93 o                         
   9  15  -2        112.41         61.28        41.93 o                         
  10  15  -2        332.53        299.96        54.83 o                         
  11  15  -2         15.62        -41.93        45.15 o                         
  12  15  -2         11.59        -35.48        48.38 o                         
  13  15  -2        187.19        296.73        61.28 o                         
  14  15  -2         65.61        138.69        58.06 o                         
  15  15  -2         13.32        -48.38        51.61 o                         
   0  16  -2       3550.57       3573.66       122.56 o                         
   1  16  -2       1909.08       1915.74        95.15 o                         
   2  16  -2         39.96         43.00        23.87 o                         
   3  16  -2       1601.80       1483.63        53.27 o                         
   4  16  -2       1809.52       1729.32        80.63 o                         
   5  16  -2        877.66        786.98        61.28 o                         
   6  16  -2        206.78        245.12        48.38 o                         
   7  16  -2        578.56        570.88        64.51 o                         
   8  16  -2        205.77        138.69        45.15 o                         
   9  16  -2        244.66        161.27        51.61 o                         
  10  16  -2        222.21        351.56        61.28 o                         
  11  16  -2        104.12        135.46        54.83 o                         
  12  16  -2          0.73          3.23        48.38 o                         
  13  16  -2         97.13         -6.45        54.83 o                         
  14  16  -2        162.59        229.00        67.73 o                         
   0  17  -2        177.17        158.04        41.93 o                         
   1  17  -2        294.60        259.48        29.65 o                         
   2  17  -2         69.91         74.18        23.87 o                         
   3  17  -2          6.36        -11.13        22.47 o                         
   4  17  -2         35.75          6.91        23.22 o                         
   5  17  -2        659.05        628.94        64.51 o                         
   6  17  -2        308.00        406.39        58.06 o                         
   7  17  -2        165.07        196.74        48.38 o                         
   8  17  -2         25.04         22.58        45.15 o                         
   9  17  -2        386.58        238.67        54.83 o                         
  10  17  -2        221.86        367.69        61.28 o                         
  11  17  -2        164.21        116.11        54.83 o                         
  12  17  -2         65.75         87.08        51.61 o                         
  13  17  -2         70.69        109.66        54.83 o                         
  14  17  -2        117.98        241.90        64.51 o                         
   0  18  -2       2552.41       2735.07       103.21 o                         
   1  18  -2       2551.83       2574.52        80.63 o                         
   2  18  -2        111.85         95.36        26.15 o                         
   3  18  -2       2586.40       2577.66        72.87 o                         
   4  18  -2       1451.37       1393.34        83.86 o                         
   5  18  -2        790.92        899.87        70.96 o                         
   6  18  -2        510.92        477.35        61.28 o                         
   7  18  -2        880.17        832.13        74.18 o                         
   8  18  -2        172.98        138.69        51.61 o                         
   9  18  -2         47.58         38.70        45.15 o                         
  10  18  -2        389.53        390.26        67.73 o                         
  11  18  -2        125.23        125.79        58.06 o                         
  12  18  -2          5.72        -22.58        51.61 o                         
  13  18  -2          2.12         12.90        51.61 o                         
   0  19  -2        307.84        248.35        45.15 o                         
   1  19  -2        890.00        812.50        44.43 o                         
   2  19  -2         25.37         47.17        33.87 o                         
   3  19  -2        734.58        790.47        91.92 o                         
   4  19  -2        259.95        199.97        51.61 o                         
   5  19  -2        383.50        464.45        61.28 o                         
   6  19  -2        153.58        132.24        48.38 o                         
   7  19  -2        171.00         70.96        45.15 o                         
   8  19  -2        103.86         80.63        48.38 o                         
   9  19  -2         60.21         19.35        51.61 o                         
  10  19  -2        176.92        290.28        58.06 o                         
  11  19  -2         34.08         35.48        54.83 o                         
  12  19  -2         22.15          6.45        58.06 o                         
   0  20  -2          0.81        -19.35        35.48 o                         
   1  20  -2         38.87         20.96        27.37 o                         
   2  20  -2         15.41         24.96        26.15 o                         
   3  20  -2         17.04         48.38        38.70 o                         
   4  20  -2         10.83         74.18        41.93 o                         
   5  20  -2        105.23        106.44        48.38 o                         
   6  20  -2         33.67          3.23        45.15 o                         
   7  20  -2         29.88         -3.23        41.93 o                         
   8  20  -2         80.47        132.24        51.61 o                         
   9  20  -2         54.68         29.03        51.61 o                         
  10  20  -2          7.79         12.90        51.61 o                         
  11  20  -2          5.09          3.23        54.83 o                         
  12  20  -2         91.53        106.44        61.28 o                         
   0  21  -2        165.50        103.21        45.15 o                         
   1  21  -2         33.39         64.76        28.44 o                         
   2  21  -2          6.96        -51.61        35.48 o                         
   3  21  -2        109.01        151.59        48.38 o                         
   4  21  -2         61.44         58.06        48.38 o                         
   5  21  -2         20.76        -12.90        41.93 o                         
   6  21  -2         38.92        -12.90        48.38 o                         
   7  21  -2         46.17         80.63        51.61 o                         
   8  21  -2          0.91         25.80        48.38 o                         
   9  21  -2         84.62        148.36        58.06 o                         
  10  21  -2         66.49         54.83        58.06 o                         
  11  21  -2         13.36        -12.90        54.83 o                         
   0  22  -2        142.30         70.96        41.93 o                         
   1  22  -2         42.19         54.09        51.61 o                         
   2  22  -2         33.22         16.13        38.70 o                         
   3  22  -2         91.99         77.41        48.38 o                         
   4  22  -2        105.70        103.21        51.61 o                         
   5  22  -2         18.13        -87.08        45.15 o                         
   6  22  -2        145.07        187.07        51.61 o                         
   7  22  -2         82.94         67.73        54.83 o                         
   8  22  -2         67.00         74.18        54.83 o                         
   9  22  -2          3.64         61.28        54.83 o                         
  10  22  -2         90.84        109.66        61.28 o                         
   0  23  -2        186.42        145.14        48.38 o                         
   1  23  -2         29.52         35.48        45.15 o                         
   2  23  -2         10.61         93.53        45.15 o                         
   3  23  -2          7.69        -25.80        45.15 o                         
   4  23  -2         51.09        -22.58        45.15 o                         
   5  23  -2         35.22         32.25        51.61 o                         
   6  23  -2         55.48         90.31        54.83 o                         
   7  23  -2         10.39         -6.45        51.61 o                         
   8  23  -2         22.12        -12.90        51.61 o                         
   9  23  -2         36.71         29.03        54.83 o                         
   1  24  -2         32.86          0.00        45.15 o                         
   2  24  -2         18.95        -12.90        45.15 o                         
   3  24  -2         21.87        -61.28        45.15 o                         
   4  24  -2         44.89         61.28        51.61 o                         
   5  24  -2         42.59         67.73        51.61 o                         
   6  24  -2         78.25         22.58        54.83 o                         
   7  24  -2         66.70        -25.80        51.61 o                         
   8  24  -2          8.27         48.38        58.06 o                         
   2  25  -2          8.25         -6.45        48.38 o                         
   3  25  -2        166.73        174.17        54.83 o                         
   4  25  -2         19.58         38.70        54.83 o                         
   5  25  -2         71.77        122.56        58.06 o                         
   6  25  -2         34.60         35.48        58.06 o                         
   3  26  -2         54.72         25.80        54.83 o                         
   4  26  -2         64.37          9.68        54.83 o                         
   2   0  -1       5749.97       5350.81       138.69 o                         
   4   0  -1      36846.36      34152.96       861.16 o                         
   6   0  -1        683.89        699.90        41.93 o                         
   8   0  -1      17026.83      16529.47       348.34 o                         
  10   0  -1         11.43         14.28        11.98 o                         
  12   0  -1       3165.51       3009.23       116.11 o                         
  14   0  -1         27.84         48.38        45.15 o                         
  16   0  -1        263.32        277.38        58.06 o                         
  18   0  -1         62.19          3.23        54.83 o                         
   1   1  -1       8561.83       8563.24       216.10 o                         
   2   1  -1       4077.00       4031.66       109.66 o                         
   3   1  -1      12036.93      11531.15       212.10 o                         
   4   1  -1       3972.44       3797.86       111.27 o                         
   5   1  -1       3690.72       3749.15       104.82 o                         
   6   1  -1        498.55        514.69        25.09 o                         
   7   1  -1       4946.91       4751.55        79.21 o                         
   8   1  -1       3768.51       3568.27        63.45 o                         
   9   1  -1       1078.98       1067.21        23.28 o                         
  10   1  -1         11.44         23.77        11.35 o                         
  11   1  -1       1121.88       1066.05        48.99 o                         
  12   1  -1       1703.41       1608.55        63.86 o                         
  13   1  -1        245.79        182.11        35.48 o                         
  14   1  -1         37.22         25.80        31.93 o                         
  15   1  -1        142.43        196.80        36.49 o                         
  16   1  -1        547.77        617.00        56.44 o                         
  17   1  -1         79.77          3.23        35.29 o                         
  18   1  -1          5.40        -10.28        61.28 o                         
   1   2  -1       3663.15       3415.19        64.97 o                         
   2   2  -1       2328.08       2143.22        41.78 o                         
   3   2  -1       7631.20       7327.94       196.74 o                         
   4   2  -1      10898.93      10272.76       193.86 o                         
   5   2  -1        122.44        100.30        24.19 o                         
   6   2  -1        167.39        178.63        10.72 o                         
   7   2  -1       2917.06       2801.76        50.28 o                         
   8   2  -1       4848.91       4707.68        80.32 o                         
   9   2  -1        196.50        188.26        13.73 o                         
  10   2  -1         23.26         52.74        11.47 o                         
  11   2  -1        566.39        595.67        52.22 o                         
  12   2  -1        867.20        835.97        45.61 o                         
  13   2  -1         95.86        135.80        31.93 o                         
  14   2  -1         36.75         14.10        54.83 o                         
  15   2  -1         43.90         28.47        33.01 o                         
  16   2  -1        105.68        123.83        37.58 o                         
  17   2  -1          5.05         74.18        54.83 o                         
  18   2  -1         19.39          3.23        54.83 o                         
   1   3  -1       3522.43       3542.10        66.02 o                         
   2   3  -1       6012.11       5709.37       107.12 o                         
   3   3  -1       2190.75       2107.43        44.93 o                         
   4   3  -1        506.16        501.42        16.99 o                         
   5   3  -1       2706.17       2651.28        55.01 o                         
   6   3  -1        990.59        998.92        24.63 o                         
   7   3  -1        515.70        492.84        17.42 o                         
   8   3  -1         95.53        111.43        32.35 o                         
   9   3  -1        532.79        508.04        20.33 o                         
  10   3  -1        295.57        308.35        18.19 o                         
  11   3  -1         75.10        136.96        29.65 o                         
  12   3  -1          2.54          3.23        27.37 o                         
  13   3  -1         15.71        -41.26        49.99 o                         
  14   3  -1        177.44        162.63        77.41 o                         
  15   3  -1         13.49         32.25        45.15 o                         
  16   3  -1          9.93         16.13        51.61 o                         
  17   3  -1         19.16          9.68        54.83 o                         
  18   3  -1         56.90         22.58        61.28 o                         
   1   4  -1       3825.22       3608.92        71.81 o                         
   2   4  -1       2948.74       2788.49        56.88 o                         
   3   4  -1        575.13        495.55        33.87 o                         
   4   4  -1        250.77        242.73        10.43 o                         
   5   4  -1       1016.45        985.82        28.61 o                         
   6   4  -1       1269.39       1202.00        53.22 o                         
   7   4  -1        330.55        327.75        14.19 o                         
   8   4  -1        225.43        256.12        17.31 o                         
   9   4  -1         13.10         -1.84        11.98 o                         
  10   4  -1        461.75        463.39        59.67 o                         
  11   4  -1        357.06        287.05        45.15 o                         
  12   4  -1        151.34        170.94        41.93 o                         
  13   4  -1          8.84         19.35        41.93 o                         
  14   4  -1         91.46         25.80        45.15 o                         
  15   4  -1         98.85         48.38        48.38 o                         
  16   4  -1         96.49        106.44        54.83 o                         
  17   4  -1          0.71        -96.76        48.38 o                         
  18   4  -1         13.64       -106.44        54.83 o                         
   1   5  -1        590.66        599.84        30.64 o                         
   2   5  -1       3767.99       3695.04        72.87 o                         
   3   5  -1       1394.58       1261.35        41.93 o                         
   4   5  -1        181.07        183.06        16.91 o                         
   5   5  -1       2269.36       2199.44        38.53 o                         
   6   5  -1        232.88        276.72        30.64 o                         
   7   5  -1       1698.29       1665.80        41.05 o                         
   8   5  -1         51.38         58.55        22.58 o                         
   9   5  -1        756.36        777.30        54.83 o                         
  10   5  -1          6.47         -6.45        32.25 o                         
  11   5  -1        328.10        303.18        45.15 o                         
  12   5  -1         81.49         32.25        38.70 o                         
  13   5  -1         70.06         32.25        41.93 o                         
  14   5  -1         12.07        -77.41        38.70 o                         
  15   5  -1         42.84        158.04        51.61 o                         
  16   5  -1        132.05         93.53        54.83 o                         
  17   5  -1         18.97        -29.03        51.61 o                         
  18   5  -1          1.32        -54.83        58.06 o                         
   1   6  -1       1863.75       1717.97        61.28 o                         
   2   6  -1        379.45        436.14        20.96 o                         
   3   6  -1        606.40        588.76        23.22 o                         
   4   6  -1          6.28          1.17        11.20 o                         
   5   6  -1        508.68        505.97        17.26 o                         
   6   6  -1        101.13        104.90         9.52 o                         
   7   6  -1        197.68        219.29        74.18 o                         
   8   6  -1         71.05         84.58        14.42 o                         
   9   6  -1         37.94         29.03        35.48 o                         
  10   6  -1          9.18          9.68        35.48 o                         
  11   6  -1        107.68         96.76        41.93 o                         
  12   6  -1        142.29        119.34        38.70 o                         
  13   6  -1          1.23          9.68        41.93 o                         
  14   6  -1         14.10         45.15        45.15 o                         
  15   6  -1         87.52         70.96        51.61 o                         
  16   6  -1         82.76         41.93        51.61 o                         
  17   6  -1          3.67        -22.58        51.61 o                         
   1   7  -1         33.09         32.79        16.13 o                         
   2   7  -1        321.91        372.66        20.15 o                         
   3   7  -1        812.22        810.60        27.08 o                         
   4   7  -1        112.71         91.15        13.12 o                         
   5   7  -1        822.59        783.49        21.72 o                         
   6   7  -1        657.77        628.28        24.48 o                         
   7   7  -1        951.63        935.65        23.85 o                         
   8   7  -1        167.45        188.27        20.96 o                         
   9   7  -1        250.95        290.71        38.70 o                         
  10   7  -1        387.03        358.01        48.38 o                         
  11   7  -1        186.44        193.52        45.15 o                         
  12   7  -1        100.59         99.99        41.93 o                         
  13   7  -1          8.13         41.93        38.70 o                         
  14   7  -1         75.43         93.53        45.15 o                         
  15   7  -1         31.47        112.89        51.61 o                         
  16   7  -1         30.89         16.13        51.61 o                         
  17   7  -1         35.55         45.15        58.06 o                         
   1   8  -1       2213.27       2151.60        51.28 o                         
   2   8  -1       1448.20       1402.50        37.58 o                         
   3   8  -1       2267.30       2260.85        53.27 o                         
   4   8  -1         97.07        111.93        16.13 o                         
   5   8  -1        786.26        786.26        32.25 o                         
   6   8  -1        208.28        209.01        13.37 o                         
   7   8  -1        423.28        443.41        18.44 o                         
   8   8  -1         54.69         53.43        14.11 o                         
   9   8  -1         69.90         66.76        17.31 o                         
  10   8  -1         58.40         67.73        38.70 o                         
  11   8  -1         58.15        -16.13        32.25 o                         
  12   8  -1         59.50         41.93        38.70 o                         
  13   8  -1         16.48         38.70        41.93 o                         
  14   8  -1         92.40         45.15        45.15 o                         
  15   8  -1         31.07        -32.25        48.38 o                         
  16   8  -1         24.89         67.73        51.61 o                         
  17   8  -1          6.26        -12.90        54.83 o                         
   1   9  -1       2233.20       2379.47        54.74 o                         
   2   9  -1       3535.06       3701.98        78.66 o                         
   3   9  -1       2155.90       2228.17       109.66 o                         
   4   9  -1        105.16         96.73        29.03 o                         
   5   9  -1        688.69        752.76        35.48 o                         
   6   9  -1        307.12        343.53        17.26 o                         
   7   9  -1        751.02        716.98        24.28 o                         
   8   9  -1        146.91        156.21        13.74 o                         
   9   9  -1         77.03         64.51        38.70 o                         
  10   9  -1         56.30         19.35        35.48 o                         
  11   9  -1        259.10        235.45        45.15 o                         
  12   9  -1         51.39         70.96        41.93 o                         
  13   9  -1         16.67         -9.68        41.93 o                         
  14   9  -1        103.57         99.99        45.15 o                         
  15   9  -1         83.70         80.63        51.61 o                         
  16   9  -1          9.98         41.93        54.83 o                         
  17   9  -1          2.38        -77.41        54.83 o                         
   1  10  -1       1760.41       1931.34        48.99 o                         
   2  10  -1       3529.17       3637.55        78.66 o                         
   3  10  -1       1369.70       1407.97        70.96 o                         
   4  10  -1        265.07        257.46        20.87 o                         
   5  10  -1        638.74        618.97        41.93 o                         
   6  10  -1        591.72        615.86        28.61 o                         
   7  10  -1        445.82        433.29        20.63 o                         
   8  10  -1        148.45        169.20        15.32 o                         
   9  10  -1         98.73        109.66        41.93 o                         
  10  10  -1         41.49         64.51        41.93 o                         
  11  10  -1        272.57        254.80        48.38 o                         
  12  10  -1         63.57         19.35        41.93 o                         
  13  10  -1         12.27         38.70        45.15 o                         
  14  10  -1         27.71         48.38        48.38 o                         
  15  10  -1        182.69        209.65        58.06 o                         
  16  10  -1         42.60         58.06        54.83 o                         
  17  10  -1          0.88         48.38        58.06 o                         
   1  11  -1       2867.10       2973.67        99.99 o                         
   2  11  -1       1165.93       1240.87        39.86 o                         
   3  11  -1       1530.43       1658.65        66.12 o                         
   4  11  -1        592.43        624.67        32.25 o                         
   5  11  -1       1928.03       2001.34        51.86 o                         
   6  11  -1        349.34        380.29        25.56 o                         
   7  11  -1        364.25        357.73        26.67 o                         
   8  11  -1        555.16        549.68        48.38 o                         
   9  11  -1        437.88        419.29        51.61 o                         
  10  11  -1         23.94         80.63        41.93 o                         
  11  11  -1         67.35        109.66        41.93 o                         
  12  11  -1        230.93        225.77        48.38 o                         
  13  11  -1         31.68         22.58        45.15 o                         
  14  11  -1          2.15         19.35        48.38 o                         
  15  11  -1         24.16        -35.48        48.38 o                         
  16  11  -1         53.23        106.44        58.06 o                         
   1  12  -1         62.12         54.83        20.53 o                         
   2  12  -1        421.50        433.07        41.93 o                         
   3  12  -1        282.68        292.84        24.78 o                         
   4  12  -1          1.93         23.18        17.82 o                         
   5  12  -1        156.94        125.26        27.42 o                         
   6  12  -1         97.24        127.73        20.87 o                         
   7  12  -1        356.97        356.92        21.10 o                         
   8  12  -1         23.93         29.20        20.87 o                         
   9  12  -1         53.80         77.41        38.70 o                         
  10  12  -1         67.38         25.80        38.70 o                         
  11  12  -1        102.27         77.41        45.15 o                         
  12  12  -1         89.15         48.38        45.15 o                         
  13  12  -1         13.23         80.63        48.38 o                         
  14  12  -1         49.29          3.23        48.38 o                         
  15  12  -1          6.39        -51.61        48.38 o                         
  16  12  -1         97.15        138.69        58.06 o                         
   1  13  -1        388.18        415.29        28.44 o                         
   2  13  -1       1319.68       1362.84        66.12 o                         
   3  13  -1        780.55        834.88        37.58 o                         
   4  13  -1         90.07        121.99        22.47 o                         
   5  13  -1         53.33         51.25        20.15 o                         
   6  13  -1        318.61        401.83        28.61 o                         
   7  13  -1        538.22        503.15        31.62 o                         
   8  13  -1         78.72         41.93        21.47 o                         
   9  13  -1        140.98        154.82        45.15 o                         
  10  13  -1         35.34          9.68        38.70 o                         
  11  13  -1        403.70        283.83        51.61 o                         
  12  13  -1         37.66         35.48        41.93 o                         
  13  13  -1         45.41         29.03        45.15 o                         
  14  13  -1          4.72         12.90        48.38 o                         
  15  13  -1        225.95        116.11        61.28 o                         
  16  13  -1         15.99         90.31        58.06 o                         
   1  14  -1        370.03        367.16        29.39 o                         
   2  14  -1        124.72        135.42        22.81 o                         
   3  14  -1        211.53        278.56        40.32 o                         
   4  14  -1         28.69         11.47        20.15 o                         
   5  14  -1        174.83        166.96        24.78 o                         
   6  14  -1         78.81        102.38        23.87 o                         
   7  14  -1          7.15         25.80        38.70 o                         
   8  14  -1         47.71         61.28        38.70 o                         
   9  14  -1         40.42         67.73        45.15 o                         
  10  14  -1         85.83         12.90        45.15 o                         
  11  14  -1         14.97         25.80        45.15 o                         
  12  14  -1        155.72        167.72        51.61 o                         
  13  14  -1          6.11        -80.63        45.15 o                         
  14  14  -1         33.76         12.90        51.61 o                         
  15  14  -1         29.82        -38.70        54.83 o                         
   1  15  -1        403.28        464.45        33.01 o                         
   2  15  -1       1668.77       1687.23        58.06 o                         
   3  15  -1        795.30        804.13        39.86 o                         
   4  15  -1        210.46        220.21        27.90 o                         
   5  15  -1        401.97        370.59        32.54 o                         
   6  15  -1        400.91        438.93        32.54 o                         
   7  15  -1        381.29        396.71        54.83 o                         
   8  15  -1        276.01        229.00        48.38 o                         
   9  15  -1        703.12        693.44        67.73 o                         
  10  15  -1          3.05        -77.41        38.70 o                         
  11  15  -1         43.15        109.66        48.38 o                         
  12  15  -1         84.30         93.53        51.61 o                         
  13  15  -1        366.72        316.08        61.28 o                         
  14  15  -1         52.49         54.83        51.61 o                         
  15  15  -1         10.18        -19.35        54.83 o                         
   1  16  -1        116.00        138.47        28.44 o                         
   2  16  -1        243.69        233.56        41.93 o                         
   3  16  -1        178.81        128.14        27.08 o                         
   4  16  -1        515.81        557.34        37.17 o                         
   5  16  -1        603.43        628.21        37.97 o                         
   6  16  -1         88.52         88.97        26.25 o                         
   7  16  -1        334.62        416.07        54.83 o                         
   8  16  -1        438.13        367.69        51.61 o                         
   9  16  -1        337.56        377.36        58.06 o                         
  10  16  -1         13.09         22.58        41.93 o                         
  11  16  -1         55.06        109.66        51.61 o                         
  12  16  -1         63.82         48.38        51.61 o                         
  13  16  -1         72.33        106.44        54.83 o                         
  14  16  -1          5.76          3.23        54.83 o                         
   1  17  -1       1471.87       1505.55        55.84 o                         
   2  17  -1       8277.24       8117.31       169.90 o                         
   3  17  -1       1668.42       1708.55        82.25 o                         
   4  17  -1        256.76        276.13        62.89 o                         
   5  17  -1        594.35        662.43        43.54 o                         
   6  17  -1       3874.14       3738.15       138.69 o                         
   7  17  -1        886.58        925.67        74.18 o                         
   8  17  -1        245.42        232.22        54.83 o                         
   9  17  -1        130.14        112.89        45.15 o                         
  10  17  -1        931.57        806.33        74.18 o                         
  11  17  -1        203.28        183.84        54.83 o                         
  12  17  -1         41.45         32.25        48.38 o                         
  13  17  -1         12.26        -83.86        51.61 o                         
  14  17  -1        159.14         77.41        61.28 o                         
   1  18  -1         44.77         79.02        30.64 o                         
   2  18  -1         20.86         19.35        25.09 o                         
   3  18  -1        341.85        308.74        33.98 o                         
   4  18  -1        267.65        291.88        31.69 o                         
   5  18  -1        437.83        454.30        36.28 o                         
   6  18  -1         21.81         83.86        45.15 o                         
   7  18  -1        877.68        964.37        77.41 o                         
   8  18  -1        309.65        251.58        54.83 o                         
   9  18  -1        324.58        328.98        58.06 o                         
  10  18  -1         49.78        -22.58        48.38 o                         
  11  18  -1        470.88        377.36        64.51 o                         
  12  18  -1         73.47        135.46        58.06 o                         
  13  18  -1        155.69        112.89        58.06 o                         
   1  19  -1         26.23         24.19        27.37 o                         
   2  19  -1       1146.74       1125.42        58.06 o                         
   3  19  -1        249.62        256.96        38.70 o                         
   4  19  -1          6.10          0.98        26.15 o                         
   5  19  -1        186.06        129.01        48.38 o                         
   6  19  -1        500.06        487.02        58.06 o                         
   7  19  -1        528.81        570.88        67.73 o                         
   8  19  -1         15.57        -51.61        45.15 o                         
   9  19  -1        240.46        319.31        61.28 o                         
  10  19  -1         59.35        112.89        54.83 o                         
  11  19  -1        311.43        229.00        61.28 o                         
  12  19  -1         28.69        -29.03        45.15 o                         
  13  19  -1        150.21        103.21        58.06 o                         
   1  20  -1         43.52         -4.21        26.15 o                         
   2  20  -1         77.27        125.55        30.73 o                         
   3  20  -1         33.76         -4.39        28.44 o                         
   4  20  -1          4.54        -30.51        27.08 o                         
   5  20  -1        105.61        119.34        51.61 o                         
   6  20  -1        215.63        270.93        58.06 o                         
   7  20  -1        174.01        241.90        51.61 o                         
   8  20  -1          3.98         -9.68        48.38 o                         
   9  20  -1        151.95        138.69        54.83 o                         
  10  20  -1        292.01        241.90        61.28 o                         
  11  20  -1        192.31        206.42        61.28 o                         
  12  20  -1          2.33        -58.06        54.83 o                         
   1  21  -1        288.33        314.77        35.29 o                         
   2  21  -1        148.73        175.91        33.01 o                         
   3  21  -1         45.62         35.48        27.37 o                         
   4  21  -1        249.33        361.24        58.06 o                         
   5  21  -1        352.14        312.86        58.06 o                         
   6  21  -1         41.57         -9.68        48.38 o                         
   7  21  -1         32.26        -58.06        48.38 o                         
   8  21  -1        299.14        296.73        61.28 o                         
   9  21  -1        117.68         64.51        54.83 o                         
  10  21  -1          0.27         -3.23        54.83 o                         
  11  21  -1         15.40         58.06        58.06 o                         
   1  22  -1        243.90        292.73        37.17 o                         
   2  22  -1        520.19        538.23        75.80 o                         
   3  22  -1        191.37        212.87        51.61 o                         
   4  22  -1          0.02        -25.80        45.15 o                         
   5  22  -1        118.57        122.56        54.83 o                         
   6  22  -1        173.80        161.27        54.83 o                         
   7  22  -1         29.75         25.80        51.61 o                         
   8  22  -1          6.98         -3.23        51.61 o                         
   9  22  -1         29.20        109.66        54.83 o                         
  10  22  -1         23.20         54.83        54.83 o                         
   1  23  -1         62.99         34.16        30.73 o                         
   2  23  -1         72.12         56.44        31.93 o                         
   3  23  -1         57.61         32.25        45.15 o                         
   4  23  -1        182.69        109.66        51.61 o                         
   5  23  -1         95.37         80.63        54.83 o                         
   6  23  -1         18.32        -32.25        48.38 o                         
   7  23  -1         76.37         -6.45        51.61 o                         
   8  23  -1        161.64        119.34        61.28 o                         
   9  23  -1         61.64         64.51        58.06 o                         
   1  24  -1        224.91        279.17        38.77 o                         
   2  24  -1        166.65        216.10        54.83 o                         
   3  24  -1        169.77        145.14        54.83 o                         
   4  24  -1         23.53        -35.48        48.38 o                         
   5  24  -1        264.21        299.96        61.28 o                         
   6  24  -1         84.00         80.63        54.83 o                         
   7  24  -1        133.25        177.39        61.28 o                         
   8  24  -1         32.07         54.83        58.06 o                         
   1  25  -1        186.69        206.42        54.83 o                         
   2  25  -1        380.31        341.88        64.51 o                         
   3  25  -1        287.05        361.24        64.51 o                         
   4  25  -1        135.34        222.55        58.06 o                         
   5  25  -1        102.08        106.44        58.06 o                         
   6  25  -1        313.07        490.25        74.18 o                         
   7  25  -1        311.53        354.79        70.96 o                         
   1  26  -1         66.77         80.63        54.83 o                         
   2  26  -1       1092.83       1177.24        93.53 o                         
   3  26  -1         52.96         90.31        54.83 o                         
   4  26  -1         99.11        138.69        58.06 o                         
   5  26  -1         18.32        119.34        58.06 o                         
   2  27  -1        338.46        335.43        67.73 o                         
   4   0   0     342597.25     322532.47      8127.82 o                         
   6   0   0        875.09        935.76        27.08 o                         
   8   0   0      25432.37      25441.07       488.64 o                         
  10   0   0        705.83        727.21        29.29 o                         
  12   0   0        441.02        409.03        37.09 o                         
  14   0   0        386.42        406.39        54.83 o                         
  16   0   0         71.99         83.86        48.38 o                         
  18   0   0         96.68        103.21        58.06 o                         
   0   1   0          7.26         -6.42         3.21 o                         
   1   1   0          1.90          1.17         1.44 o                         
   2   1   0       1125.39       1053.00        12.19 o                         
   3   1   0          0.01         -5.98         5.01 o                         
   4   1   0        232.79        212.41        13.29 o                         
   5   1   0          0.09         -2.12         6.38 o                         
   6   1   0       1974.11       1926.50        27.63 o                         
   7   1   0         30.05         25.18         8.57 o                         
   8   1   0        578.67        521.13        15.17 o                         
   9   1   0         11.57         21.59        11.71 o                         
  10   1   0        426.49        454.50        15.34 o                         
  11   1   0         22.36         19.87        16.78 o                         
  12   1   0        431.93        459.16        19.97 o                         
  13   1   0         14.18          6.45        41.93 o                         
  14   1   0         19.22        -23.22        28.44 o                         
  15   1   0          0.79        -17.74        37.09 o                         
  16   1   0        241.69        200.44        38.77 o                         
  17   1   0          0.38        -13.35        33.01 o                         
  18   1   0          2.46         44.02        46.77 o                         
   0   2   0       5589.74       5099.24       132.24 o                         
   1   2   0        180.09        183.67         6.45 o                         
   2   2   0         95.70         98.91         5.37 o                         
   3   2   0       4145.76       3904.88        43.22 o                         
   4   2   0        303.18        308.56         9.85 o                         
   5   2   0        351.48        353.22        10.89 o                         
   6   2   0        713.00        705.30        15.40 o                         
   7   2   0       1748.22       1723.04        26.66 o                         
   8   2   0        670.88        623.06        16.47 o                         
   9   2   0         75.20         92.98        13.49 o                         
  10   2   0        255.16        269.89        12.47 o                         
  11   2   0        435.15        452.45        24.11 o                         
  12   2   0        634.87        646.60        42.97 o                         
  13   2   0          1.63         35.48        27.37 o                         
  14   2   0         20.94        -39.99        32.25 o                         
  15   2   0        149.89        146.89        40.32 o                         
  16   2   0         88.61         88.54        35.29 o                         
  17   2   0         20.85         17.69        35.29 o                         
  18   2   0          6.96         45.15        58.06 o                         
   0   3   0         67.26         64.51         9.68 o                         
   1   3   0         31.91         35.99         6.04 o                         
   2   3   0        483.78        487.46        14.19 o                         
   3   3   0          2.58          8.06         8.06 o                         
   4   3   0        114.21        126.12         9.18 o                         
   5   3   0        472.14        491.74        14.66 o                         
   6   3   0       1178.07       1108.54        20.07 o                         
   7   3   0         66.26         75.96         8.89 o                         
   8   3   0        119.71        116.47        10.17 o                         
   9   3   0        646.25        604.49        17.14 o                         
  10   3   0        150.92        161.31        11.94 o                         
  11   3   0         74.86         90.59        17.99 o                         
  12   3   0         19.12          0.65        22.20 o                         
  13   3   0        310.52        293.40        34.21 o                         
  14   3   0          0.02         14.19        32.25 o                         
  15   3   0        106.23        109.88        33.01 o                         
  16   3   0          0.18         12.90        45.15 o                         
  17   3   0         77.88         67.73        51.61 o                         
  18   3   0          0.00         41.93        54.83 o                         
   0   4   0         34.22         32.25        12.90 o                         
   1   4   0        389.17        379.78        23.38 o                         
   2   4   0        174.80        158.61        15.83 o                         
   3   4   0        281.55        301.17        13.58 o                         
   4   4   0        353.25        329.14        12.01 o                         
   5   4   0       4368.32       3990.97        56.80 o                         
   6   4   0        221.12        214.17        11.11 o                         
   7   4   0         14.32         21.80         9.01 o                         
   8   4   0        205.68        204.13        12.35 o                         
   9   4   0       1420.33       1352.58        24.88 o                         
  10   4   0        210.77        221.32        12.60 o                         
  11   4   0         28.83         49.41        16.78 o                         
  12   4   0         29.10          8.77        16.78 o                         
  13   4   0        167.51        164.49        41.93 o                         
  14   4   0        135.40        103.21        45.15 o                         
  15   4   0         52.33         -3.23        41.93 o                         
  16   4   0          2.01        -41.93        45.15 o                         
  17   4   0          7.09         16.13        51.61 o                         
  18   4   0         44.59         67.73        58.06 o                         
   0   5   0       4209.63       3967.15       109.66 o                         
   1   5   0      17319.87      17485.97       261.25 o                         
   2   5   0         17.89         28.42        10.43 o                         
   3   5   0      12949.65      12475.01       188.02 o                         
   4   5   0       2031.64       1963.92        31.83 o                         
   5   5   0       2831.50       2760.35        41.88 o                         
   6   5   0         72.33         74.92         9.47 o                         
   7   5   0       1653.10       1659.32        29.67 o                         
   8   5   0        386.88        378.63        15.38 o                         
   9   5   0          1.12         -1.47        10.43 o                         
  10   5   0         86.68         85.80        12.01 o                         
  11   5   0         17.55         31.89        19.05 o                         
  12   5   0         50.76         42.57        21.47 o                         
  13   5   0        106.61         80.63        41.93 o                         
  14   5   0         24.10         61.28        41.93 o                         
  15   5   0          0.28        -64.51        41.93 o                         
  16   5   0          3.05          3.23        48.38 o                         
  17   5   0         42.53        -64.51        54.83 o                         
  18   5   0          1.21        -16.13        54.83 o                         
   0   6   0        188.18        222.55        25.80 o                         
   1   6   0      11187.01      11032.51       483.80 o                         
   2   6   0         62.73         91.80        14.69 o                         
   3   6   0      10239.42       9656.54       148.32 o                         
   4   6   0        175.55        167.48        17.54 o                         
   5   6   0       1886.29       1859.64        32.19 o                         
   6   6   0        504.11        507.96        17.29 o                         
   7   6   0       1811.35       1736.24        31.77 o                         
   8   6   0        130.64        143.27        12.99 o                         
   9   6   0        218.42        233.87        17.22 o                         
  10   6   0        279.53        314.65        19.19 o                         
  11   6   0        249.02        282.55        38.70 o                         
  12   6   0          2.39         18.50        20.87 o                         
  13   6   0         23.98         19.35        38.70 o                         
  14   6   0         56.91         22.58        41.93 o                         
  15   6   0         58.65        112.89        48.38 o                         
  16   6   0          4.85        -22.58        45.15 o                         
  17   6   0          5.27        -74.18        48.38 o                         
   0   7   0          7.76         25.80        19.35 o                         
   1   7   0        518.21        591.84        43.54 o                         
   2   7   0         13.28          5.48        11.70 o                         
   3   7   0        287.42        308.17        22.46 o                         
   4   7   0          0.03         14.71        10.86 o                         
   5   7   0       1483.62       1558.59        29.34 o                         
   6   7   0          6.84          8.12        10.01 o                         
   7   7   0        607.14        602.41        19.30 o                         
   8   7   0         13.56         17.16        12.87 o                         
   9   7   0       1610.20       1673.30        33.22 o                         
  10   7   0         12.80         -2.51        14.31 o                         
  11   7   0        560.09        540.63        32.54 o                         
  12   7   0         21.08         17.42        21.47 o                         
  13   7   0        710.88        719.25        64.51 o                         
  14   7   0         18.03         74.18        41.93 o                         
  15   7   0        133.08        132.24        51.61 o                         
  16   7   0         12.08        -16.13        48.38 o                         
  17   7   0        186.74        161.27        61.28 o                         
   0   8   0        683.91        809.56        38.70 o                         
   1   8   0       1214.64       1305.83        95.15 o                         
   2   8   0          1.36         10.17        14.69 o                         
   3   8   0       3041.39       3122.50        55.80 o                         
   4   8   0        922.06        908.93        37.87 o                         
   5   8   0          0.06        -13.71        11.70 o                         
   6   8   0         10.50          2.96        11.11 o                         
   7   8   0       2171.54       2134.43        37.77 o                         
   8   8   0        850.03        854.39        24.60 o                         
   9   8   0         27.02         39.40        13.18 o                         
  10   8   0         50.75         46.44        16.23 o                         
  11   8   0        511.60        504.44        32.54 o                         
  12   8   0        487.91        479.48        33.31 o                         
  13   8   0          1.76        -29.03        38.70 o                         
  14   8   0         41.83        -19.35        41.93 o                         
  15   8   0         31.06          6.45        45.15 o                         
  16   8   0        156.75         58.06        48.38 o                         
  17   8   0          1.44         -9.68        51.61 o                         
   0   9   0        535.02        525.73        35.48 o                         
   1   9   0        341.58        431.53        32.25 o                         
   2   9   0        240.52        279.32        21.58 o                         
   3   9   0         86.61        103.55        14.90 o                         
   4   9   0        237.61        293.10        17.93 o                         
   5   9   0        330.32        364.87        19.18 o                         
   6   9   0        702.23        722.82        38.27 o                         
   7   9   0          0.33          5.42        12.30 o                         
   8   9   0         93.07         91.82        13.93 o                         
   9   9   0        220.57        238.48        15.81 o                         
  10   9   0        170.63        209.60        25.80 o                         
  11   9   0          0.39         21.45        22.47 o                         
  12   9   0         27.53         11.29        48.38 o                         
  13   9   0         95.88         83.86        41.93 o                         
  14   9   0          6.07        -12.90        45.15 o                         
  15   9   0         12.96         32.25        48.38 o                         
  16   9   0          7.93          0.00        48.38 o                         
  17   9   0         42.51        -12.90        54.83 o                         
   0  10   0         33.48         67.73        25.80 o                         
   1  10   0         18.31         12.90        15.96 o                         
   2  10   0        419.37        487.81        26.15 o                         
   3  10   0        414.66        453.30        26.15 o                         
   4  10   0        427.74        429.00        20.48 o                         
   5  10   0         40.89         39.04        14.66 o                         
   6  10   0       1207.61       1257.36        34.52 o                         
   7  10   0        694.01        687.06        23.27 o                         
   8  10   0        580.20        568.72        23.43 o                         
   9  10   0         16.87         14.34        14.16 o                         
  10  10   0        561.11        530.98        34.86 o                         
  11  10   0        231.46        230.66        27.90 o                         
  12  10   0        242.40        260.03        30.96 o                         
  13  10   0         14.49         32.25        41.93 o                         
  14  10   0        102.67        103.21        48.38 o                         
  15  10   0         29.69        -19.35        48.38 o                         
  16  10   0         47.88         25.80        51.61 o                         
  17  10   0         10.27          3.23        51.61 o                         
   0  11   0       2174.63       2480.27        87.08 o                         
   1  11   0        209.17        252.87        35.48 o                         
   2  11   0        189.87        273.21        43.54 o                         
   3  11   0          5.09         -2.58        16.99 o                         
   4  11   0        910.21        915.60        36.28 o                         
   5  11   0         62.01         41.50        19.66 o                         
   6  11   0        742.71        743.62        29.68 o                         
   7  11   0         91.04         86.73        15.00 o                         
   8  11   0         87.46        108.06        15.00 o                         
   9  11   0          0.28         42.28        17.87 o                         
  10  11   0        340.50        375.53        31.69 o                         
  11  11   0        123.64        204.27        61.28 o                         
  12  11   0          2.77         25.80        41.93 o                         
  13  11   0          7.90        -19.35        41.93 o                         
  14  11   0         73.31         64.51        48.38 o                         
  15  11   0         72.75        -12.90        48.38 o                         
  16  11   0         12.16         58.06        51.61 o                         
   0  12   0        389.26        367.69        35.48 o                         
   1  12   0          1.37         29.83        19.35 o                         
   2  12   0          2.89        -14.51        20.96 o                         
   3  12   0         12.08         16.13        19.29 o                         
   4  12   0        329.71        329.27        26.15 o                         
   5  12   0        102.54         99.03        21.58 o                         
   6  12   0          0.39         18.28        20.15 o                         
   7  12   0          2.89         33.32        16.94 o                         
   8  12   0         44.16         32.77        15.52 o                         
   9  12   0        204.39        187.18        20.87 o                         
  10  12   0         11.98         51.61        35.48 o                         
  11  12   0         53.90        -25.80        38.70 o                         
  12  12   0          0.46          6.45        41.93 o                         
  13  12   0         78.20         80.63        45.15 o                         
  14  12   0         10.30         22.58        45.15 o                         
  15  12   0         59.14         51.61        51.61 o                         
  16  12   0          0.85        -25.80        54.83 o                         
   0  13   0       5250.25       5476.60       161.27 o                         
   1  13   0          2.63         19.71        40.32 o                         
   2  13   0         70.12         77.41        20.53 o                         
   3  13   0        361.74        372.29        27.37 o                         
   4  13   0       3242.69       3134.18        76.17 o                         
   5  13   0          4.65         -5.38        20.15 o                         
   6  13   0        143.53        164.41        25.56 o                         
   7  13   0        642.98        619.26        36.28 o                         
   8  13   0       1038.61       1077.23        59.29 o                         
   9  13   0         62.08         56.21        23.22 o                         
  10  13   0        105.08        154.82        45.15 o                         
  11  13   0        240.00        235.45        48.38 o                         
  12  13   0        194.05        170.94        48.38 o                         
  13  13   0        220.52        219.32        51.61 o                         
  14  13   0         43.24         32.25        48.38 o                         
  15  13   0         19.37         99.99        54.83 o                         
  16  13   0         23.38         25.80        54.83 o                         
   0  14   0       1596.61       1535.25        70.96 o                         
   1  14   0         25.15          5.94        40.32 o                         
   2  14   0         43.14         42.70        23.87 o                         
   3  14   0         44.39         95.15        48.38 o                         
   4  14   0       1774.82       1775.14        72.57 o                         
   5  14   0        154.65        138.15        24.78 o                         
   6  14   0        156.11        128.81        25.56 o                         
   7  14   0         54.89         76.49        23.22 o                         
   8  14   0       1642.54       1673.45        55.56 o                         
   9  14   0        309.26        264.48        48.38 o                         
  10  14   0         39.40         67.73        41.93 o                         
  11  14   0         51.46         35.48        41.93 o                         
  12  14   0        808.03        838.58        74.18 o                         
  13  14   0        216.53        141.91        51.61 o                         
  14  14   0          0.75        -16.13        48.38 o                         
  15  14   0         12.16         64.51        54.83 o                         
   0  15   0       3975.16       3825.23       129.01 o                         
   1  15   0       1316.11       1212.72        45.44 o                         
   2  15   0        248.72        294.93        28.44 o                         
   3  15   0         23.99         15.11        20.87 o                         
   4  15   0       2437.05       2403.20       138.69 o                         
   5  15   0       1956.90       2058.20        62.44 o                         
   6  15   0       1044.69       1051.80        95.15 o                         
   7  15   0        326.44        343.92        30.73 o                         
   8  15   0        451.94        433.33        35.48 o                         
   9  15   0        672.20        699.90        64.51 o                         
  10  15   0        813.45        803.11        70.96 o                         
  11  15   0        415.03        419.29        58.06 o                         
  12  15   0         19.57         51.61        48.38 o                         
  13  15   0         52.19         70.96        48.38 o                         
  14  15   0        252.49        274.15        61.28 o                         
  15  15   0        125.85        138.69        58.06 o                         
   0  16   0        231.14        277.38        41.93 o                         
   1  16   0         78.27        103.35        26.15 o                         
   2  16   0         71.15        110.29        26.15 o                         
   3  16   0         41.67         37.44        46.77 o                         
   4  16   0         17.91         48.69        27.42 o                         
   5  16   0         65.42         64.79        25.56 o                         
   6  16   0        315.20        309.29        30.73 o                         
   7  16   0        125.49        114.02        38.70 o                         
   8  16   0        172.67        210.35        29.39 o                         
   9  16   0        473.18        419.29        58.06 o                         
  10  16   0        388.63        393.49        58.06 o                         
  11  16   0        384.23        377.36        58.06 o                         
  12  16   0        279.95        196.74        54.83 o                         
  13  16   0        374.88        377.36        64.51 o                         
  14  16   0        245.95        174.17        58.06 o                         
   0  17   0        745.22        857.94        64.51 o                         
   1  17   0       1552.86       1399.56        55.84 o                         
   2  17   0        162.43        145.74        30.73 o                         
   3  17   0       1051.85       1068.24        47.73 o                         
   4  17   0        253.34        215.92        28.44 o                         
   5  17   0        793.32        782.20        43.15 o                         
   6  17   0        870.46        911.58        44.93 o                         
   7  17   0        192.96        154.82        45.15 o                         
   8  17   0         11.05          6.45        38.70 o                         
   9  17   0        153.15        112.89        45.15 o                         
  10  17   0       1030.14       1012.75        80.63 o                         
  11  17   0          4.30         38.70        48.38 o                         
  12  17   0        114.77        129.01        54.83 o                         
  13  17   0         10.68         19.35        51.61 o                         
  14  17   0        564.44        583.78        77.41 o                         
   0  18   0          8.76         12.90        32.25 o                         
   1  18   0         51.00         45.15        27.37 o                         
   2  18   0         52.02         87.08        27.37 o                         
   3  18   0          4.86         33.38        25.56 o                         
   4  18   0          8.18         23.14        25.56 o                         
   5  18   0          0.46         -8.50        24.78 o                         
   6  18   0        409.96        466.52        64.51 o                         
   7  18   0        104.23        109.66        41.93 o                         
   8  18   0        171.45        148.36        51.61 o                         
   9  18   0         23.43        -22.58        45.15 o                         
  10  18   0        804.43        786.98        74.18 o                         
  11  18   0        290.32        296.73        58.06 o                         
  12  18   0        192.05        248.35        58.06 o                         
  13  18   0          1.45         64.51        51.61 o                         
   0  19   0          3.23        -54.83        35.48 o                         
   1  19   0       1552.60       1573.34        79.02 o                         
   2  19   0         26.06         19.94        24.78 o                         
   3  19   0       1087.95       1169.70        53.27 o                         
   4  19   0         18.53         24.77        28.44 o                         
   5  19   0       1327.41       1358.38        56.47 o                         
   6  19   0        122.65        106.44        48.38 o                         
   7  19   0        706.58        703.12        70.96 o                         
   8  19   0         59.14         32.25        41.93 o                         
   9  19   0        595.24        686.99        74.18 o                         
  10  19   0         90.54        154.82        54.83 o                         
  11  19   0        430.45        438.64        64.51 o                         
  12  19   0         58.64        151.59        58.06 o                         
  13  19   0        109.67        151.59        61.28 o                         
   0  20   0         87.39         87.08        45.15 o                         
   1  20   0         30.16         41.53        27.08 o                         
   2  20   0         75.05         86.84        30.73 o                         
   3  20   0        143.93        159.62        30.73 o                         
   4  20   0         22.81         36.64        29.03 o                         
   5  20   0         57.55         15.59        27.08 o                         
   6  20   0        210.82        248.35        54.83 o                         
   7  20   0         37.82        -22.58        45.15 o                         
   8  20   0         12.26         35.48        48.38 o                         
   9  20   0        134.79        151.59        48.38 o                         
  10  20   0         20.61        103.21        54.83 o                         
  11  20   0         21.69          9.68        48.38 o                         
  12  20   0         52.50         80.63        58.06 o                         
   0  21   0        400.76        412.84        54.83 o                         
   1  21   0        519.81        616.22        44.43 o                         
   2  21   0         12.14         37.87        30.73 o                         
   3  21   0        519.47        568.83        43.33 o                         
   4  21   0        124.08        140.30        38.70 o                         
   5  21   0        103.93         54.83        45.15 o                         
   6  21   0         51.03        -54.83        41.93 o                         
   7  21   0         71.62         32.25        51.61 o                         
   8  21   0         15.91         35.48        48.38 o                         
   9  21   0          0.35         77.41        54.83 o                         
  10  21   0         16.14         64.51        54.83 o                         
  11  21   0         17.17        -29.03        51.61 o                         
   0  22   0         18.44         45.15        45.15 o                         
   1  22   0         14.55        -23.09        28.44 o                         
   2  22   0          7.30         26.16        30.22 o                         
   3  22   0          0.59         -7.22        28.44 o                         
   4  22   0         11.14         -7.69        29.39 o                         
   5  22   0          9.88         -6.45        45.15 o                         
   6  22   0          9.69        -64.51        41.93 o                         
   7  22   0         19.50        -61.28        48.38 o                         
   8  22   0          3.96        -58.06        48.38 o                         
   9  22   0          0.46         35.48        54.83 o                         
  10  22   0          5.74         70.96        61.28 o                         
   0  23   0        764.63        951.47        77.41 o                         
   1  23   0         82.72        140.89        54.83 o                         
   2  23   0          5.47        -45.04        30.73 o                         
   3  23   0        147.30        172.48        35.29 o                         
   4  23   0        320.99        474.12        64.51 o                         
   5  23   0          2.27        -12.90        48.38 o                         
   6  23   0          9.67         12.90        51.61 o                         
   7  23   0         51.09         67.73        48.38 o                         
   8  23   0          1.56         -9.68        54.83 o                         
   9  23   0         82.90        112.89        61.28 o                         
   0  24   0          0.89         61.28        48.38 o                         
   1  24   0          0.22          1.31        30.73 o                         
   2  24   0         18.67         20.69        33.01 o                         
   3  24   0          4.53        -51.61        38.70 o                         
   4  24   0          1.71        -12.90        48.38 o                         
   5  24   0          4.32        -70.96        45.15 o                         
   6  24   0         73.06         93.53        54.83 o                         
   7  24   0         44.68         35.48        54.83 o                         
   8  24   0          1.49         70.96        58.06 o                         
   0  25   0         99.51        116.11        51.61 o                         
   1  25   0          0.34        -15.57        33.01 o                         
   2  25   0          0.07        -20.02        66.12 o                         
   3  25   0         14.60         74.18        51.61 o                         
   4  25   0         36.57         61.28        54.83 o                         
   5  25   0         15.76          6.45        45.15 o                         
   6  25   0          4.85        112.89        58.06 o                         
   7  25   0          4.57         99.99        58.06 o                         
   0  26   0        953.90       1396.57        99.99 o                         
   1  26   0         58.27        119.34        38.77 o                         
   2  26   0         54.04        109.66        54.83 o                         
   3  26   0          9.25         45.15        51.61 o                         
   4  26   0        567.06        870.84        87.08 o                         
   5  26   0         77.41         45.15        54.83 o                         
   0  27   0        535.86        599.91        74.18 o                         
   1  27   0         40.71        141.91        58.06 o                         
   2  27   0          8.91         67.73        54.83 o                         
   2   0   1       5749.38       5131.49       138.69 o                         
   4   0   1      36844.87      33806.43       825.17 o                         
   6   0   1        683.59        755.20        19.65 o                         
   8   0   1      17024.20      16205.17       301.05 o                         
  10   0   1         11.33         14.41        16.99 o                         
  12   0   1       3164.20       3016.51       130.63 o                         
  14   0   1         27.84        -38.70        35.48 o                         
  16   0   1        263.31        235.45        51.61 o                         
  18   0   1         62.15        151.59        54.83 o                         
   1   1   1       8563.27       8338.03       108.03 o                         
   2   1   1       4072.99       3990.65        62.67 o                         
   3   1   1      12041.56      11496.63       147.11 o                         
   4   1   1       3972.40       3852.26        42.02 o                         
   5   1   1       3690.00       3731.24        41.64 o                         
   6   1   1        497.68        494.00        11.98 o                         
   7   1   1       4948.68       4857.15        54.82 o                         
   8   1   1       3768.63       3667.45        54.01 o                         
   9   1   1       1078.95       1057.72        23.35 o                         
  10   1   1         11.51         23.38        11.20 o                         
  11   1   1       1121.57       1074.47        25.50 o                         
  12   1   1       1703.12       1716.01        56.29 o                         
  13   1   1        246.08        253.96        19.15 o                         
  14   1   1         37.21         17.74        27.37 o                         
  15   1   1        142.11        121.78        31.93 o                         
  16   1   1        547.58        580.24        45.61 o                         
  17   1   1         79.79         41.93        34.21 o                         
  18   1   1          5.38         77.21        37.58 o                         
   1   2   1       3661.77       3464.49        41.50 o                         
   2   2   1       2331.33       2178.97        25.33 o                         
   3   2   1       7629.79       7390.17        72.73 o                         
   4   2   1      10900.76      10404.59       101.64 o                         
   5   2   1        122.19        118.50         6.53 o                         
   6   2   1        168.21        180.68         7.88 o                         
   7   2   1       2917.58       2858.87        41.11 o                         
   8   2   1       4850.11       4816.40        61.71 o                         
   9   2   1        196.70        199.74        12.98 o                         
  10   2   1         23.25         22.21        11.32 o                         
  11   2   1        567.27        612.23        20.07 o                         
  12   2   1        867.70        852.66        33.52 o                         
  13   2   1         96.06        105.83        20.87 o                         
  14   2   1         36.90         51.61        27.37 o                         
  15   2   1         44.09         26.83        28.44 o                         
  16   2   1        105.67         89.20        33.01 o                         
  17   2   1          5.09         58.06        34.21 o                         
  18   2   1         19.49         77.41        51.61 o                         
   1   3   1       3529.31       3399.93        42.65 o                         
   2   3   1       6000.36       5831.14        69.46 o                         
   3   3   1       2194.84       2140.65        29.27 o                         
   4   3   1        505.94        504.68        11.41 o                         
   5   3   1       2711.12       2691.72        30.21 o                         
   6   3   1        987.65        977.53        16.05 o                         
   7   3   1        516.11        501.07        14.04 o                         
   8   3   1         95.43        100.99        14.74 o                         
   9   3   1        534.44        553.64        17.57 o                         
  10   3   1        296.56        290.02        15.47 o                         
  11   3   1         74.90         88.85        16.63 o                         
  12   3   1          2.52        -22.58        17.09 o                         
  13   3   1         15.86         17.13        19.18 o                         
  14   3   1        178.25        159.24        29.65 o                         
  15   3   1         13.44         12.90        27.37 o                         
  16   3   1          9.92        -58.06        29.65 o                         
  17   3   1         19.08         -3.23        48.38 o                         
  18   3   1         57.03        -19.35        51.61 o                         
   1   4   1       3827.02       3661.18        51.57 o                         
   2   4   1       2944.63       2766.73        36.84 o                         
   3   4   1        577.22        542.24        15.29 o                         
   4   4   1        250.65        232.25        14.52 o                         
   5   4   1       1016.04       1027.98        19.22 o                         
   6   4   1       1268.38       1244.75        21.84 o                         
   7   4   1        331.04        365.59        13.51 o                         
   8   4   1        225.57        228.93        17.69 o                         
   9   4   1         13.01        -10.75        11.83 o                         
  10   4   1        461.35        427.41        21.77 o                         
  11   4   1        357.00        371.67        17.49 o                         
  12   4   1        151.51        177.39        24.33 o                         
  13   4   1          8.85          7.23        18.98 o                         
  14   4   1         91.29        129.01        41.93 o                         
  15   4   1         98.78         41.93        41.93 o                         
  16   4   1         96.55         96.76        48.38 o                         
  17   4   1          0.70        -90.31        45.15 o                         
  18   4   1         13.58         22.58        51.61 o                         
   1   5   1        590.06        580.45        27.00 o                         
   2   5   1       3767.41       3643.03        53.18 o                         
   3   5   1       1394.98       1352.45        29.02 o                         
   4   5   1        180.87        177.93        15.36 o                         
   5   5   1       2267.03       2265.41        37.04 o                         
   6   5   1        232.38        240.40        14.05 o                         
   7   5   1       1697.12       1626.70        41.43 o                         
   8   5   1         50.98         42.14        12.01 o                         
   9   5   1        755.08        774.87        24.96 o                         
  10   5   1          6.50         10.91        12.75 o                         
  11   5   1        327.59        334.28        22.19 o                         
  12   5   1         81.08        108.23        23.87 o                         
  13   5   1         69.68         42.22        24.78 o                         
  14   5   1         12.17         61.28        41.93 o                         
  15   5   1         42.99         41.93        41.93 o                         
  16   5   1        131.69         32.25        48.38 o                         
  17   5   1         18.88         67.73        51.61 o                         
  18   5   1          1.33        -29.03        51.61 o                         
   1   6   1       1863.53       1701.66        30.15 o                         
   2   6   1        379.91        416.60        26.48 o                         
   3   6   1        606.11        657.63        21.67 o                         
   4   6   1          6.14         26.29        11.70 o                         
   5   6   1        508.82        562.72        29.79 o                         
   6   6   1        101.21        115.88        12.43 o                         
   7   6   1        197.49        217.10        14.90 o                         
   8   6   1         70.81         76.81        13.25 o                         
   9   6   1         38.03         43.92        13.64 o                         
  10   6   1          9.16          3.02        15.36 o                         
  11   6   1        107.48        119.01        19.18 o                         
  12   6   1        142.29        186.79        30.64 o                         
  13   6   1          1.22         -8.29        23.87 o                         
  14   6   1         14.05         19.35        38.70 o                         
  15   6   1         87.36         74.18        45.15 o                         
  16   6   1         83.07         38.70        48.38 o                         
  17   6   1          3.66        -38.70        48.38 o                         
   1   7   1         32.90         38.21        10.39 o                         
   2   7   1        322.20        347.03        17.32 o                         
   3   7   1        811.99        775.80        24.06 o                         
   4   7   1        112.81        141.02        14.19 o                         
   5   7   1        822.95        815.95        22.06 o                         
   6   7   1        658.39        589.21        19.72 o                         
   7   7   1        951.47        960.35        25.73 o                         
   8   7   1        167.42        180.74        15.26 o                         
   9   7   1        251.23        287.26        31.66 o                         
  10   7   1        387.34        390.23        19.72 o                         
  11   7   1        186.22        226.95        21.67 o                         
  12   7   1        100.47         51.76        23.87 o                         
  13   7   1          8.26          7.92        37.09 o                         
  14   7   1         75.50         67.73        41.93 o                         
  15   7   1         31.41         58.06        41.93 o                         
  16   7   1         30.80         29.03        45.15 o                         
  17   7   1         35.54         51.61        51.61 o                         
   1   8   1       2214.25       2198.20        60.48 o                         
   2   8   1       1446.09       1468.22        33.29 o                         
   3   8   1       2268.67       2293.51        45.29 o                         
   4   8   1         97.35        118.37        14.19 o                         
   5   8   1        785.71        760.46        58.37 o                         
   6   8   1        208.14        182.75        14.87 o                         
   7   8   1        423.07        461.78        20.02 o                         
   8   8   1         54.74         53.41        14.38 o                         
   9   8   1         69.71         43.23        14.38 o                         
  10   8   1         58.53         73.67        16.01 o                         
  11   8   1         57.92         52.37        23.87 o                         
  12   8   1         59.59         19.35        23.87 o                         
  13   8   1         16.58        -12.62        26.15 o                         
  14   8   1         92.58        193.52        45.15 o                         
  15   8   1         31.02         38.70        41.93 o                         
  16   8   1         24.94          0.00        45.15 o                         
  17   8   1          6.34        -51.61        48.38 o                         
   1   9   1       2231.67       2312.91        46.48 o                         
   2   9   1       3538.65       3654.86        65.02 o                         
   3   9   1       2153.32       2288.56        45.29 o                         
   4   9   1        105.26        100.78        21.10 o                         
   5   9   1        688.30        701.92        26.65 o                         
   6   9   1        308.27        330.48        17.63 o                         
   7   9   1        749.35        753.30        25.73 o                         
   8   9   1        147.06        143.78        17.22 o                         
   9   9   1         77.12         91.01        18.16 o                         
  10   9   1         55.99         43.64        16.01 o                         
  11   9   1        258.19        253.44        29.65 o                         
  12   9   1         51.44         60.16        26.15 o                         
  13   9   1         16.72          7.71        26.15 o                         
  14   9   1        103.39        103.21        45.15 o                         
  15   9   1         83.37        -19.35        45.15 o                         
  16   9   1         10.03        -12.90        48.38 o                         
  17   9   1          2.37         -9.68        48.38 o                         
   1  10   1       1762.30       1918.80        42.75 o                         
   2  10   1       3525.67       3737.40        66.99 o                         
   3  10   1       1371.12       1393.10        35.97 o                         
   4  10   1        264.60        242.87        17.93 o                         
   5  10   1        639.26        622.53        26.07 o                         
   6  10   1        590.78        604.40        25.40 o                         
   7  10   1        445.64        463.38        22.81 o                         
   8  10   1        148.04        131.64        16.88 o                         
   9  10   1         98.64         74.35        17.69 o                         
  10  10   1         41.68         34.61        16.01 o                         
  11  10   1        271.77        240.79        35.48 o                         
  12  10   1         63.42         53.76        51.61 o                         
  13  10   1         12.22         51.34        27.08 o                         
  14  10   1         27.79         45.15        41.93 o                         
  15  10   1        182.25        222.55        54.83 o                         
  16  10   1         42.53        103.21        54.83 o                         
  17  10   1          0.87         16.13        51.61 o                         
   1  11   1       2866.01       2922.09        57.03 o                         
   2  11   1       1167.63       1218.54        40.44 o                         
   3  11   1       1530.86       1556.05        39.02 o                         
   4  11   1        592.72        549.51        24.78 o                         
   5  11   1       1926.46       1845.30        44.61 o                         
   6  11   1        350.15        386.10        23.54 o                         
   7  11   1        364.90        358.95        20.52 o                         
   8  11   1        555.84        544.21        27.25 o                         
   9  11   1        437.48        449.02        36.78 o                         
  10  11   1         24.08         17.46        18.98 o                         
  11  11   1         67.54         68.99        26.15 o                         
  12  11   1        231.61        207.92        43.54 o                         
  13  11   1         31.68         30.64        58.06 o                         
  14  11   1          2.17         -3.23        41.93 o                         
  15  11   1         24.14         25.80        45.15 o                         
  16  11   1         53.47        125.79        54.83 o                         
   1  12   1         62.32         53.22        20.53 o                         
   2  12   1        421.50        434.27        33.18 o                         
   3  12   1        282.55        244.09        20.48 o                         
   4  12   1          1.91         13.42        16.06 o                         
   5  12   1        157.35        145.62        19.80 o                         
   6  12   1         97.23        123.47        19.18 o                         
   7  12   1        356.99        368.88        21.73 o                         
   8  12   1         24.25         37.28        16.49 o                         
   9  12   1         53.99         47.61        16.88 o                         
  10  12   1         67.44         66.17        19.80 o                         
  11  12   1        102.49         82.31        28.44 o                         
  12  12   1         89.29         93.53        29.65 o                         
  13  12   1         13.22        -24.19        27.37 o                         
  14  12   1         49.38         70.96        48.38 o                         
  15  12   1          6.43         51.61        48.38 o                         
  16  12   1         97.06        161.27        58.06 o                         
   1  13   1        388.33        430.64        29.65 o                         
   2  13   1       1318.99       1348.27        39.02 o                         
   3  13   1        780.75        840.59        32.86 o                         
   4  13   1         90.01         81.00        19.68 o                         
   5  13   1         52.67         37.00        18.60 o                         
   6  13   1        318.25        335.86        25.40 o                         
   7  13   1        537.83        477.70        50.26 o                         
   8  13   1         78.81         53.20        17.29 o                         
   9  13   1        140.57        134.15        23.28 o                         
  10  13   1         35.29        -19.98        22.66 o                         
  11  13   1        403.39        439.13        37.58 o                         
  12  13   1         37.84         62.27        49.99 o                         
  13  13   1         45.42         69.46        43.54 o                         
  14  13   1          4.83        -51.61        45.15 o                         
  15  13   1        225.97        325.76        61.28 o                         
  16  13   1         16.00          6.45        51.61 o                         
   1  14   1        370.27        425.84        46.77 o                         
   2  14   1        123.92        137.90        23.87 o                         
   3  14   1        212.12        229.77        21.53 o                         
   4  14   1         28.81         35.79        19.80 o                         
   5  14   1        174.91        171.54        24.19 o                         
   6  14   1         78.69         72.03        20.48 o                         
   7  14   1          7.32         29.13        19.80 o                         
   8  14   1         47.70         39.93        16.88 o                         
   9  14   1         40.51         23.68        21.05 o                         
  10  14   1         85.99        115.85        28.44 o                         
  11  14   1         14.83        -29.03        27.37 o                         
  12  14   1        155.27        216.30        51.61 o                         
  13  14   1          6.13        -41.93        29.65 o                         
  14  14   1         33.92        125.79        51.61 o                         
  15  14   1         29.72        -12.90        48.38 o                         
   1  15   1        403.32        373.72        33.01 o                         
   2  15   1       1668.68       1586.37        55.84 o                         
   3  15   1        795.45        870.07        43.15 o                         
   4  15   1        211.07        210.91        38.70 o                         
   5  15   1        402.50        368.45        27.27 o                         
   6  15   1        400.99        406.88        28.51 o                         
   7  15   1        381.57        397.90        32.21 o                         
   8  15   1        277.11        243.45        21.16 o                         
   9  15   1        703.46        750.50        64.38 o                         
  10  15   1          3.01          1.61        29.65 o                         
  11  15   1         43.18         42.41        74.18 o                         
  12  15   1         84.82         80.30        33.01 o                         
  13  15   1        366.70        390.26        61.28 o                         
  14  15   1         52.44        -64.51        45.15 o                         
  15  15   1         10.13         -9.68        51.61 o                         
   1  16   1        115.74        138.19        29.03 o                         
   2  16   1        244.12        268.55        88.70 o                         
   3  16   1        178.82        189.28        29.03 o                         
   4  16   1        514.89        501.69        56.44 o                         
   5  16   1        603.57        655.52        40.86 o                         
   6  16   1         88.54        101.16        24.78 o                         
   7  16   1        334.56        350.88        28.38 o                         
   8  16   1        436.98        457.34        25.73 o                         
   9  16   1        337.89        357.96        38.00 o                         
  10  16   1         13.06         22.82        37.09 o                         
  11  16   1         55.01         58.06        45.15 o                         
  12  16   1         63.52        -12.90        45.15 o                         
  13  16   1         72.55        141.91        51.61 o                         
  14  16   1          5.79         35.48        51.61 o                         
   1  17   1       1472.24       1482.72        69.34 o                         
   2  17   1       8276.80       8343.64       195.13 o                         
   3  17   1       1667.47       1716.89        60.40 o                         
   4  17   1        256.98        282.11        33.01 o                         
   5  17   1        595.35        573.10        51.61 o                         
   6  17   1       3873.98       3792.94       148.36 o                         
   7  17   1        885.44        906.12        66.12 o                         
   8  17   1        245.79        208.17        30.73 o                         
   9  17   1        130.39         99.99        31.93 o                         
  10  17   1        931.67        938.57        77.41 o                         
  11  17   1        202.88        164.49        51.61 o                         
  12  17   1         41.62        -41.93        45.15 o                         
  13  17   1         12.21        -54.83        48.38 o                         
  14  17   1        159.27        151.59        58.06 o                         
   1  18   1         44.84         56.44        27.37 o                         
   2  18   1         20.96         18.93        26.15 o                         
   3  18   1        342.25        332.01        59.67 o                         
   4  18   1        267.49        237.19        40.32 o                         
   5  18   1        438.44        429.11        36.49 o                         
   6  18   1         21.78          3.79        45.15 o                         
   7  18   1        878.69        858.73       119.34 o                         
   8  18   1        309.50        290.28        51.61 o                         
   9  18   1        325.07        403.17        58.06 o                         
  10  18   1         49.79         32.25        45.15 o                         
  11  18   1        471.54        454.77        64.51 o                         
  12  18   1         73.49         58.06        51.61 o                         
  13  18   1        155.71        180.62        58.06 o                         
   1  19   1         26.44          3.81        24.78 o                         
   2  19   1       1146.71       1171.10        53.56 o                         
   3  19   1        248.60        227.59        35.48 o                         
   4  19   1          6.16         40.32        27.37 o                         
   5  19   1        186.39        219.83        31.69 o                         
   6  19   1        500.15        484.65        40.86 o                         
   7  19   1        527.80        476.85        59.67 o                         
   8  19   1         15.66         45.15        38.70 o                         
   9  19   1        240.20        322.53        54.83 o                         
  10  19   1         59.40         77.41        48.38 o                         
  11  19   1        311.40        264.48        61.28 o                         
  12  19   1         28.66        -77.41        45.15 o                         
  13  19   1        149.90        261.25        61.28 o                         
   1  20   1         43.12         12.77        28.44 o                         
   2  20   1         77.48         83.98        40.32 o                         
   3  20   1         33.86        102.63        31.69 o                         
   4  20   1          4.52         20.75        32.25 o                         
   5  20   1        105.21        133.63        29.39 o                         
   6  20   1        215.67        240.82        33.98 o                         
   7  20   1        174.23        174.17        51.61 o                         
   8  20   1          3.97         77.41        45.15 o                         
   9  20   1        151.69        170.94        51.61 o                         
  10  20   1        291.91        274.15        58.06 o                         
  11  20   1        192.29        232.22        58.06 o                         
  12  20   1          2.35          6.45        51.61 o                         
   1  21   1        289.18        298.30        36.49 o                         
   2  21   1        147.46        133.67        30.73 o                         
   3  21   1         45.96         44.66        69.34 o                         
   4  21   1        249.51        198.17        35.29 o                         
   5  21   1        352.79        351.56        37.58 o                         
   6  21   1         41.11         78.33        32.25 o                         
   7  21   1         32.31         48.38        41.93 o                         
   8  21   1        299.46        409.62        61.28 o                         
   9  21   1        117.84         58.06        51.61 o                         
  10  21   1          0.27        -19.35        51.61 o                         
  11  21   1         15.31        -22.58        51.61 o                         
   1  22   1        243.00        240.07        37.58 o                         
   2  22   1        521.68        617.59        46.71 o                         
   3  22   1        190.69        170.87        35.29 o                         
   4  22   1          0.02        -13.15        29.39 o                         
   5  22   1        118.16        107.33        33.01 o                         
   6  22   1        174.29        129.01        54.83 o                         
   7  22   1         29.70        103.21        51.61 o                         
   8  22   1          6.99        -38.70        48.38 o                         
   9  22   1         29.13         35.48        51.61 o                         
  10  22   1         23.21        -32.25        54.83 o                         
   1  23   1         62.77         53.05        51.61 o                         
   2  23   1         72.43         55.16        33.01 o                         
   3  23   1         57.79         12.90        29.65 o                         
   4  23   1        183.04        188.79        37.58 o                         
   5  23   1         95.06         80.63        48.38 o                         
   6  23   1         18.38        -12.90        48.38 o                         
   7  23   1         76.62        112.89        54.83 o                         
   8  23   1        161.98        148.36        54.83 o                         
   9  23   1         61.60         38.70        54.83 o                         
   1  24   1        224.64        253.06        38.77 o                         
   2  24   1        167.28        185.58        36.49 o                         
   3  24   1        169.80        153.89        38.57 o                         
   4  24   1         23.43         35.59        33.01 o                         
   5  24   1        263.94        264.48        58.06 o                         
   6  24   1         84.22        132.24        54.83 o                         
   7  24   1        133.34        103.21        51.61 o                         
   8  24   1         31.89          0.00        54.83 o                         
   1  25   1        186.77        233.93        40.32 o                         
   2  25   1        380.25        397.91        45.44 o                         
   3  25   1        287.12        469.47        47.89 o                         
   4  25   1        135.22        132.24        61.28 o                         
   5  25   1        101.84         64.51        54.83 o                         
   6  25   1        312.98        328.98        67.73 o                         
   7  25   1        311.28        303.18        67.73 o                         
   1  26   1         66.84        103.50        49.99 o                         
   2  26   1       1092.30       1178.93        82.25 o                         
   3  26   1         53.11        145.14        58.06 o                         
   4  26   1         99.28        138.69        58.06 o                         
   5  26   1         18.34         -6.45        54.83 o                         
   1  27   1         45.87         40.03        38.57 o                         
   2  27   1        338.81        324.60        56.44 o                         
   0   0   2       1315.55       1354.64        45.15 o                         
   2   0   2        167.64        174.17        22.58 o                         
   4   0   2       4293.67       4371.46        84.29 o                         
   6   0   2        647.39        639.36        30.59 o                         
   8   0   2       5143.40       5094.58        81.13 o                         
  10   0   2        415.49        426.25        27.08 o                         
  12   0   2       2472.85       2499.75        74.53 o                         
  14   0   2        163.48        163.40        28.44 o                         
  16   0   2        474.68        487.02        58.06 o                         
  18   0   2         44.48        -25.80        48.38 o                         
   0   1   2      10943.65      11267.94       205.26 o                         
   1   1   2       3190.24       3139.81        50.80 o                         
   2   1   2         12.25        -18.77         9.39 o                         
   3   1   2       2545.73       2504.82        65.84 o                         
   4   1   2       5359.99       5335.46        84.94 o                         
   5   1   2        664.41        609.65        27.37 o                         
   6   1   2         51.94         54.60         4.63 o                         
   7   1   2        120.13        117.26         6.73 o                         
   8   1   2        946.71        935.03        17.20 o                         
   9   1   2        430.62        450.68        13.86 o                         
  10   1   2         21.28         11.09        16.76 o                         
  11   1   2        414.49        404.81        18.37 o                         
  12   1   2         58.03         80.26        16.49 o                         
  13   1   2        282.79        255.70        22.92 o                         
  14   1   2          4.04         -2.44        17.29 o                         
  15   1   2        494.55        472.65        38.77 o                         
  16   1   2         21.57         72.75        38.70 o                         
  17   1   2        126.12        135.46        34.21 o                         
  18   1   2          0.24         48.38        34.21 o                         
   0   2   2      12856.14      12643.05       190.46 o                         
   1   2   2       2645.23       2619.89        34.10 o                         
   2   2   2        102.24        103.44         7.22 o                         
   3   2   2       1152.59       1210.09        20.70 o                         
   4   2   2       2761.42       2756.94        34.76 o                         
   5   2   2       1412.83       1361.97        22.56 o                         
   6   2   2        290.12        276.94         8.41 o                         
   7   2   2       1486.80       1486.13        20.83 o                         
   8   2   2        217.42        224.53         9.35 o                         
   9   2   2        590.55        578.78        16.07 o                         
  10   2   2         31.76         30.80        13.08 o                         
  11   2   2       1339.37       1343.30        29.87 o                         
  12   2   2        827.85        863.64        48.88 o                         
  13   2   2        284.44        305.82        38.91 o                         
  14   2   2         10.05        -19.35        31.93 o                         
  15   2   2        708.26        725.37        87.08 o                         
  16   2   2        438.34        430.52        38.77 o                         
  17   2   2        132.41        190.34        35.29 o                         
  18   2   2          9.91         24.36        33.01 o                         
   0   3   2       2478.48       2677.28        56.88 o                         
   1   3   2        799.57        822.36        16.06 o                         
   2   3   2        315.89        322.70        10.56 o                         
   3   3   2       1908.34       1941.78        38.22 o                         
   4   3   2       1916.96       1996.71        23.41 o                         
   5   3   2        213.64        214.07         6.70 o                         
   6   3   2       1188.16       1191.13        16.97 o                         
   7   3   2       2077.58       2158.76        26.69 o                         
   8   3   2        875.78        854.93        15.96 o                         
   9   3   2        394.20        386.97        14.10 o                         
  10   3   2        422.28        433.92        17.77 o                         
  11   3   2       1194.28       1225.09        28.99 o                         
  12   3   2        284.87        292.01        20.11 o                         
  13   3   2        282.62        322.76        30.35 o                         
  14   3   2         86.88         78.48        22.35 o                         
  15   3   2        405.32        362.90        38.70 o                         
  16   3   2         36.16         61.64        30.73 o                         
  17   3   2         76.31         35.48        48.38 o                         
  18   3   2         27.45         -3.23        51.61 o                         
   0   4   2       1427.71       1234.82        35.48 o                         
   1   4   2        456.02        386.09        15.58 o                         
   2   4   2         67.94         66.10        11.45 o                         
   3   4   2        168.51        177.22        15.09 o                         
   4   4   2        105.64        112.72        11.27 o                         
   5   4   2        286.04        275.44        12.39 o                         
   6   4   2        193.50        199.82         9.02 o                         
   7   4   2         40.38         52.78         8.29 o                         
   8   4   2        142.08        148.04         9.39 o                         
   9   4   2        147.46        143.29        11.41 o                         
  10   4   2         20.98          5.90        12.65 o                         
  11   4   2        102.42         83.52        14.55 o                         
  12   4   2        133.63        180.99        21.05 o                         
  13   4   2         55.60         25.28        19.80 o                         
  14   4   2         20.20         13.77        20.31 o                         
  15   4   2        161.02        154.82        45.15 o                         
  16   4   2         65.36        119.34        45.15 o                         
  17   4   2          9.53        -32.25        45.15 o                         
   0   5   2       7283.74       7654.98       146.98 o                         
   1   5   2       3080.54       3004.15        57.19 o                         
   2   5   2        619.42        644.20        17.65 o                         
   3   5   2       1926.56       1839.11        28.06 o                         
   4   5   2       2229.44       2206.27        29.18 o                         
   5   5   2        398.84        371.70        13.03 o                         
   6   5   2        970.81        953.96        20.14 o                         
   7   5   2        208.98        195.28        15.98 o                         
   8   5   2         35.63         36.06        10.84 o                         
   9   5   2        157.41        170.36        13.82 o                         
  10   5   2        335.60        342.71        20.11 o                         
  11   5   2        152.32        146.66        17.63 o                         
  12   5   2         40.23         54.37        23.87 o                         
  13   5   2        219.89        186.24        49.99 o                         
  14   5   2        139.39        107.33        80.63 o                         
  15   5   2         67.38         67.73        41.93 o                         
  16   5   2         17.04         12.90        41.93 o                         
  17   5   2         69.97         41.93        48.38 o                         
   0   6   2        835.21        757.34        51.61 o                         
   1   6   2        753.70        783.93        21.24 o                         
   2   6   2         72.22         66.81        10.39 o                         
   3   6   2        808.37        799.83        21.24 o                         
   4   6   2        142.69        141.80        12.22 o                         
   5   6   2        415.83        452.43        20.09 o                         
   6   6   2        345.76        379.07        19.81 o                         
   7   6   2        496.49        499.66        16.76 o                         
   8   6   2        139.37        157.17        13.60 o                         
   9   6   2        130.33        152.04        24.80 o                         
  10   6   2         56.83         58.82        16.01 o                         
  11   6   2        113.95        150.85        26.07 o                         
  12   6   2         65.13         58.36        27.42 o                         
  13   6   2         69.42         82.51        58.06 o                         
  14   6   2          1.02        -24.54        26.15 o                         
  15   6   2         25.71         38.70        41.93 o                         
  16   6   2         11.75         19.35        45.15 o                         
  17   6   2         34.96         58.06        48.38 o                         
   0   7   2        609.68        649.42        40.32 o                         
   1   7   2       3707.61       3830.58        57.61 o                         
   2   7   2        946.42        999.52        23.25 o                         
   3   7   2       1558.67       1561.98        30.08 o                         
   4   7   2        342.57        389.18        23.06 o                         
   5   7   2       1977.64       2097.37        38.54 o                         
   6   7   2       2049.22       2013.97        38.54 o                         
   7   7   2        108.45        149.70        15.10 o                         
   8   7   2         81.04         80.67        15.10 o                         
   9   7   2        402.44        397.77        20.87 o                         
  10   7   2        469.76        486.05        23.25 o                         
  11   7   2         26.74         20.28        15.56 o                         
  12   7   2         17.49         44.54        23.87 o                         
  13   7   2        104.28         59.88        32.25 o                         
  14   7   2         29.07          9.68        27.37 o                         
  15   7   2         30.18          6.45        41.93 o                         
  16   7   2         12.98         32.25        45.15 o                         
  17   7   2         23.57        -16.13        48.38 o                         
   0   8   2      13167.02      13942.68       262.16 o                         
   1   8   2       1858.48       2040.42        36.99 o                         
   2   8   2        585.64        578.72        19.72 o                         
   3   8   2        843.40        867.35        23.97 o                         
   4   8   2       6890.66       7037.48       114.70 o                         
   5   8   2       1212.94       1212.11        28.53 o                         
   6   8   2       1741.94       1599.88        33.38 o                         
   7   8   2        404.76        421.24        20.00 o                         
   8   8   2       1945.84       1969.19        40.61 o                         
   9   8   2        362.26        329.96        20.87 o                         
  10   8   2        767.05        708.61        27.34 o                         
  11   8   2        143.23        170.10        18.49 o                         
  12   8   2        407.31        424.87        34.21 o                         
  13   8   2         34.93         31.13        26.15 o                         
  14   8   2        152.64        169.50        40.32 o                         
  15   8   2         75.37         41.93        41.93 o                         
  16   8   2         78.18         74.18        48.38 o                         
  17   8   2          0.36         -3.23        48.38 o                         
   0   9   2        690.57        727.95        30.73 o                         
   1   9   2        198.03        240.33        23.29 o                         
   2   9   2        397.95        420.23        41.43 o                         
   3   9   2         31.40         20.09        14.66 o                         
   4   9   2        302.22        335.44        20.31 o                         
   5   9   2        746.01        732.07        28.28 o                         
   6   9   2        820.69        794.05        25.73 o                         
   7   9   2         29.97         28.37        14.87 o                         
   8   9   2         85.88         95.03        16.88 o                         
   9   9   2        399.52        407.06        25.14 o                         
  10   9   2        182.93        190.84        19.72 o                         
  11   9   2         37.24         58.78        21.11 o                         
  12   9   2         90.40         54.83        48.38 o                         
  13   9   2         61.45         70.96        29.65 o                         
  14   9   2         18.86         -3.61        28.44 o                         
  15   9   2         32.79        125.79        48.38 o                         
  16   9   2         82.63         80.63        48.38 o                         
  17   9   2          5.19        -70.96        45.15 o                         
   0  10   2       1268.79       1281.48        43.15 o                         
   1  10   2        634.56        655.71        26.54 o                         
   2  10   2        201.91        191.64        15.26 o                         
   3  10   2         23.07         19.07        16.79 o                         
   4  10   2        632.10        623.37        26.65 o                         
   5  10   2        634.59        641.55        27.00 o                         
   6  10   2        584.37        550.22        22.34 o                         
   7  10   2        119.15        141.60        17.29 o                         
   8  10   2        117.85        126.88        18.10 o                         
   9  10   2        237.16        206.45        19.72 o                         
  10  10   2        262.84        297.88        20.87 o                         
  11  10   2        129.67        128.93        21.67 o                         
  12  10   2         17.30        -14.16        29.03 o                         
  13  10   2         32.32          6.45        27.37 o                         
  14  10   2        108.61         59.25        54.83 o                         
  15  10   2         56.91         99.99        48.38 o                         
  16  10   2         26.24         38.70        48.38 o                         
   0  11   2        764.14        731.17        33.01 o                         
   1  11   2       1051.79        972.66        27.66 o                         
   2  11   2         42.86         59.55        20.48 o                         
   3  11   2       1637.07       1625.56        50.17 o                         
   4  11   2        414.50        415.88        23.40 o                         
   5  11   2         12.65         38.48        17.32 o                         
   6  11   2        101.42         93.20        19.18 o                         
   7  11   2        614.74        591.56        24.48 o                         
   8  11   2        110.54        112.36        24.21 o                         
   9  11   2        106.15        114.56        20.03 o                         
  10  11   2         32.25         49.89        17.63 o                         
  11  11   2        111.93        109.86        25.14 o                         
  12  11   2         34.30         19.35        28.44 o                         
  13  11   2         54.80         59.67        30.64 o                         
  14  11   2         39.49         32.25        41.93 o                         
  15  11   2         36.84         54.83        45.15 o                         
  16  11   2         40.16        109.66        51.61 o                         
   0  12   2        149.70        133.03        22.81 o                         
   1  12   2       1524.45       1481.75        35.30 o                         
   2  12   2          3.52         -7.83        15.88 o                         
   3  12   2       1445.86       1316.75        38.75 o                         
   4  12   2         92.80        104.91        20.12 o                         
   5  12   2        233.84        211.38        21.53 o                         
   6  12   2          0.14          7.80        17.77 o                         
   7  12   2        262.92        280.04        20.44 o                         
   8  12   2         61.00         72.34        17.99 o                         
   9  12   2          2.96        -18.21        17.22 o                         
  10  12   2         15.27         11.50        16.78 o                         
  11  12   2         19.37         26.82        21.05 o                         
  12  12   2         35.71         22.45        28.44 o                         
  13  12   2         10.72        -25.80        29.65 o                         
  14  12   2         65.26         20.43        58.06 o                         
  15  12   2         33.36         32.25        48.38 o                         
  16  12   2         12.77         54.83        51.61 o                         
   0  13   2        188.69        162.43        30.64 o                         
   1  13   2        640.18        725.00        33.05 o                         
   2  13   2        159.85        141.16        21.11 o                         
   3  13   2        353.55        380.14        24.78 o                         
   4  13   2         27.05         -1.51        19.18 o                         
   5  13   2        172.94        133.78        27.73 o                         
   6  13   2        411.01        413.63        26.65 o                         
   7  13   2         39.31         44.02        17.63 o                         
   8  13   2         27.48         -0.40        17.19 o                         
   9  13   2         38.88         56.22        17.63 o                         
  10  13   2        156.48        173.23        20.44 o                         
  11  13   2          0.29        -14.51        37.09 o                         
  12  13   2         34.54        -22.58        29.65 o                         
  13  13   2        117.58        101.43        33.01 o                         
  14  13   2          9.97         -8.06        31.93 o                         
  15  13   2         55.54         90.31        51.61 o                         
   0  14   2        310.40        282.87        69.34 o                         
   1  14   2        816.72        842.39        34.73 o                         
   2  14   2         15.28         -1.78        18.98 o                         
   3  14   2        180.49        150.57        21.67 o                         
   4  14   2        100.89        110.82        21.05 o                         
   5  14   2        677.50        670.42        32.24 o                         
   6  14   2         38.88         26.85        21.53 o                         
   7  14   2         15.68         22.95        21.05 o                         
   8  14   2         10.96         26.96        17.19 o                         
   9  14   2        167.57        189.18        21.24 o                         
  10  14   2          6.34        -10.14        27.48 o                         
  11  14   2         15.43         26.05        29.39 o                         
  12  14   2         20.86         46.47        51.61 o                         
  13  14   2          0.46         23.15        59.67 o                         
  14  14   2         13.18          0.22        33.98 o                         
  15  14   2          8.63         77.41        51.61 o                         
   0  15   2         99.68         58.06        35.48 o                         
   1  15   2          0.25        -27.78        19.80 o                         
   2  15   2        172.48        180.94        23.54 o                         
   3  15   2         43.80         28.92        20.31 o                         
   4  15   2         59.57         81.71        22.35 o                         
   5  15   2         23.71         16.75        20.74 o                         
   6  15   2        620.16        626.14        37.15 o                         
   7  15   2         58.30         48.51        20.74 o                         
   8  15   2          8.91          8.06        17.74 o                         
   9  15   2        112.77         64.24        34.99 o                         
  10  15   2        331.68        367.86        53.26 o                         
  11  15   2         15.62         25.92        30.73 o                         
  12  15   2         11.55         -5.14        30.73 o                         
  13  15   2        187.49        211.38        37.58 o                         
  14  15   2         65.34         67.73        48.38 o                         
   0  16   2       3543.20       3347.89       125.79 o                         
   1  16   2       1913.21       1928.38        74.18 o                         
   2  16   2         40.03         78.34        22.92 o                         
   3  16   2       1604.40       1570.23        48.34 o                         
   4  16   2       1805.48       1743.57        51.43 o                         
   5  16   2        880.09        851.75        35.97 o                         
   6  16   2        206.99        209.07        25.28 o                         
   7  16   2        579.26        558.90        78.52 o                         
   8  16   2        205.20        186.34        22.14 o                         
   9  16   2        245.29        253.37        30.26 o                         
  10  16   2        222.44        226.72        27.81 o                         
  11  16   2        104.27         75.80        31.93 o                         
  12  16   2          0.73        -47.30        30.73 o                         
  13  16   2         97.04        101.60        53.22 o                         
  14  16   2        162.62        196.74        58.06 o                         
   0  17   2        177.94        206.42        45.15 o                         
   1  17   2        293.85        350.13        36.49 o                         
   2  17   2         69.91         56.44        37.09 o                         
   3  17   2          6.43        -17.69        21.05 o                         
   4  17   2         36.06         44.08        22.35 o                         
   5  17   2        658.16        607.61        33.42 o                         
   6  17   2        308.04        283.29        27.27 o                         
   7  17   2        165.22        159.07        25.28 o                         
   8  17   2         24.86         50.66        20.44 o                         
   9  17   2        386.34        412.10        40.47 o                         
  10  17   2        221.87        212.59        51.61 o                         
  11  17   2        164.09        171.28        43.54 o                         
  12  17   2         65.65        105.08        35.29 o                         
  13  17   2         70.66        165.19        39.86 o                         
   0  18   2       2553.35       2477.05       106.44 o                         
   1  18   2       2551.41       2578.01        75.16 o                         
   2  18   2        111.91        116.79        27.37 o                         
   3  18   2       2585.58       2580.88       145.14 o                         
   4  18   2       1451.99       1466.84        76.62 o                         
   5  18   2        790.26        847.52        51.52 o                         
   6  18   2        510.99        522.48        37.26 o                         
   7  18   2        879.32        944.54        42.75 o                         
   8  18   2        173.19        195.47        23.34 o                         
   9  18   2         47.24         36.98        24.06 o                         
  10  18   2        389.31        296.89        39.86 o                         
  11  18   2        125.07        123.67        36.28 o                         
  12  18   2          5.75          5.45        56.44 o                         
  13  18   2          2.17         44.08        37.58 o                         
   0  19   2        307.77        258.03        48.38 o                         
   1  19   2        889.97        895.14        64.51 o                         
   2  19   2         25.36         61.28        27.37 o                         
   3  19   2        734.76        720.87        44.43 o                         
   4  19   2        259.79        206.73        56.44 o                         
   5  19   2        383.56        335.90        35.29 o                         
   6  19   2        153.51        159.09        31.93 o                         
   7  19   2        170.84        171.57        27.81 o                         
   8  19   2        103.75         69.77        25.94 o                         
   9  19   2         60.44         29.12        24.91 o                         
  10  19   2        176.96        169.39        38.57 o                         
  11  19   2         33.87          9.68        48.38 o                         
  12  19   2         22.08         67.73        51.61 o                         
   0  20   2          0.80        -25.80        35.48 o                         
   1  20   2         38.89         73.69        29.39 o                         
   2  20   2         15.45         22.71        28.44 o                         
   3  20   2         17.15         69.34        27.37 o                         
   4  20   2         10.91         30.34        30.73 o                         
   5  20   2        105.08        134.66        45.15 o                         
   6  20   2         33.76         21.14        48.38 o                         
   7  20   2         29.93         51.96        33.87 o                         
   8  20   2         80.75         45.15        45.15 o                         
   9  20   2         54.63         38.70        45.15 o                         
  10  20   2          7.67         29.03        48.38 o                         
  11  20   2          5.10         29.03        51.61 o                         
  12  20   2         91.82        187.07        58.06 o                         
   0  21   2        165.47         74.18        45.15 o                         
   1  21   2         33.36         32.75        35.48 o                         
   2  21   2          6.96         17.74        30.64 o                         
   3  21   2        109.30         83.86        43.54 o                         
   4  21   2         61.44         66.06        33.01 o                         
   5  21   2         20.86         38.93        41.93 o                         
   6  21   2         38.90          9.79        31.69 o                         
   7  21   2         46.40         35.48        45.15 o                         
   8  21   2          0.89        -38.70        45.15 o                         
   9  21   2         84.68        129.01        51.61 o                         
  10  21   2         66.68         61.28        51.61 o                         
  11  21   2         13.33         12.90        51.61 o                         
   0  22   2        141.93        103.21        48.38 o                         
   1  22   2         42.49         37.75        30.73 o                         
   2  22   2         33.19         61.28        29.65 o                         
   3  22   2         91.77         72.39        48.38 o                         
   4  22   2        105.30         90.31        34.21 o                         
   5  22   2         18.25         54.83        31.93 o                         
   6  22   2        144.84         96.97        33.98 o                         
   7  22   2         82.41        158.04        51.61 o                         
   8  22   2         66.72         99.99        51.61 o                         
   9  22   2          3.62        -67.73        48.38 o                         
  10  22   2         90.48         87.08        54.83 o                         
   0  23   2        186.43        170.94        51.61 o                         
   1  23   2         29.51        -26.28        30.73 o                         
   2  23   2         10.59         14.81        35.48 o                         
   3  23   2          7.70         43.72        30.22 o                         
   4  23   2         50.99         11.29        31.93 o                         
   5  23   2         35.10         25.59        33.98 o                         
   6  23   2         55.40        103.21        51.61 o                         
   7  23   2         10.28         19.35        48.38 o                         
   8  23   2         22.36         48.38        51.61 o                         
   9  23   2         36.49         83.86        54.83 o                         
   0  24   2         79.54        103.21        48.38 o                         
   1  24   2         32.92         31.22        37.09 o                         
   2  24   2         18.92         16.02        49.99 o                         
   3  24   2         21.97         22.15        33.98 o                         
   4  24   2         44.84          9.89        33.98 o                         
   5  24   2         42.83        -41.45        30.73 o                         
   6  24   2         78.11         96.76        58.06 o                         
   7  24   2         67.04         41.93        54.83 o                         
   8  24   2          8.20         35.48        54.83 o                         
   0  25   2         96.77         80.63        54.83 o                         
   1  25   2        163.54        122.46        37.58 o                         
   2  25   2          8.27        -12.35        32.54 o                         
   3  25   2        166.66        232.72        43.15 o                         
   4  25   2         19.55         43.64        36.28 o                         
   5  25   2         71.81        148.36        61.28 o                         
   6  25   2         34.73         29.03        58.06 o                         
   0  26   2        110.06        151.59        58.06 o                         
   1  26   2         28.48         12.40        85.47 o                         
   2  26   2         70.76         67.73        38.77 o                         
   3  26   2         54.57         23.59        36.28 o                         
   4  26   2         64.47         38.70        54.83 o                         
   2   0   3        326.61        312.86        29.03 o                         
   4   0   3        886.19        899.81        49.99 o                         
   6   0   3        156.82        151.59        32.25 o                         
   8   0   3       1725.48       1707.77        31.87 o                         
  10   0   3        128.66        159.81        22.58 o                         
  12   0   3       1266.03       1174.82        59.67 o                         
  14   0   3         10.17          8.21        24.78 o                         
  16   0   3        658.95        709.57        61.28 o                         
   1   1   3       1876.63       1932.66        35.87 o                         
   2   1   3       4131.56       4150.08        66.88 o                         
   3   1   3        456.97        420.64        17.93 o                         
   4   1   3        674.49        678.56        21.48 o                         
   5   1   3        510.63        519.28        41.81 o                         
   6   1   3       1038.39       1010.85        24.47 o                         
   7   1   3         15.62         14.23        22.58 o                         
   8   1   3        686.39        674.17        19.24 o                         
   9   1   3        143.30        161.95         9.72 o                         
  10   1   3        125.39        149.84        14.44 o                         
  11   1   3         25.82          7.90        13.63 o                         
  12   1   3        280.15        292.95        17.78 o                         
  13   1   3         71.41         48.96        19.19 o                         
  14   1   3          2.46         29.27        17.79 o                         
  15   1   3          1.49          1.95        19.15 o                         
  16   1   3         76.00        116.11        29.65 o                         
  17   1   3         67.13         56.38        45.15 o                         
   1   2   3        115.38        116.50        10.04 o                         
   2   2   3       2660.55       2612.60        40.16 o                         
   3   2   3       1067.81       1016.62        20.48 o                         
   4   2   3        716.22        756.95        28.65 o                         
   5   2   3        371.17        389.39        17.99 o                         
   6   2   3        608.17        633.10        27.91 o                         
   7   2   3        894.41        913.73        21.41 o                         
   8   2   3        404.09        408.46        10.88 o                         
   9   2   3        222.86        237.33        13.87 o                         
  10   2   3        121.79        149.68        13.53 o                         
  11   2   3        457.51        486.45        19.01 o                         
  12   2   3         61.99         65.73        14.86 o                         
  13   2   3         35.67         33.27        18.44 o                         
  14   2   3          5.49        -10.81        19.65 o                         
  15   2   3        215.84        208.20        25.71 o                         
  16   2   3        206.60        211.17        59.67 o                         
  17   2   3          0.13         -1.61        29.65 o                         
   1   3   3        116.82        133.95        12.77 o                         
   2   3   3        315.60        343.46        10.93 o                         
   3   3   3       1403.80       1493.11        21.34 o                         
   4   3   3        623.24        619.44        25.14 o                         
   5   3   3        308.61        283.64        13.57 o                         
   6   3   3         97.56        112.23        10.71 o                         
   7   3   3       1056.87       1075.47        23.99 o                         
   8   3   3        333.97        341.17        13.88 o                         
   9   3   3        151.41        155.50        11.25 o                         
  10   3   3          9.19         20.18        12.59 o                         
  11   3   3        191.92        233.48        17.87 o                         
  12   3   3         47.45         24.63        19.15 o                         
  13   3   3         30.17         29.66        19.19 o                         
  14   3   3         16.59         13.26        21.37 o                         
  15   3   3         48.67         66.51        22.63 o                         
  16   3   3         24.29         30.64        27.37 o                         
  17   3   3         13.00          0.00        41.93 o                         
   1   4   3       1396.54       1468.07        28.45 o                         
   2   4   3        551.82        599.97        18.06 o                         
   3   4   3        554.85        601.84        13.75 o                         
   4   4   3        375.87        388.21        11.95 o                         
   5   4   3        986.68        988.13        17.11 o                         
   6   4   3         74.77         88.17        12.36 o                         
   7   4   3        117.87        123.66         9.86 o                         
   8   4   3        323.58        340.05        17.55 o                         
   9   4   3        231.71        238.76        12.07 o                         
  10   4   3         40.68         58.04        13.22 o                         
  11   4   3        199.85        200.70        15.86 o                         
  12   4   3         98.03        112.60        15.71 o                         
  13   4   3        113.12        125.62        21.10 o                         
  14   4   3         39.25          7.99        49.99 o                         
  15   4   3        143.05        111.18        37.09 o                         
  16   4   3          0.83        -25.80        38.70 o                         
  17   4   3         95.36         67.73        45.15 o                         
   1   5   3       2874.59       2756.08        43.88 o                         
   2   5   3        667.86        647.56        20.57 o                         
   3   5   3        743.54        677.59        15.54 o                         
   4   5   3        915.22        954.70        17.85 o                         
   5   5   3       2470.16       2410.41        32.73 o                         
   6   5   3         21.80          6.37         8.61 o                         
   7   5   3          1.95         12.50         8.78 o                         
   8   5   3        713.25        698.23        19.46 o                         
   9   5   3        494.19        499.20        21.04 o                         
  10   5   3         74.54         61.94        16.31 o                         
  11   5   3        114.83        126.70        17.63 o                         
  12   5   3        194.60        244.89        32.98 o                         
  13   5   3         24.80          4.98        37.09 o                         
  14   5   3         97.00        108.42        29.39 o                         
  15   5   3        136.22        100.33        31.69 o                         
  16   5   3         28.64         93.53        41.93 o                         
  17   5   3         20.71        -32.25        41.93 o                         
   1   6   3        382.35        407.73        21.34 o                         
   2   6   3       2535.33       2554.22        42.62 o                         
   3   6   3         90.58        125.55        11.63 o                         
   4   6   3       1022.98       1028.11        19.23 o                         
   5   6   3        143.46        156.43         9.99 o                         
   6   6   3        573.06        564.33        20.65 o                         
   7   6   3         59.28         69.14        10.83 o                         
   8   6   3        748.26        703.25        27.75 o                         
   9   6   3         12.24         44.78        16.31 o                         
  10   6   3        188.69        228.02        34.17 o                         
  11   6   3        102.65         82.33        20.04 o                         
  12   6   3        204.80        213.28        20.59 o                         
  13   6   3         91.04        149.62        29.39 o                         
  14   6   3         30.70         39.87        30.64 o                         
  15   6   3         52.77          5.03        27.90 o                         
  16   6   3         27.29         12.90        41.93 o                         
  17   6   3         62.72         51.61        48.38 o                         
   1   7   3       2099.92       2241.37        39.04 o                         
   2   7   3       8345.90       8751.45       134.54 o                         
   3   7   3       1876.20       2049.21        41.43 o                         
   4   7   3        826.42        818.56        20.42 o                         
   5   7   3        615.19        644.63        24.28 o                         
   6   7   3        991.46        999.14        23.78 o                         
   7   7   3        704.84        771.22        21.50 o                         
   8   7   3        826.02        781.63        22.24 o                         
   9   7   3        114.96         90.31        17.71 o                         
  10   7   3        182.12        200.58        19.01 o                         
  11   7   3        122.99        156.18        26.54 o                         
  12   7   3        305.04        302.50        25.63 o                         
  13   7   3         16.20         11.69        27.08 o                         
  14   7   3        169.82        122.20        30.22 o                         
  15   7   3          2.93        -12.90        29.39 o                         
  16   7   3         90.41         51.61        45.15 o                         
  17   7   3          0.44        -35.48        45.15 o                         
   1   8   3       1852.57       1955.83        37.04 o                         
   2   8   3       1511.67       1530.37        32.19 o                         
   3   8   3       1761.35       1916.77        54.47 o                         
   4   8   3         84.54         72.69        13.35 o                         
   5   8   3        296.87        289.12        17.04 o                         
   6   8   3         53.57         39.82        14.28 o                         
   7   8   3        360.62        385.61        17.35 o                         
   8   8   3        133.11        125.06        17.63 o                         
   9   8   3         40.17         55.74        35.38 o                         
  10   8   3        163.00        172.88        19.01 o                         
  11   8   3         33.83          5.97        17.04 o                         
  12   8   3        114.33         98.55        22.63 o                         
  13   8   3        161.92        138.17        30.73 o                         
  14   8   3        169.34        171.20        33.98 o                         
  15   8   3          3.51        -52.60        29.39 o                         
  16   8   3         76.58        122.56        48.38 o                         
   1   9   3       1255.72       1373.48        31.29 o                         
   2   9   3       1565.33       1744.76        35.37 o                         
   3   9   3        808.86        850.67        34.21 o                         
   4   9   3        200.67        206.69        15.81 o                         
   5   9   3        294.66        344.88        34.92 o                         
   6   9   3        692.26        680.90        25.20 o                         
   7   9   3        565.66        546.02        42.83 o                         
   8   9   3        266.08        256.73        20.23 o                         
   9   9   3         11.83        -18.42        16.74 o                         
  10   9   3        432.53        429.12        23.58 o                         
  11   9   3        262.55        250.13        21.93 o                         
  12   9   3        175.28        141.46        24.52 o                         
  13   9   3         90.34        106.93        29.39 o                         
  14   9   3         80.86         54.11        49.99 o                         
  15   9   3         41.21        -10.34        40.32 o                         
  16   9   3         66.83         19.35        48.38 o                         
   1  10   3        126.01        139.78        16.01 o                         
   2  10   3        561.07        582.13        25.14 o                         
   3  10   3        244.75        266.82        17.99 o                         
   4  10   3        233.01        238.91        27.47 o                         
   5  10   3         87.10         89.65        21.44 o                         
   6  10   3         76.65         97.09        17.63 o                         
   7  10   3        176.41        221.35        19.08 o                         
   8  10   3        191.38        163.89        19.01 o                         
   9  10   3         64.62         38.07        17.63 o                         
  10  10   3        104.67        120.70        19.25 o                         
  11  10   3         77.39        133.99        19.54 o                         
  12  10   3        134.06        128.70        46.30 o                         
  13  10   3        101.05        134.43        31.69 o                         
  14  10   3         61.94         98.37        31.69 o                         
  15  10   3         24.59        -35.48        41.93 o                         
  16  10   3         57.22        119.34        51.61 o                         
   1  11   3        577.00        564.27        22.95 o                         
   2  11   3        273.77        242.31        18.49 o                         
   3  11   3         61.19         51.67        15.56 o                         
   4  11   3        277.97        256.82        31.64 o                         
   5  11   3        529.43        528.98        28.38 o                         
   6  11   3        489.84        498.63        23.58 o                         
   7  11   3         42.54         55.77        17.99 o                         
   8  11   3        428.25        457.05        24.48 o                         
   9  11   3        135.25        156.63        20.11 o                         
  10  11   3        416.71        453.05        25.73 o                         
  11  11   3        161.01        156.91        21.16 o                         
  12  11   3        311.42        274.93        33.98 o                         
  13  11   3        192.53        181.17        64.51 o                         
  14  11   3        144.24        164.51        35.48 o                         
  15  11   3        189.52        206.42        51.61 o                         
  16  11   3        107.96         12.90        48.38 o                         
   1  12   3         55.29         80.02        16.88 o                         
   2  12   3          0.47         -9.59        15.26 o                         
   3  12   3        107.48         99.96        17.29 o                         
   4  12   3        320.09        319.94        25.12 o                         
   5  12   3         75.24         75.31        19.80 o                         
   6  12   3        152.71        171.21        22.63 o                         
   7  12   3        118.62        120.21        18.94 o                         
   8  12   3        429.59        382.82        23.17 o                         
   9  12   3        167.86        159.24        20.87 o                         
  10  12   3        347.40        382.76        25.73 o                         
  11  12   3         29.98         47.54        22.63 o                         
  12  12   3        295.06        276.35        36.28 o                         
  13  12   3        195.49        242.38        41.93 o                         
  14  12   3        256.07        326.39        40.86 o                         
  15  12   3         11.35        -25.80        45.15 o                         
   1  13   3         30.55         54.46        17.19 o                         
   2  13   3        836.05        851.20        30.58 o                         
   3  13   3        229.18        192.00        19.25 o                         
   4  13   3        206.51        220.55        36.78 o                         
   5  13   3        247.03        329.51        26.07 o                         
   6  13   3         34.09         33.12        21.53 o                         
   7  13   3        231.52        284.25        22.49 o                         
   8  13   3        165.88        146.96        19.92 o                         
   9  13   3        114.51        100.82        19.92 o                         
  10  13   3        130.32        174.73        30.42 o                         
  11  13   3         93.14         84.17        24.52 o                         
  12  13   3         55.81         24.73        30.22 o                         
  13  13   3          9.07         46.93        32.54 o                         
  14  13   3        183.13        210.80        38.57 o                         
  15  13   3        129.22        141.91        51.61 o                         
   1  14   3        264.96        307.51        21.24 o                         
   2  14   3         86.51         88.89        27.93 o                         
   3  14   3        108.48        144.99        37.29 o                         
   4  14   3        417.05        398.53        33.12 o                         
   5  14   3         59.36         41.23        21.53 o                         
   6  14   3         70.29         79.34        21.05 o                         
   7  14   3         62.95         35.72        17.63 o                         
   8  14   3        553.80        572.04        28.34 o                         
   9  14   3         90.66        125.95        29.79 o                         
  10  14   3        150.89        126.22        21.65 o                         
  11  14   3         90.06         87.22        24.91 o                         
  12  14   3        185.21        191.44        46.77 o                         
  13  14   3        110.46         74.50        33.87 o                         
  14  14   3        131.69        152.67        64.51 o                         
   1  15   3         88.39         68.79        18.81 o                         
   2  15   3         66.47         45.07        22.92 o                         
   3  15   3         10.46          5.53        21.05 o                         
   4  15   3         39.93         40.91        30.65 o                         
   5  15   3         77.09         59.13        22.35 o                         
   6  15   3         55.04         53.69        20.74 o                         
   7  15   3        206.50        220.68        22.74 o                         
   8  15   3         55.91         47.59        18.91 o                         
   9  15   3         39.15         17.08        19.72 o                         
  10  15   3         83.17         46.83        23.29 o                         
  11  15   3        276.12        237.93        29.13 o                         
  12  15   3         23.85         17.02        32.54 o                         
  13  15   3        166.20        190.29        38.57 o                         
  14  15   3         12.49         48.58        62.89 o                         
   1  16   3         63.45         45.15        18.10 o                         
   2  16   3        211.53        177.34        37.26 o                         
   3  16   3        152.26        154.57        24.06 o                         
   4  16   3        316.82        324.00        33.80 o                         
   5  16   3         72.59         46.67        22.19 o                         
   6  16   3         69.16         96.71        24.06 o                         
   7  16   3        269.08        281.56        29.02 o                         
   8  16   3        324.26        317.51        25.30 o                         
   9  16   3        114.25        115.01        22.49 o                         
  10  16   3          0.82          6.87        24.52 o                         
  11  16   3        298.77        319.08        40.32 o                         
  12  16   3         59.39         27.74        33.98 o                         
  13  16   3        103.94        114.65        37.17 o                         
  14  16   3          7.42         26.58        37.58 o                         
   1  17   3         92.81         92.46        24.21 o                         
   2  17   3        632.01        585.96        33.42 o                         
   3  17   3         37.43         19.83        21.67 o                         
   4  17   3         28.50         17.20        22.35 o                         
   5  17   3        277.52        251.85        27.27 o                         
   6  17   3        644.90        587.89        35.28 o                         
   7  17   3         78.90         81.23        25.28 o                         
   8  17   3         19.56         16.32        21.41 o                         
   9  17   3        456.08        430.95        28.60 o                         
  10  17   3        345.20        394.19        44.26 o                         
  11  17   3        109.44        102.57        33.98 o                         
  12  17   3          3.01         16.24        33.01 o                         
  13  17   3        300.46        336.92        44.08 o                         
   1  18   3        348.08        306.11        29.79 o                         
   2  18   3       2771.47       2516.74        62.67 o                         
   3  18   3         40.52         50.82        23.54 o                         
   4  18   3        347.78        346.98        31.00 o                         
   5  18   3        551.31        493.04        33.42 o                         
   6  18   3       1175.73       1071.44       112.36 o                         
   7  18   3         89.14        117.64        27.15 o                         
   8  18   3        410.50        354.30        27.79 o                         
   9  18   3        260.48        257.96        33.50 o                         
  10  18   3        156.16        166.82        47.68 o                         
  11  18   3         65.41         48.38        33.98 o                         
  12  18   3         98.03         53.07        37.17 o                         
   1  19   3         73.62         81.15        28.44 o                         
   2  19   3         43.95          6.19        23.54 o                         
   3  19   3         13.74         30.95        23.54 o                         
   4  19   3         17.81         12.64        23.54 o                         
   5  19   3        268.61        243.80        29.13 o                         
   6  19   3        129.46        157.50        27.27 o                         
   7  19   3         76.58         73.74        26.65 o                         
   8  19   3         49.17         50.37        24.21 o                         
   9  19   3        254.05        237.09        30.76 o                         
  10  19   3        184.45        110.67        36.28 o                         
  11  19   3         94.96         93.14        45.15 o                         
  12  19   3         61.29         16.13        37.17 o                         
   1  20   3        175.85        193.80        35.48 o                         
   2  20   3        118.93         67.73        31.93 o                         
   3  20   3         69.00         56.44        31.93 o                         
   4  20   3        201.28        268.15        29.68 o                         
   5  20   3        263.58        248.73        43.42 o                         
   6  20   3         17.89         38.63        24.78 o                         
   7  20   3         27.70         41.18        25.63 o                         
   8  20   3        209.99        229.80        25.73 o                         
   9  20   3        207.67        221.07        33.86 o                         
  10  20   3          7.40         49.19        36.28 o                         
  11  20   3         28.68         46.23        37.58 o                         
   1  21   3         33.70         53.76        30.73 o                         
   2  21   3         49.66         48.26        30.73 o                         
   3  21   3         14.82        -24.19        30.64 o                         
   4  21   3         28.07         17.74        31.93 o                         
   5  21   3         70.59        125.79        34.21 o                         
   6  21   3         33.37         -3.30        31.95 o                         
   7  21   3         48.22         72.02        27.81 o                         
   8  21   3         32.64         20.19        27.15 o                         
   9  21   3         34.72         36.60        29.13 o                         
  10  21   3         15.45         -9.68        49.99 o                         
   1  22   3         51.98         18.91        33.01 o                         
   2  22   3        130.31        159.51        35.29 o                         
   3  22   3         55.23         15.35        33.01 o                         
   4  22   3          7.19         22.70        30.73 o                         
   5  22   3         30.96        -32.25        30.73 o                         
   6  22   3         86.59         98.37        34.21 o                         
   7  22   3         65.98        134.37        36.28 o                         
   8  22   3          4.48        -29.03        31.93 o                         
   9  22   3         15.98        -32.25        48.38 o                         
   1  23   3         58.62         35.48        34.21 o                         
   2  23   3         11.71         26.95        31.69 o                         
   3  23   3         11.22         20.96        43.54 o                         
   4  23   3         92.00        158.90        41.93 o                         
   5  23   3         55.63         31.59        33.01 o                         
   6  23   3          2.57         39.85        54.83 o                         
   7  23   3         11.76        -16.13        48.38 o                         
   8  23   3        119.43         98.84        90.31 o                         
   1  24   3        124.59        163.43        38.77 o                         
   2  24   3        148.37        100.28        43.54 o                         
   3  24   3        129.85        162.60        39.86 o                         
   4  24   3         24.96          4.99        35.29 o                         
   5  24   3         18.70        -20.39        34.86 o                         
   6  24   3        124.75        133.90        39.86 o                         
   7  24   3         41.25        138.69        58.06 o                         
   1  25   3         20.42         30.64        36.49 o                         
   2  25   3        379.56        286.18        43.33 o                         
   3  25   3         39.61         -6.45        36.49 o                         
   4  25   3         18.34        -13.63        35.29 o                         
   5  25   3         37.44          0.68        37.58 o                         
   1  26   3         19.83          3.23        35.29 o                         
   2  26   3        109.68        204.73        42.15 o                         
   0   0   4        412.84        454.77        32.25 o                         
   2   0   4        251.44        276.52        16.59 o                         
   4   0   4        104.44         77.41        29.03 o                         
   6   0   4        615.62        609.45        24.89 o                         
   8   0   4         17.82          6.45        35.48 o                         
  10   0   4        344.11        366.05        51.61 o                         
  12   0   4         75.16         65.27        21.97 o                         
  14   0   4        200.92        165.03        35.48 o                         
  16   0   4        182.20        189.55        46.77 o                         
   0   1   4       8832.85       9557.96       179.02 o                         
   1   1   4        926.32       1029.23        22.06 o                         
   2   1   4         23.83         43.00        10.03 o                         
   3   1   4        348.49        337.90        13.35 o                         
   4   1   4       4266.93       4519.08        78.17 o                         
   5   1   4        772.63        829.27        47.22 o                         
   6   1   4         56.32         55.44         9.28 o                         
   7   1   4        182.05        194.93         9.50 o                         
   8   1   4        571.57        555.89        41.93 o                         
   9   1   4        214.76        239.12        16.76 o                         
  10   1   4         60.71         68.60        12.21 o                         
  11   1   4         83.11        111.69        14.06 o                         
  12   1   4          7.57         17.15        13.49 o                         
  13   1   4          6.27         -9.49        17.72 o                         
  14   1   4         48.80        121.50        40.04 o                         
  15   1   4         26.25         43.91        20.23 o                         
  16   1   4         12.71         20.89        20.79 o                         
  17   1   4         10.06         -3.87        28.44 o                         
   0   2   4       1172.48       1121.53        33.01 o                         
   1   2   4        365.90        382.78        13.40 o                         
   2   2   4         75.20         93.24         8.89 o                         
   3   2   4         55.51         61.10         9.08 o                         
   4   2   4        482.32        457.65        14.58 o                         
   5   2   4        519.64        536.24        22.69 o                         
   6   2   4        113.42        105.50        18.02 o                         
   7   2   4        127.04        133.51         9.40 o                         
   8   2   4        244.10        242.66        20.02 o                         
   9   2   4        196.45        213.57        11.30 o                         
  10   2   4          2.03          6.80        10.84 o                         
  11   2   4         34.59         18.92        17.05 o                         
  12   2   4        115.44        121.30        15.22 o                         
  13   2   4         79.54        105.94        24.79 o                         
  14   2   4         74.30         50.25        20.36 o                         
  15   2   4          1.88         -9.68        20.63 o                         
  16   2   4          7.69         -3.38        23.60 o                         
  17   2   4         42.90         53.22        29.65 o                         
   0   3   4       5346.66       5639.49       146.75 o                         
   1   3   4       2610.31       2796.19        40.23 o                         
   2   3   4        124.57        133.81         9.52 o                         
   3   3   4       2367.86       2451.63        32.63 o                         
   4   3   4       2662.45       2907.58        36.97 o                         
   5   3   4        610.82        668.37        17.09 o                         
   6   3   4        489.11        505.76        15.31 o                         
   7   3   4        379.23        398.34        14.69 o                         
   8   3   4        468.74        469.67        24.67 o                         
   9   3   4         69.11         66.29        10.82 o                         
  10   3   4        363.49        382.50        15.97 o                         
  11   3   4          4.89          5.83        12.25 o                         
  12   3   4         50.99         28.24        18.94 o                         
  13   3   4         21.98         53.00        16.88 o                         
  14   3   4        163.37        161.12        21.66 o                         
  15   3   4          6.94         24.59        20.63 o                         
  16   3   4         12.59          6.45        38.70 o                         
  17   3   4          9.99        -51.61        41.93 o                         
   0   4   4        215.52        193.08        20.15 o                         
   1   4   4        399.58        401.59        16.74 o                         
   2   4   4        206.66        255.45        15.72 o                         
   3   4   4        134.37        158.34        10.11 o                         
   4   4   4         93.37        109.21        14.84 o                         
   5   4   4        718.03        742.44        22.51 o                         
   6   4   4        366.44        355.03        14.47 o                         
   7   4   4        183.72        194.62        12.35 o                         
   8   4   4         33.58         36.67         7.43 o                         
   9   4   4        140.21        141.39         9.95 o                         
  10   4   4         78.53         64.87        16.23 o                         
  11   4   4         48.04         51.34        13.53 o                         
  12   4   4         96.65        105.85        15.18 o                         
  13   4   4         15.97         18.05        20.65 o                         
  14   4   4         10.45        -22.58        26.25 o                         
  15   4   4          5.81         34.05        77.41 o                         
  16   4   4        104.79         67.73        41.93 o                         
   0   5   4        225.23        247.49        27.42 o                         
   1   5   4         28.30         24.27        13.03 o                         
   2   5   4         34.27         22.79         9.85 o                         
   3   5   4         15.33         33.40         9.11 o                         
   4   5   4         41.99         40.51         9.83 o                         
   5   5   4        161.30        154.28         9.73 o                         
   6   5   4         65.66         88.36        11.54 o                         
   7   5   4         15.84         28.15         9.76 o                         
   8   5   4         66.77         82.25        11.39 o                         
   9   5   4        141.15        142.51        20.02 o                         
  10   5   4         71.32         79.93        17.13 o                         
  11   5   4        100.56        112.21        18.22 o                         
  12   5   4         41.48         63.30        18.53 o                         
  13   5   4         28.66         81.62        23.01 o                         
  14   5   4         87.23         89.11        29.24 o                         
  15   5   4        174.25        159.28        33.31 o                         
  16   5   4         20.97         35.48        41.93 o                         
   0   6   4       3294.40       3429.99        78.46 o                         
   1   6   4        820.67        853.21        25.14 o                         
   2   6   4         36.89         47.91        12.51 o                         
   3   6   4       1760.93       1765.19        38.32 o                         
   4   6   4       1258.79       1240.41        23.23 o                         
   5   6   4        354.23        421.78        22.01 o                         
   6   6   4         94.82        110.27        11.06 o                         
   7   6   4        689.49        687.74        20.57 o                         
   8   6   4         44.41         34.84        12.19 o                         
   9   6   4        479.80        467.93        22.76 o                         
  10   6   4        172.10        175.62        25.60 o                         
  11   6   4         67.36         51.82        17.99 o                         
  12   6   4         45.82         69.39        27.01 o                         
  13   6   4        231.11        259.96        38.70 o                         
  14   6   4        147.99        180.62        31.62 o                         
  15   6   4         85.31         59.39        31.62 o                         
  16   6   4         51.53         38.70        41.93 o                         
   0   7   4       1528.94       1559.52        46.71 o                         
   1   7   4        114.36        132.26        14.73 o                         
   2   7   4        429.43        424.51        19.08 o                         
   3   7   4        278.37        297.07        16.88 o                         
   4   7   4        752.18        749.97        19.36 o                         
   5   7   4         37.05         32.02        10.63 o                         
   6   7   4       1143.84       1173.84        23.99 o                         
   7   7   4        193.73        221.51        14.47 o                         
   8   7   4        127.96        118.95        17.13 o                         
   9   7   4          2.04        -20.04        14.82 o                         
  10   7   4        465.99        454.20        31.19 o                         
  11   7   4         65.83         84.32        18.85 o                         
  12   7   4          5.62          6.31        26.11 o                         
  13   7   4          0.75         -6.99        41.93 o                         
  14   7   4        119.43        103.10        32.54 o                         
  15   7   4         49.18        -49.45        30.22 o                         
  16   7   4         16.05         48.38        41.93 o                         
   0   8   4       2199.44       2397.13       108.05 o                         
   1   8   4        803.93        891.43        27.27 o                         
   2   8   4          7.74         -1.67        13.09 o                         
   3   8   4        240.89        257.37        17.36 o                         
   4   8   4       1916.69       2046.25        36.62 o                         
   5   8   4       1273.92       1234.30        25.08 o                         
   6   8   4         48.78         36.96        11.77 o                         
   7   8   4        129.68        112.96        17.71 o                         
   8   8   4        809.53        764.83        31.19 o                         
   9   8   4        652.11        602.40        26.45 o                         
  10   8   4          4.03          0.72        16.89 o                         
  11   8   4         21.28         29.50        20.16 o                         
  12   8   4        199.38        200.37        22.11 o                         
  13   8   4         89.08        100.10        29.24 o                         
  14   8   4         15.10         41.01        30.96 o                         
  15   8   4          1.30         -1.84        30.96 o                         
  16   8   4         48.55          6.45        41.93 o                         
   0   9   4        723.22        721.72        33.98 o                         
   1   9   4        507.74        550.85        26.07 o                         
   2   9   4        170.84        196.62        18.16 o                         
   3   9   4        158.83        160.69        17.06 o                         
   4   9   4        220.74        222.20        24.67 o                         
   5   9   4       1051.58       1025.22        27.61 o                         
   6   9   4        289.26        263.71        17.56 o                         
   7   9   4        134.84        149.08        19.65 o                         
   8   9   4          8.26        -18.11        27.00 o                         
   9   9   4        558.03        482.25        24.93 o                         
  10   9   4         51.40         24.27        17.99 o                         
  11   9   4        117.34        143.45        27.47 o                         
  12   9   4         70.74         71.28        23.74 o                         
  13   9   4         81.01         67.25        29.24 o                         
  14   9   4        197.35        233.22        37.17 o                         
  15   9   4        137.41        136.02        43.54 o                         
  16   9   4         41.39         25.80        41.93 o                         
   0  10   4       1500.03       1484.75        69.34 o                         
   1  10   4        209.80        196.76        17.99 o                         
   2  10   4        213.15        248.45        21.88 o                         
   3  10   4        479.05        512.46        40.50 o                         
   4  10   4        374.66        461.37        56.33 o                         
   5  10   4         81.35         71.14        15.47 o                         
   6  10   4        785.19        850.95        41.28 o                         
   7  10   4        352.78        310.74        22.29 o                         
   8  10   4         47.72         37.30        17.04 o                         
   9  10   4        359.17        406.50        24.08 o                         
  10  10   4        396.83        378.93        24.53 o                         
  11  10   4        142.59        164.83        22.23 o                         
  12  10   4        176.48        202.76        28.23 o                         
  13  10   4        234.96        225.80        35.64 o                         
  14  10   4        110.65        105.36        33.31 o                         
  15  10   4         75.33         90.51        35.64 o                         
   0  11   4       2526.24       2395.95       137.08 o                         
   1  11   4        180.73        171.77        18.81 o                         
   2  11   4        381.99        371.66        21.73 o                         
   3  11   4        326.34        291.04        19.61 o                         
   4  11   4       1725.12       1676.11        39.47 o                         
   5  11   4        253.27        241.71        24.21 o                         
   6  11   4       1340.01       1305.01        38.62 o                         
   7  11   4        376.00        293.84        22.58 o                         
   8  11   4        572.05        577.89        41.27 o                         
   9  11   4        372.10        338.40        23.74 o                         
  10  11   4        660.67        652.27        34.63 o                         
  11  11   4        326.59        378.28        26.52 o                         
  12  11   4         91.48         48.91        24.52 o                         
  13  11   4        187.19        195.74        33.99 o                         
  14  11   4        111.68        125.59        35.64 o                         
  15  11   4         85.11          7.31        33.31 o                         
   0  12   4       1583.48       1557.83        83.86 o                         
   1  12   4       1025.33       1061.41        35.46 o                         
   2  12   4        277.94        237.46        21.16 o                         
   3  12   4        436.61        399.98        23.58 o                         
   4  12   4        970.50        955.74        49.81 o                         
   5  12   4       1187.64       1279.25        67.18 o                         
   6  12   4        935.53        812.06        30.66 o                         
   7  12   4         94.03         70.23        20.02 o                         
   8  12   4        276.43        301.42        23.92 o                         
   9  12   4        697.47        685.24        29.97 o                         
  10  12   4        474.42        434.16        26.83 o                         
  11  12   4         18.26        -37.73        18.94 o                         
  12  12   4          7.38         32.63        23.63 o                         
  13  12   4        187.66        201.80        35.64 o                         
  14  12   4         76.38         67.21        34.86 o                         
  15  12   4          0.19        -38.29        34.86 o                         
   0  13   4         99.70         96.22        32.25 o                         
   1  13   4        103.09        118.64        23.28 o                         
   2  13   4        168.32        193.27        21.16 o                         
   3  13   4         39.28         27.81        18.65 o                         
   4  13   4         36.40         54.76        18.49 o                         
   5  13   4          2.34         27.81        25.37 o                         
   6  13   4        623.23        608.54        27.77 o                         
   7  13   4        348.16        319.42        24.29 o                         
   8  13   4         34.45         50.10        19.65 o                         
   9  13   4        135.78        136.11        25.33 o                         
  10  13   4        282.10        300.80        25.75 o                         
  11  13   4        534.81        529.49        53.07 o                         
  12  13   4         18.88        -11.85        24.17 o                         
  13  13   4        171.66        178.11        36.35 o                         
  14  13   4         43.73         34.27        35.64 o                         
   0  14   4        843.63        783.75        44.43 o                         
   1  14   4        276.37        211.14        20.87 o                         
   2  14   4        116.53        109.78        20.52 o                         
   3  14   4        509.35        504.62        26.10 o                         
   4  14   4        443.89        431.65        25.59 o                         
   5  14   4        279.51        253.78        25.71 o                         
   6  14   4        556.88        524.57        37.74 o                         
   7  14   4        254.36        271.85        24.80 o                         
   8  14   4         62.25         42.89        20.32 o                         
   9  14   4        244.61        231.14        27.78 o                         
  10  14   4        414.36        391.28        27.22 o                         
  11  14   4         21.59         33.23        24.91 o                         
  12  14   4        162.37        127.76        33.99 o                         
  13  14   4         57.48         73.14        34.86 o                         
  14  14   4        113.87        151.59        38.70 o                         
   0  15   4        178.30        181.65        31.69 o                         
   1  15   4         42.77         40.26        20.03 o                         
   2  15   4          5.54          5.47        17.19 o                         
   3  15   4        162.22        149.39        22.06 o                         
   4  15   4        124.62        121.96        22.35 o                         
   5  15   4         33.09          2.41        29.84 o                         
   6  15   4         73.84         84.99        23.63 o                         
   7  15   4        176.49        124.39        21.95 o                         
   8  15   4         64.77         92.20        20.95 o                         
   9  15   4         58.98         60.37        21.81 o                         
  10  15   4        207.94        222.22        25.30 o                         
  11  15   4        109.26         85.90        29.17 o                         
  12  15   4         30.30         26.36        32.54 o                         
  13  15   4         16.01         -6.24        33.31 o                         
   0  16   4         79.68        120.83        32.25 o                         
   1  16   4         42.84         35.69        18.49 o                         
   2  16   4          9.25         22.30        18.53 o                         
   3  16   4         27.15         63.22        38.31 o                         
   4  16   4         29.96         31.79        22.75 o                         
   5  16   4         83.61         48.73        25.17 o                         
   6  16   4         65.69         54.83        22.35 o                         
   7  16   4         49.46         31.78        19.92 o                         
   8  16   4         84.92         35.04        27.00 o                         
   9  16   4         77.91        125.01        23.86 o                         
  10  16   4         70.46         71.83        29.79 o                         
  11  16   4         46.65         57.92        27.00 o                         
  12  16   4        103.01         85.87        35.64 o                         
  13  16   4         57.49          1.81        35.64 o                         
   0  17   4         83.00         94.31        28.44 o                         
   1  17   4        117.94        119.43        21.24 o                         
   2  17   4         23.22         47.47        19.61 o                         
   3  17   4        243.80        271.43        40.41 o                         
   4  17   4         27.56         -3.99        24.51 o                         
   5  17   4         26.19         39.27        23.01 o                         
   6  17   4        126.04        110.32        26.65 o                         
   7  17   4        135.16        161.71        24.11 o                         
   8  17   4          4.88         -8.67        20.17 o                         
   9  17   4         33.94         48.47        23.17 o                         
  10  17   4        170.49        136.22        28.28 o                         
  11  17   4          5.52          5.75        27.15 o                         
  12  17   4          8.79        -11.93        33.31 o                         
   0  18   4          6.33         15.48        28.44 o                         
   1  18   4         26.99         10.23        19.92 o                         
   2  18   4         60.25         51.76        38.05 o                         
   3  18   4         17.89         -1.94        23.40 o                         
   4  18   4         23.39         25.89        23.54 o                         
   5  18   4         69.97         90.08        25.94 o                         
   6  18   4        283.46        330.33        32.24 o                         
   7  18   4         21.59         -3.55        20.11 o                         
   8  18   4        132.17        178.36        26.04 o                         
   9  18   4         94.43        124.61        27.59 o                         
  10  18   4        241.29        249.33        36.26 o                         
  11  18   4         32.76        -29.24        33.98 o                         
  12  18   4        124.50        150.87        40.30 o                         
   0  19   4        105.15        122.90        32.54 o                         
   1  19   4          6.76         17.20        24.21 o                         
   2  19   4         10.09         17.38        24.06 o                         
   3  19   4         21.13          2.96        23.54 o                         
   4  19   4         67.17         74.11        26.65 o                         
   5  19   4         21.60         28.95        24.78 o                         
   6  19   4         38.45          5.10        25.28 o                         
   7  19   4         66.60         27.81        25.94 o                         
   8  19   4         31.56         43.21        23.05 o                         
   9  19   4         41.99         36.56        24.33 o                         
  10  19   4         52.69         62.26        29.13 o                         
  11  19   4         34.28        -14.72        35.64 o                         
   0  20   4        247.04        312.86        54.83 o                         
   1  20   4         13.56         -2.58        23.72 o                         
   2  20   4         22.14         -3.48        23.51 o                         
   3  20   4         29.22         21.77        25.66 o                         
   4  20   4         91.52         79.43        27.27 o                         
   5  20   4         22.56        -12.26        39.68 o                         
   6  20   4         98.01         64.07        34.87 o                         
   7  20   4         60.24         81.43        35.92 o                         
   8  20   4         11.84         22.58        24.19 o                         
   9  20   4         44.96         26.75        29.47 o                         
  10  20   4         73.84         72.18        30.38 o                         
   0  21   4        106.89        112.89        45.15 o                         
   1  21   4         49.46         71.85        32.54 o                         
   2  21   4          1.02         -2.20        24.78 o                         
   3  21   4         78.17         49.92        29.13 o                         
   4  21   4         88.33        114.23        28.28 o                         
   5  21   4          3.05         -6.11        25.94 o                         
   6  21   4          2.89         -7.85        27.15 o                         
   7  21   4         59.91         33.28        40.53 o                         
   8  21   4         58.80         42.63        49.35 o                         
   9  21   4         28.91         62.96        29.68 o                         
   0  22   4         73.56         38.70        45.15 o                         
   1  22   4         33.11         49.99        34.21 o                         
   2  22   4          2.29         11.86        31.69 o                         
   3  22   4          6.10          9.23        33.01 o                         
   4  22   4         69.34        124.93        31.00 o                         
   5  22   4         13.16          2.85        29.74 o                         
   6  22   4         14.54         35.41        29.02 o                         
   7  22   4          3.39        -32.94        36.33 o                         
   8  22   4         48.09         38.33        30.89 o                         
   0  23   4        216.61        251.58        58.06 o                         
   1  23   4          8.66         13.32        37.09 o                         
   2  23   4          0.32         33.87        34.21 o                         
   3  23   4         52.20        128.65        64.51 o                         
   4  23   4        126.43        162.48        38.57 o                         
   5  23   4         77.13         44.51        58.06 o                         
   6  23   4          1.63        -34.23        29.02 o                         
   7  23   4         66.43         82.78        31.66 o                         
   0  24   4        256.09        390.26        67.73 o                         
   1  24   4         72.48        143.14        39.86 o                         
   2  24   4          5.35        -10.54        33.98 o                         
   3  24   4         27.42        -23.51        35.29 o                         
   4  24   4        142.59        196.82        43.33 o                         
   5  24   4         83.74         76.23        38.70 o                         
   0  25   4          1.48         51.61        54.83 o                         
   1  25   4         46.70         12.69        43.54 o                         
   2  25   4         24.13         30.64        38.77 o                         
   3  25   4          3.26        -28.60        33.98 o                         
   2   0   5       7751.02       8246.54       170.94 o                         
   4   0   5        139.40        193.52        35.48 o                         
   6   0   5       2768.88       2800.88        67.40 o                         
   8   0   5         33.54         12.90        41.93 o                         
  10   0   5        694.11        777.30        64.51 o                         
  12   0   5         14.58         21.13        19.88 o                         
  14   0   5        115.09        127.80        37.09 o                         
  16   0   5         29.86         95.98        49.99 o                         
   1   1   5        466.49        543.61        20.02 o                         
   2   1   5        727.28        767.53        29.82 o                         
   3   1   5        540.39        558.91        18.85 o                         
   4   1   5        351.05        360.61        32.59 o                         
   5   1   5        209.72        212.70        10.69 o                         
   6   1   5        357.89        393.32        17.74 o                         
   7   1   5         96.62        123.47        12.42 o                         
   8   1   5        326.45        293.54        35.29 o                         
   9   1   5        178.77        146.30        30.73 o                         
  10   1   5        133.99        128.05        31.70 o                         
  11   1   5         19.19          6.74        17.69 o                         
  12   1   5         97.53         98.53        14.66 o                         
  13   1   5        150.78        161.68        18.67 o                         
  14   1   5         55.99         62.70        19.07 o                         
  15   1   5         15.36          0.88        18.41 o                         
  16   1   5         10.94         54.15        20.86 o                         
   1   2   5       1400.37       1426.73        26.37 o                         
   2   2   5        650.06        645.87        18.22 o                         
   3   2   5        523.73        535.72        16.55 o                         
   4   2   5          3.83          4.57         9.61 o                         
   5   2   5        884.87        863.19        22.28 o                         
   6   2   5        165.01        188.78        12.57 o                         
   7   2   5         22.79         55.96        20.95 o                         
   8   2   5         18.43         45.41        28.44 o                         
   9   2   5        226.74        237.95        19.18 o                         
  10   2   5        192.97        197.27        15.78 o                         
  11   2   5         39.08         46.70        11.15 o                         
  12   2   5         92.95        117.13        13.93 o                         
  13   2   5         61.40         59.07        17.32 o                         
  14   2   5        156.18        189.40        21.88 o                         
  15   2   5         27.82         40.46        36.08 o                         
  16   2   5         78.81        108.16        25.60 o                         
   1   3   5        126.63        124.80        12.88 o                         
   2   3   5        320.86        317.36        13.70 o                         
   3   3   5        614.30        607.03        17.93 o                         
   4   3   5        488.84        513.71        14.95 o                         
   5   3   5          4.05          2.65         9.14 o                         
   6   3   5        128.70        127.54        15.66 o                         
   7   3   5        527.26        537.33        27.29 o                         
   8   3   5        539.88        548.09        17.25 o                         
   9   3   5         27.54         -9.39        16.76 o                         
  10   3   5         30.89         24.55         9.72 o                         
  11   3   5        267.33        285.19        18.84 o                         
  12   3   5        219.38        234.76        16.01 o                         
  13   3   5         33.22         61.87        15.62 o                         
  14   3   5         14.63         55.20        36.58 o                         
  15   3   5        132.23        103.21        30.27 o                         
  16   3   5         57.54          5.76        29.79 o                         
   1   4   5        544.52        588.39        20.78 o                         
   2   4   5        401.35        421.99        21.88 o                         
   3   4   5        954.09        962.86        20.72 o                         
   4   4   5        110.94        111.17        12.73 o                         
   5   4   5        150.37        140.74        10.04 o                         
   6   4   5         10.64         32.16        12.98 o                         
   7   4   5        256.58        256.64        14.33 o                         
   8   4   5        223.52        214.47        13.78 o                         
   9   4   5        676.18        655.40        25.05 o                         
  10   4   5        290.48        284.59        19.50 o                         
  11   4   5         31.77         54.36        16.84 o                         
  12   4   5        191.70        216.41        26.54 o                         
  13   4   5        443.68        459.64        27.22 o                         
  14   4   5        286.94        333.21        34.60 o                         
  15   4   5         48.85         33.92        30.27 o                         
  16   4   5         76.16         92.39        32.72 o                         
   1   5   5         30.47         41.54        13.93 o                         
   2   5   5        543.15        562.91        23.07 o                         
   3   5   5         70.28         94.65        16.20 o                         
   4   5   5         35.63         11.28        10.11 o                         
   5   5   5         48.70         57.42        10.62 o                         
   6   5   5        352.49        386.18        14.73 o                         
   7   5   5        255.75        279.27        12.98 o                         
   8   5   5         13.00         20.16        14.58 o                         
   9   5   5          0.97        -22.46        14.58 o                         
  10   5   5        130.69        117.90        18.29 o                         
  11   5   5        193.13        209.76        30.76 o                         
  12   5   5         10.47          9.40        18.06 o                         
  13   5   5         18.52          1.00        21.41 o                         
  14   5   5         26.38          5.73        27.80 o                         
  15   5   5         66.14         72.89        32.20 o                         
  16   5   5         12.40          5.16        32.20 o                         
   1   6   5         43.59         25.70        14.05 o                         
   2   6   5        567.57        497.37        18.68 o                         
   3   6   5         38.61         62.37        11.52 o                         
   4   6   5        137.56        141.18        12.71 o                         
   5   6   5        133.59        150.60        12.45 o                         
   6   6   5        459.29        480.06        16.50 o                         
   7   6   5        237.08        226.03        16.20 o                         
   8   6   5        138.04        136.01        19.39 o                         
   9   6   5        518.67        528.95        41.43 o                         
  10   6   5        269.39        264.45        20.75 o                         
  11   6   5        261.54        250.09        22.03 o                         
  12   6   5        101.08         60.80        20.00 o                         
  13   6   5        433.26        454.87        27.53 o                         
  14   6   5         88.29         95.72        29.79 o                         
  15   6   5         91.06        101.92        32.20 o                         
   1   7   5        241.46        269.01        18.53 o                         
   2   7   5        520.21        482.40        22.14 o                         
   3   7   5        136.66        158.07        15.62 o                         
   4   7   5         72.33         81.05        12.45 o                         
   5   7   5         59.88         82.94        12.81 o                         
   6   7   5         68.11         60.20        14.56 o                         
   7   7   5        233.16        235.38        17.05 o                         
   8   7   5        269.06        250.47        19.87 o                         
   9   7   5         26.37         18.55        17.39 o                         
  10   7   5         28.20         30.24        22.69 o                         
  11   7   5        348.82        347.26        24.72 o                         
  12   7   5        337.21        363.50        25.51 o                         
  13   7   5         24.65         24.97        23.39 o                         
  14   7   5          4.03         35.71        29.79 o                         
  15   7   5        174.01        101.09        34.60 o                         
   1   8   5        657.91        732.18        26.80 o                         
   2   8   5       1045.21       1091.12        34.92 o                         
   3   8   5        338.73        317.56        33.98 o                         
   4   8   5        150.99        156.98        16.42 o                         
   5   8   5        612.74        609.49        26.78 o                         
   6   8   5        287.57        326.57        19.43 o                         
   7   8   5        834.47        724.00        24.87 o                         
   8   8   5        220.18        194.11        20.08 o                         
   9   8   5        222.78        200.03        21.06 o                         
  10   8   5         20.07         10.59        17.87 o                         
  11   8   5        643.94        608.19        38.64 o                         
  12   8   5        191.46        169.89        22.98 o                         
  13   8   5        122.84        139.76        27.32 o                         
  14   8   5         36.77         42.82        61.28 o                         
  15   8   5        227.25        225.13        67.73 o                         
   1   9   5         43.72         68.29        17.19 o                         
   2   9   5        104.30         98.66        17.19 o                         
   3   9   5        104.91        102.87        17.63 o                         
   4   9   5        253.23        253.00        20.46 o                         
   5   9   5         18.34         21.91        15.29 o                         
   6   9   5        103.18        135.80        17.17 o                         
   7   9   5        136.23        124.48        16.60 o                         
   8   9   5        245.27        244.73        23.16 o                         
   9   9   5        103.91        111.80        19.34 o                         
  10   9   5        490.97        510.45        28.05 o                         
  11   9   5         69.85         63.17        20.54 o                         
  12   9   5         99.42         97.83        21.89 o                         
  13   9   5        105.00        103.22        25.80 o                         
  14   9   5        314.39        314.78        38.70 o                         
  15   9   5         32.47         -4.99        33.99 o                         
   1  10   5       1188.23       1089.32        34.08 o                         
   2  10   5       2832.30       2753.75        53.79 o                         
   3  10   5        895.74        864.28        31.14 o                         
   4  10   5        797.33        739.27        29.14 o                         
   5  10   5        832.57        833.58        36.27 o                         
   6  10   5        714.57        733.85        28.10 o                         
   7  10   5        403.70        437.28        25.46 o                         
   8  10   5       1028.48       1016.94        35.41 o                         
   9  10   5        188.89        192.49        22.51 o                         
  10  10   5         28.78         29.34        19.53 o                         
  11  10   5        142.43        120.17        21.95 o                         
  12  10   5        452.27        446.45        32.05 o                         
  13  10   5          7.29         11.63        29.79 o                         
  14  10   5         46.40         80.74        70.96 o                         
  15  10   5         23.77        -38.70        58.06 o                         
   1  11   5        524.77        499.36        40.04 o                         
   2  11   5       3437.27       3209.47        59.93 o                         
   3  11   5       1312.34       1220.09        36.02 o                         
   4  11   5        301.54        331.98        26.07 o                         
   5  11   5        104.82         76.98        16.76 o                         
   6  11   5        854.80        840.81        28.13 o                         
   7  11   5       1216.95       1224.92        38.25 o                         
   8  11   5        367.84        354.81        25.21 o                         
   9  11   5         68.97         64.72        20.70 o                         
  10  11   5         14.52         31.61        19.82 o                         
  11  11   5        464.73        483.50        43.76 o                         
  12  11   5        164.44         97.70        34.92 o                         
  13  11   5         36.75         18.91        62.89 o                         
  14  11   5         56.15         40.92        34.60 o                         
   1  12   5       1644.04       1689.12        42.54 o                         
   2  12   5       3261.81       3004.14        67.43 o                         
   3  12   5       1372.13       1401.35        40.42 o                         
   4  12   5        141.96        145.37        19.92 o                         
   5  12   5        919.41        945.40        29.98 o                         
   6  12   5        660.13        599.83        25.01 o                         
   7  12   5        506.34        529.94        28.87 o                         
   8  12   5        290.67        267.34        24.87 o                         
   9  12   5        196.94        178.21        22.96 o                         
  10  12   5          9.28         11.45        20.21 o                         
  11  12   5        103.30         70.77        26.07 o                         
  12  12   5        239.89        216.99        29.26 o                         
  13  12   5         24.79        -13.23        35.48 o                         
  14  12   5         30.28         14.88        33.99 o                         
   1  13   5         50.40         60.62        19.92 o                         
   2  13   5       1887.96       1879.24        45.30 o                         
   3  13   5         65.67         39.41        18.68 o                         
   4  13   5         57.21         45.15        17.63 o                         
   5  13   5        338.63        303.13        23.28 o                         
   6  13   5        553.36        557.22        29.34 o                         
   7  13   5         86.87         83.86        21.89 o                         
   8  13   5        127.73        166.28        24.15 o                         
   9  13   5        258.41        252.04        25.08 o                         
  10  13   5         44.98         41.00        21.89 o                         
  11  13   5         19.29         36.71        23.74 o                         
  12  13   5        132.59        150.34        29.88 o                         
  13  13   5         40.97         67.52        33.99 o                         
  14  13   5          7.95          0.00        61.28 o                         
   1  14   5        146.51        148.58        21.82 o                         
   2  14   5       2206.29       2029.70        48.18 o                         
   3  14   5        177.17        170.20        21.24 o                         
   4  14   5        209.25        203.94        24.89 o                         
   5  14   5         72.60         74.71        19.92 o                         
   6  14   5        841.86        775.67        33.43 o                         
   7  14   5        268.97        224.58        23.75 o                         
   8  14   5        286.66        266.90        25.08 o                         
   9  14   5         38.92         29.25        20.95 o                         
  10  14   5         98.59         87.84        23.22 o                         
  11  14   5        201.49        174.05        25.86 o                         
  12  14   5        105.49        125.13        29.88 o                         
  13  14   5         39.01         39.11        34.60 o                         
   1  15   5        335.04        313.71        27.69 o                         
   2  15   5        213.20        195.32        30.73 o                         
   3  15   5        302.66        277.77        24.80 o                         
   4  15   5        262.08        230.44        23.17 o                         
   5  15   5        169.78        228.52        34.10 o                         
   6  15   5        111.36        110.05        22.15 o                         
   7  15   5        182.32        164.75        24.68 o                         
   8  15   5        326.36        308.72        27.06 o                         
   9  15   5         45.75        -20.81        21.63 o                         
  10  15   5         58.60         49.54        23.22 o                         
  11  15   5         71.57         87.72        24.80 o                         
  12  15   5        102.23         36.59        37.09 o                         
  13  15   5         14.66         -6.45        61.28 o                         
   1  16   5         35.63         26.44        19.92 o                         
   2  16   5        230.66        188.70        22.86 o                         
   3  16   5        171.72        176.25        23.27 o                         
   4  16   5          8.71         18.61        19.78 o                         
   5  16   5         54.53         94.93        26.40 o                         
   6  16   5        100.06        119.01        23.86 o                         
   7  16   5        288.05        312.31        32.28 o                         
   8  16   5          3.59         -1.27        22.58 o                         
   9  16   5         98.17         82.75        28.72 o                         
  10  16   5         23.44         15.47        23.17 o                         
  11  16   5        183.57        196.86        48.68 o                         
  12  16   5          4.69        -34.73        33.31 o                         
   1  17   5         56.93         66.93        21.07 o                         
   2  17   5         44.66         48.44        21.73 o                         
   3  17   5          9.90        -11.83        20.03 o                         
   4  17   5         37.40         55.70        24.78 o                         
   5  17   5         33.82         55.42        25.12 o                         
   6  17   5         34.91         33.23        25.54 o                         
   7  17   5         29.82         65.67        23.45 o                         
   8  17   5         47.49         28.72        22.79 o                         
   9  17   5         14.64        -28.37        21.49 o                         
  10  17   5         13.58          8.40        23.45 o                         
  11  17   5         63.90         80.82        29.87 o                         
   1  18   5         11.14          5.27        20.23 o                         
   2  18   5        169.26        124.39        23.75 o                         
   3  18   5         87.34         63.65        26.40 o                         
   4  18   5         13.33         27.38        24.78 o                         
   5  18   5          0.82         33.46        26.40 o                         
   6  18   5        140.80        141.10        39.34 o                         
   7  18   5        128.33        124.92        25.20 o                         
   8  18   5          0.58        -23.89        21.73 o                         
   9  18   5          4.09         17.39        23.17 o                         
  10  18   5         79.34         47.78        25.32 o                         
  11  18   5         61.43         49.35        29.87 o                         
   1  19   5        300.88        304.91        27.72 o                         
   2  19   5        315.78        324.30        28.13 o                         
   3  19   5        286.41        248.95        30.38 o                         
   4  19   5         70.31         38.25        25.28 o                         
   5  19   5         67.08        127.35        29.68 o                         
   6  19   5        258.88        305.86        40.16 o                         
   7  19   5         56.83         61.93        24.33 o                         
   8  19   5        111.28        112.49        26.04 o                         
   9  19   5         15.19        -14.49        30.73 o                         
  10  19   5        161.07        107.75        32.04 o                         
   1  20   5        107.39         87.08        27.93 o                         
   2  20   5        315.79        327.07        39.22 o                         
   3  20   5        163.79        155.79        29.47 o                         
   4  20   5         24.79         32.18        27.00 o                         
   5  20   5         19.57         10.92        27.07 o                         
   6  20   5         75.99         60.10        37.73 o                         
   7  20   5         96.88        136.52        27.22 o                         
   8  20   5         53.47         77.77        32.59 o                         
   9  20   5          0.07        -20.36        28.86 o                         
   1  21   5         25.88         38.93        27.27 o                         
   2  21   5          4.96        -40.49        25.94 o                         
   3  21   5         15.81         18.17        25.94 o                         
   4  21   5         26.67         55.40        27.81 o                         
   5  21   5         80.16         95.41        38.33 o                         
   6  21   5         12.24        -14.21        27.81 o                         
   7  21   5         34.78         31.97        25.96 o                         
   8  21   5         57.76         54.05        59.59 o                         
   1  22   5         64.05         91.89        31.00 o                         
   2  22   5         88.61         63.58        31.00 o                         
   3  22   5         34.63         26.98        42.85 o                         
   4  22   5         32.31         -6.96        31.29 o                         
   5  22   5        115.66        113.36        31.35 o                         
   6  22   5          9.97         31.45        30.76 o                         
   7  22   5         19.68        100.39        27.06 o                         
   1  23   5         39.78         86.89        37.58 o                         
   2  23   5         57.22         29.03        36.49 o                         
   3  23   5         43.07         59.77        31.00 o                         
   4  23   5         40.74         64.63        32.04 o                         
   5  23   5         12.79         14.02        31.00 o                         
   1  24   5         22.33         53.36        37.17 o                         
   2  24   5        204.41        188.01        43.15 o                         
   3  24   5          0.42         87.08        41.05 o                         
   0   0   6        128.48         58.06        29.03 o                         
   2   0   6         18.00         12.90        25.80 o                         
   4   0   6        351.02        362.26        19.39 o                         
   6   0   6        109.63        115.16        32.25 o                         
   8   0   6        502.39        438.64        58.06 o                         
  10   0   6        126.85         96.76        48.38 o                         
  12   0   6        206.67        274.15        54.83 o                         
  14   0   6        104.23         64.51        58.06 o                         
   0   1   6        175.44        143.29        21.58 o                         
   1   1   6         57.33         90.68        13.93 o                         
   2   1   6         57.38         57.69        16.76 o                         
   3   1   6        685.24        722.20        20.30 o                         
   4   1   6        129.96        116.07        13.55 o                         
   5   1   6        119.31        135.38        19.55 o                         
   6   1   6        262.72        262.15        20.09 o                         
   7   1   6        661.07        635.90        29.72 o                         
   8   1   6        114.57        113.96        30.73 o                         
   9   1   6        187.12        202.28        53.22 o                         
  10   1   6        176.78        161.17        33.98 o                         
  11   1   6        149.50        150.66        29.79 o                         
  12   1   6         98.19        106.13        28.88 o                         
  13   1   6         37.39         91.66        38.45 o                         
  14   1   6         55.30         68.95        74.18 o                         
  15   1   6          6.50        -47.66        45.15 o                         
   0   2   6        610.01        612.27        31.30 o                         
   1   2   6        362.69        355.97        16.47 o                         
   2   2   6         39.67         41.78        11.92 o                         
   3   2   6        448.99        469.85        17.56 o                         
   4   2   6        330.99        321.63        21.38 o                         
   5   2   6         27.79          9.74        15.81 o                         
   6   2   6        171.39        162.48        13.93 o                         
   7   2   6        151.52        174.40        10.97 o                         
   8   2   6        100.22        108.48        13.41 o                         
   9   2   6         82.34         89.69        11.64 o                         
  10   2   6        169.49        161.71        26.20 o                         
  11   2   6         12.05         -9.90        20.48 o                         
  12   2   6         35.34         28.08        18.16 o                         
  13   2   6        127.74        119.68        44.93 o                         
  14   2   6        104.83         93.53        58.06 o                         
  15   2   6         11.56         23.74        66.12 o                         
   0   3   6       1746.36       1725.56        42.60 o                         
   1   3   6        604.29        603.63        20.60 o                         
   2   3   6         15.98         27.99        12.88 o                         
   3   3   6        503.55        513.07        17.56 o                         
   4   3   6        803.73        801.90        21.28 o                         
   5   3   6        476.74        489.33        22.73 o                         
   6   3   6         52.86         52.02        10.88 o                         
   7   3   6        367.54        364.22        16.98 o                         
   8   3   6         66.63         72.80        13.42 o                         
   9   3   6        276.43        304.99        18.38 o                         
  10   3   6         26.31         29.17        27.00 o                         
  11   3   6        121.92         98.90        16.21 o                         
  12   3   6          3.66         35.23        20.41 o                         
  13   3   6        137.50         87.26        19.63 o                         
  14   3   6         22.45          0.00        54.83 o                         
  15   3   6         16.59         32.25        61.28 o                         
   0   4   6       1636.41       1528.81        50.18 o                         
   1   4   6        674.11        660.01        30.44 o                         
   2   4   6        224.81        244.84        20.67 o                         
   3   4   6        143.99        108.95        14.41 o                         
   4   4   6       1254.79       1256.57        30.29 o                         
   5   4   6       1246.96       1136.70        28.41 o                         
   6   4   6        679.06        658.02        36.12 o                         
   7   4   6        542.67        562.76        20.17 o                         
   8   4   6        640.91        619.31        25.02 o                         
   9   4   6        485.38        478.97        23.24 o                         
  10   4   6        324.70        356.27        31.23 o                         
  11   4   6        353.98        352.29        29.79 o                         
  12   4   6        205.65        221.67        23.53 o                         
  13   4   6        124.79        100.31        28.40 o                         
  14   4   6         64.34         69.11        28.19 o                         
  15   4   6         62.62        106.44        64.51 o                         
   0   5   6        414.43        479.14        48.38 o                         
   1   5   6        789.34        781.50        25.19 o                         
   2   5   6          2.03        -10.47        13.48 o                         
   3   5   6       1547.65       1549.12        33.56 o                         
   4   5   6        358.47        324.60        18.19 o                         
   5   5   6        214.06        181.77        19.79 o                         
   6   5   6         22.81         29.42        13.65 o                         
   7   5   6       1215.20       1191.93        33.69 o                         
   8   5   6        162.00        138.18        18.16 o                         
   9   5   6         78.43         99.83        17.22 o                         
  10   5   6         78.36         82.70        23.28 o                         
  11   5   6        533.85        562.01        26.19 o                         
  12   5   6         48.44         42.74        18.85 o                         
  13   5   6         30.03         36.48        20.47 o                         
  14   5   6         80.19        107.51        54.83 o                         
  15   5   6        151.08        111.09        31.09 o                         
   0   6   6        125.81        127.96        24.78 o                         
   1   6   6       2300.69       2161.72        40.46 o                         
   2   6   6        193.27        192.30        21.89 o                         
   3   6   6        327.19        300.14        18.42 o                         
   4   6   6        209.43        214.06        17.35 o                         
   5   6   6       3506.34       3383.25        53.50 o                         
   6   6   6        849.05        815.51        29.40 o                         
   7   6   6         36.96         45.50        13.90 o                         
   8   6   6        221.42        216.84        20.08 o                         
   9   6   6       1558.98       1501.13        45.22 o                         
  10   6   6        572.21        573.77        39.57 o                         
  11   6   6         94.78         72.30        19.13 o                         
  12   6   6        111.36        125.92        32.59 o                         
  13   6   6        170.97        199.41        24.07 o                         
  14   6   6        146.36        186.73        31.43 o                         
  15   6   6         54.42        -67.73        61.28 o                         
   0   7   6        570.20        538.88        45.15 o                         
   1   7   6        241.53        220.76        20.11 o                         
   2   7   6         52.20         73.86        15.66 o                         
   3   7   6        298.38        334.44        22.48 o                         
   4   7   6        430.50        418.94        24.55 o                         
   5   7   6        289.42        309.71        25.15 o                         
   6   7   6        250.46        257.24        18.11 o                         
   7   7   6        400.72        354.23        28.97 o                         
   8   7   6        241.09        220.08        27.17 o                         
   9   7   6        142.86        145.16        20.56 o                         
  10   7   6        279.54        307.92        24.59 o                         
  11   7   6        196.22        207.23        22.99 o                         
  12   7   6         92.11        110.03        22.55 o                         
  13   7   6         66.76         92.10        22.48 o                         
  14   7   6        175.16        198.02        33.60 o                         
   0   8   6       1889.08       1805.42        60.15 o                         
   1   8   6       2379.92       2329.37        48.49 o                         
   2   8   6         27.03         22.83        17.29 o                         
   3   8   6       2732.99       2616.80        46.19 o                         
   4   8   6        993.12        983.19        29.13 o                         
   5   8   6        618.00        610.02        24.26 o                         
   6   8   6         97.89        103.96        16.11 o                         
   7   8   6        892.79        872.11        28.06 o                         
   8   8   6        106.68        110.48        16.34 o                         
   9   8   6         78.96         98.25        20.52 o                         
  10   8   6         59.48         81.88        20.26 o                         
  11   8   6         56.18         51.88        20.52 o                         
  12   8   6          1.71        -15.97        21.41 o                         
  13   8   6         34.59         38.86        26.95 o                         
  14   8   6          9.10        -55.60        27.80 o                         
   0   9   6        410.19        364.92        33.98 o                         
   1   9   6        426.91        391.48        24.33 o                         
   2   9   6        247.80        213.41        23.28 o                         
   3   9   6        115.81         93.80        17.37 o                         
   4   9   6        251.61        226.14        18.42 o                         
   5   9   6        430.25        420.08        22.01 o                         
   6   9   6        994.53       1019.54        36.23 o                         
   7   9   6         26.61         25.91        15.47 o                         
   8   9   6        106.38        148.70        27.10 o                         
   9   9   6        228.83        253.75        24.77 o                         
  10   9   6        478.43        474.72        28.56 o                         
  11   9   6        177.00        199.17        23.57 o                         
  12   9   6         14.09         10.07        21.57 o                         
  13   9   6         45.47          7.66        25.66 o                         
  14   9   6         27.81         20.60        48.38 o                         
   0  10   6         72.39         99.34        28.44 o                         
   1  10   6        135.98        137.70        20.52 o                         
   2  10   6         79.11         64.03        20.62 o                         
   3  10   6        144.37        165.34        20.29 o                         
   4  10   6         30.92          7.20        18.95 o                         
   5  10   6        246.39        237.11        19.74 o                         
   6  10   6        283.81        290.67        20.96 o                         
   7  10   6        103.38        114.55        21.76 o                         
   8  10   6         22.91         32.78        19.63 o                         
   9  10   6        205.89        249.51        24.45 o                         
  10  10   6        117.19        130.44        24.67 o                         
  11  10   6         41.53         38.83        21.76 o                         
  12  10   6         64.67         62.27        29.15 o                         
  13  10   6         65.93         54.01        28.10 o                         
  14  10   6         30.25        -19.35        61.28 o                         
   0  11   6       7488.81       7404.53       159.45 o                         
   1  11   6       2537.09       2450.70        52.66 o                         
   2  11   6        129.79        127.77        20.48 o                         
   3  11   6       1446.55       1340.36        39.47 o                         
   4  11   6       4928.42       4838.79        72.77 o                         
   5  11   6       2046.33       2016.51        43.03 o                         
   6  11   6        532.63        525.54        24.62 o                         
   7  11   6        356.29        363.61        22.20 o                         
   8  11   6       1451.73       1432.60        42.94 o                         
   9  11   6        724.93        651.43        31.61 o                         
  10  11   6        257.53        271.84        35.38 o                         
  11  11   6         34.68         41.82        21.84 o                         
  12  11   6        147.28        132.87        25.51 o                         
  13  11   6         87.05         87.87        32.11 o                         
   0  12   6        148.99        125.61        28.44 o                         
   1  12   6         22.17         57.85        20.48 o                         
   2  12   6        244.26        238.23        22.49 o                         
   3  12   6         32.73         36.30        27.70 o                         
   4  12   6        153.72        123.70        19.28 o                         
   5  12   6        148.83        166.39        19.09 o                         
   6  12   6        939.07        899.15        49.60 o                         
   7  12   6         84.84         90.42        18.98 o                         
   8  12   6        131.40        114.54        23.37 o                         
   9  12   6        163.39        188.02        24.53 o                         
  10  12   6        459.31        415.16        29.18 o                         
  11  12   6         50.08         39.56        25.60 o                         
  12  12   6         70.13         86.12        24.72 o                         
  13  12   6         60.47         22.89        41.93 o                         
   0  13   6        593.83        538.65        41.05 o                         
   1  13   6         55.38         23.58        18.91 o                         
   2  13   6         45.62         26.51        19.61 o                         
   3  13   6          2.52          7.06        19.43 o                         
   4  13   6        387.57        419.00        27.06 o                         
   5  13   6        111.87         93.44        19.28 o                         
   6  13   6        160.12        196.56        29.01 o                         
   7  13   6         69.41         62.54        21.62 o                         
   8  13   6         78.82         88.74        22.40 o                         
   9  13   6         64.27         57.36        22.83 o                         
  10  13   6         36.64          8.40        22.46 o                         
  11  13   6         80.37        109.81        25.21 o                         
  12  13   6          8.17         43.56        28.89 o                         
   0  14   6        159.45        151.75        30.96 o                         
   1  14   6        363.04        337.87        28.86 o                         
   2  14   6         60.56         70.07        21.65 o                         
   3  14   6        348.43        310.81        25.30 o                         
   4  14   6         58.69         80.41        20.95 o                         
   5  14   6        158.35        125.06        20.55 o                         
   6  14   6        246.15        247.29        22.44 o                         
   7  14   6        157.22        177.48        25.11 o                         
   8  14   6          8.45         -2.09        25.14 o                         
   9  14   6         44.61         37.36        23.45 o                         
  10  14   6        146.78        137.97        25.76 o                         
  11  14   6         29.02         57.41        27.00 o                         
  12  14   6         24.03         37.51        29.72 o                         
   0  15   6        774.54        642.55        45.44 o                         
   1  15   6        233.15        202.74        29.33 o                         
   2  15   6         39.21         53.90        20.71 o                         
   3  15   6        205.37        173.68        23.75 o                         
   4  15   6        372.42        310.14        26.07 o                         
   5  15   6        130.55        109.28        20.74 o                         
   6  15   6        162.50        149.20        24.67 o                         
   7  15   6         67.16         65.07        29.63 o                         
   8  15   6         18.38         19.68        22.58 o                         
   9  15   6         32.42          9.81        23.45 o                         
  10  15   6         81.62         66.96        25.46 o                         
  11  15   6          3.19         42.38        31.32 o                         
   0  16   6        328.22        316.70        37.17 o                         
   1  16   6         87.11         75.06        21.34 o                         
   2  16   6          3.70        -23.96        20.52 o                         
   3  16   6         46.83         44.49        22.34 o                         
   4  16   6        204.90        174.60        24.60 o                         
   5  16   6        124.08        108.31        22.79 o                         
   6  16   6         10.34          9.41        22.23 o                         
   7  16   6         14.18         35.12        28.40 o                         
   8  16   6         46.64         13.72        23.55 o                         
   9  16   6         88.64         85.19        25.42 o                         
  10  16   6          6.31         30.04        24.06 o                         
  11  16   6          1.87         -2.79        25.46 o                         
   0  17   6        680.20        674.49        47.25 o                         
   1  17   6        130.65        126.75        23.17 o                         
   2  17   6         28.48         48.82        22.95 o                         
   3  17   6         26.77         29.14        22.40 o                         
   4  17   6        617.26        575.97        37.32 o                         
   5  17   6        207.87        237.58        31.78 o                         
   6  17   6         95.31        112.38        25.85 o                         
   7  17   6          3.02          5.34        23.28 o                         
   8  17   6        379.74        402.26        32.23 o                         
   9  17   6         83.85         96.17        26.22 o                         
  10  17   6         36.29          9.50        24.80 o                         
   0  18   6        155.57        176.32        34.21 o                         
   1  18   6         18.70         12.50        22.23 o                         
   2  18   6          7.33         -5.66        21.16 o                         
   3  18   6          9.51         -2.39        21.73 o                         
   4  18   6        118.44        118.27        26.54 o                         
   5  18   6          8.87         33.28        26.40 o                         
   6  18   6         13.79         -7.31        22.70 o                         
   7  18   6         13.87         20.80        24.48 o                         
   8  18   6         58.98        107.09        26.83 o                         
   9  18   6          8.45         20.58        25.21 o                         
   0  19   6        564.34        621.20        50.02 o                         
   1  19   6          0.41        -17.54        21.95 o                         
   2  19   6          6.93          3.08        24.21 o                         
   3  19   6        107.20        168.81        27.22 o                         
   4  19   6        307.17        299.89        33.91 o                         
   5  19   6         25.78          7.91        26.08 o                         
   6  19   6         11.38         23.45        22.95 o                         
   7  19   6        207.26        282.62        30.51 o                         
   8  19   6         53.64        116.70        27.22 o                         
   9  19   6          9.61        106.44        61.28 o                         
   0  20   6        284.11        446.41        44.43 o                         
   1  20   6         93.60        151.33        33.05 o                         
   2  20   6         15.67          7.53        24.03 o                         
   3  20   6         14.19         -1.32        28.38 o                         
   4  20   6        172.28        218.70        33.23 o                         
   5  20   6        105.82         46.32        30.38 o                         
   6  20   6         41.39        100.11        27.06 o                         
   7  20   6          1.22        -12.04        23.92 o                         
   0  21   6        145.78        127.40        38.77 o                         
   1  21   6        107.00        128.26        27.72 o                         
   2  21   6          9.46         -6.11        28.51 o                         
   3  21   6         25.26         28.27        29.68 o                         
   4  21   6         78.32        109.41        30.89 o                         
   5  21   6        218.14        198.96        33.42 o                         
   6  21   6         53.60         63.64        30.94 o                         
   0  22   6        137.15        180.16        42.15 o                         
   1  22   6        321.82        427.02        79.36 o                         
   2  22   6         26.64         61.78        30.89 o                         
   3  22   6        177.63        253.07        57.37 o                         
   4  22   6         88.16        108.63        38.25 o                         
   5  22   6        243.27        206.42        64.51 o                         
   0  23   6        286.54        196.74        61.28 o                         
   1  23   6         94.62        114.15        34.11 o                         
   2  23   6          2.37         19.35        58.06 o                         
   2   0   7        608.80        543.14        32.54 o                         
   4   0   7         68.07         56.83        28.60 o                         
   6   0   7        243.62        249.21        17.28 o                         
   8   0   7         54.28         72.61        12.47 o                         
  10   0   7         64.48         12.90        41.93 o                         
  12   0   7         38.59         19.35        54.83 o                         
  14   0   7         14.66        -32.25        58.06 o                         
   1   1   7        717.39        649.70        41.37 o                         
   2   1   7         34.23         22.60        13.22 o                         
   3   1   7        202.27        203.99        15.66 o                         
   4   1   7         46.68         42.15        14.17 o                         
   5   1   7        282.13        270.91        17.55 o                         
   6   1   7         22.36         21.58        13.37 o                         
   7   1   7         48.67         78.81         9.88 o                         
   8   1   7         41.33         51.12        31.82 o                         
   9   1   7         10.69         13.52        11.90 o                         
  10   1   7         39.93         45.04        32.54 o                         
  11   1   7        206.57        170.93        30.58 o                         
  12   1   7          7.12         -8.18        28.28 o                         
  13   1   7         33.85        103.77        32.86 o                         
  14   1   7         21.46         39.78        33.52 o                         
   1   2   7        228.61        194.17        16.68 o                         
   2   2   7        153.55        154.74        16.76 o                         
   3   2   7        121.84        133.98        15.07 o                         
   4   2   7          0.84          3.83        17.03 o                         
   5   2   7        308.82        297.17        15.30 o                         
   6   2   7        108.03        110.91        13.70 o                         
   7   2   7        223.61        238.18        17.55 o                         
   8   2   7         19.12         17.80        24.21 o                         
   9   2   7        114.71        100.00        18.62 o                         
  10   2   7         35.22         22.97        26.51 o                         
  11   2   7        240.05        216.55        34.32 o                         
  12   2   7         40.47        143.32        32.76 o                         
  13   2   7         12.35         61.18        31.90 o                         
  14   2   7         16.85         34.12        87.08 o                         
   1   3   7        302.53        293.42        16.86 o                         
   2   3   7        834.59        840.51        24.05 o                         
   3   3   7         46.93         41.99        14.96 o                         
   4   3   7        303.09        323.13        18.70 o                         
   5   3   7        302.73        335.06        19.02 o                         
   6   3   7        240.63        238.86        21.99 o                         
   7   3   7        123.24        134.44        19.13 o                         
   8   3   7        318.27        356.35        21.76 o                         
   9   3   7        107.30        115.35        16.21 o                         
  10   3   7         44.90         50.78        15.61 o                         
  11   3   7        171.03        140.69        31.55 o                         
  12   3   7         86.91        159.16        32.04 o                         
  13   3   7         29.91         72.48        32.76 o                         
  14   3   7         20.35         79.02        43.33 o                         
   1   4   7        624.78        626.17        22.67 o                         
   2   4   7        560.50        559.09        22.04 o                         
   3   4   7       1101.95       1001.41        29.52 o                         
   4   4   7        102.78         80.69        14.92 o                         
   5   4   7        217.15        222.38        17.34 o                         
   6   4   7         71.39         64.26        14.82 o                         
   7   4   7        648.83        589.34        41.05 o                         
   8   4   7        109.90        115.59        17.79 o                         
   9   4   7        392.42        403.35        23.84 o                         
  10   4   7         27.67         68.82        17.70 o                         
  11   4   7        130.16        132.10        22.81 o                         
  12   4   7         24.50         -3.83        30.16 o                         
  13   4   7        232.98        234.38        36.98 o                         
  14   4   7         34.30         19.35        64.51 o                         
   1   5   7        543.00        492.50        20.36 o                         
   2   5   7        146.01        108.56        16.25 o                         
   3   5   7        609.05        564.30        28.69 o                         
   4   5   7         54.22         62.09        14.97 o                         
   5   5   7        123.28        114.74        15.94 o                         
   6   5   7        190.87        179.15        17.56 o                         
   7   5   7        286.29        283.72        18.43 o                         
   8   5   7         53.63         33.17        17.16 o                         
   9   5   7         12.37         34.40        17.36 o                         
  10   5   7        166.73        201.57        22.81 o                         
  11   5   7        101.06        103.53        20.09 o                         
  12   5   7          8.80         31.67        19.80 o                         
  13   5   7         15.46         24.12        32.04 o                         
  14   5   7         59.62         25.80        64.51 o                         
   1   6   7       3299.54       3185.93        53.75 o                         
   2   6   7       5230.20       5039.46        73.39 o                         
   3   6   7       3077.88       2949.16        62.13 o                         
   4   6   7         56.66         68.51        19.43 o                         
   5   6   7        967.70        883.41        35.77 o                         
   6   6   7       2060.39       1999.68        40.57 o                         
   7   6   7       1066.53       1063.56        31.69 o                         
   8   6   7         78.75         43.94        18.54 o                         
   9   6   7         39.67         38.29        19.13 o                         
  10   6   7        301.18        305.74        23.81 o                         
  11   6   7        113.81        128.07        21.51 o                         
  12   6   7         34.70         62.89        25.14 o                         
  13   6   7         39.82         39.86        32.24 o                         
   1   7   7       1060.76       1062.72        36.93 o                         
   2   7   7         33.69         33.43        16.17 o                         
   3   7   7       1385.39       1396.59        41.60 o                         
   4   7   7        123.78        116.28        18.40 o                         
   5   7   7        298.10        288.73        19.39 o                         
   6   7   7         57.11         47.33        25.40 o                         
   7   7   7        998.25        946.53        57.24 o                         
   8   7   7        143.75        161.01        21.92 o                         
   9   7   7         39.30         49.23        18.85 o                         
  10   7   7         78.60         70.67        20.95 o                         
  11   7   7        472.77        519.04        32.12 o                         
  12   7   7         85.04        105.41        28.57 o                         
  13   7   7          4.05         18.86        22.43 o                         
   1   8   7        409.64        381.96        21.10 o                         
   2   8   7        330.03        318.79        20.35 o                         
   3   8   7         53.86         49.92        16.42 o                         
   4   8   7        292.02        292.90        21.12 o                         
   5   8   7        374.95        390.51        22.44 o                         
   6   8   7        143.86        146.04        17.96 o                         
   7   8   7         23.14         15.71        16.77 o                         
   8   8   7        371.58        394.67        41.43 o                         
   9   8   7        178.85        191.05        22.99 o                         
  10   8   7         54.92         50.87        22.03 o                         
  11   8   7         42.04         63.52        32.59 o                         
  12   8   7        147.70        146.81        25.02 o                         
  13   8   7         90.49         66.44        24.74 o                         
   1   9   7        208.68        203.80        21.73 o                         
   2   9   7       1282.89       1206.03        33.33 o                         
   3   9   7        584.65        561.65        26.73 o                         
   4   9   7        166.70        210.44        32.98 o                         
   5   9   7         39.09         18.94        16.70 o                         
   6   9   7        309.41        310.95        21.29 o                         
   7   9   7        551.39        557.23        25.87 o                         
   8   9   7        164.75        220.85        27.47 o                         
   9   9   7        186.58        177.39        39.57 o                         
  10   9   7        131.12        141.99        27.00 o                         
  11   9   7        275.52        270.84        27.42 o                         
  12   9   7         29.24          8.92        34.67 o                         
  13   9   7        199.30        231.30        27.92 o                         
   1  10   7        165.09        196.37        21.73 o                         
   2  10   7        201.10        213.09        19.72 o                         
   3  10   7        276.17        256.36        20.55 o                         
   4  10   7        209.16        210.86        20.27 o                         
   5  10   7         75.81         96.55        18.66 o                         
   6  10   7        278.46        280.51        21.98 o                         
   7  10   7        293.46        339.71        27.95 o                         
   8  10   7        368.57        369.98        27.22 o                         
   9  10   7         33.56         18.12        21.56 o                         
  10  10   7        247.21        228.66        26.59 o                         
  11  10   7        187.87        194.29        26.18 o                         
  12  10   7        212.77        222.82        27.31 o                         
   1  11   7        271.58        256.09        24.19 o                         
   2  11   7        820.86        778.33        46.38 o                         
   3  11   7        275.47        277.42        22.27 o                         
   4  11   7        199.19        207.89        20.55 o                         
   5  11   7        227.82        232.16        21.60 o                         
   6  11   7        233.31        261.10        22.24 o                         
   7  11   7         86.75        128.80        19.82 o                         
   8  11   7        318.54        303.98        65.41 o                         
   9  11   7        299.32        316.54        28.05 o                         
  10  11   7         61.36         75.77        25.14 o                         
  11  11   7          6.09         32.35        23.78 o                         
  12  11   7        167.86        124.36        28.86 o                         
   1  12   7         38.19         43.48        20.87 o                         
   2  12   7        232.03        215.82        24.11 o                         
   3  12   7         35.78         39.70        18.83 o                         
   4  12   7         90.83         52.36        19.00 o                         
   5  12   7         60.66         83.94        27.75 o                         
   6  12   7        109.01        145.94        21.12 o                         
   7  12   7         36.45         -0.19        18.46 o                         
   8  12   7        240.59        241.30        26.41 o                         
   9  12   7        116.11        145.25        24.68 o                         
  10  12   7        208.12        264.15        27.86 o                         
  11  12   7         28.98         84.74        31.45 o                         
   1  13   7        182.51        178.57        23.68 o                         
   2  13   7        161.22        197.01        24.80 o                         
   3  13   7        110.60        144.21        22.70 o                         
   4  13   7         16.45          0.80        17.93 o                         
   5  13   7        107.88         92.77        31.21 o                         
   6  13   7        268.43        224.32        22.69 o                         
   7  13   7         31.23         20.10        19.20 o                         
   8  13   7         29.58         21.25        23.24 o                         
   9  13   7         72.62         22.08        23.07 o                         
  10  13   7        264.27        258.12        29.00 o                         
  11  13   7         16.67         14.82        25.01 o                         
   1  14   7          4.95         17.02        20.87 o                         
   2  14   7        129.93        126.20        22.79 o                         
   3  14   7         13.22          6.85        21.07 o                         
   4  14   7          3.63        -38.00        19.00 o                         
   5  14   7          6.26         10.20        19.08 o                         
   6  14   7         23.71         36.11        22.64 o                         
   7  14   7         11.88         11.91        27.75 o                         
   8  14   7          5.39          7.70        23.45 o                         
   9  14   7         35.76         24.52        25.32 o                         
  10  14   7         23.16         45.38        25.25 o                         
   1  15   7        190.08        182.76        24.80 o                         
   2  15   7         87.01         56.90        22.14 o                         
   3  15   7        111.87        118.68        23.97 o                         
   4  15   7        103.55        128.72        21.82 o                         
   5  15   7         45.53         53.92        21.14 o                         
   6  15   7         75.26         88.46        20.99 o                         
   7  15   7         12.18          8.15        23.37 o                         
   8  15   7        158.96        175.08        27.77 o                         
   9  15   7         23.63        -28.71        24.67 o                         
  10  15   7        124.91        125.41        28.64 o                         
   1  16   7        151.99        135.91        33.18 o                         
   2  16   7        325.37        279.99        26.98 o                         
   3  16   7        163.30        122.22        24.68 o                         
   4  16   7        113.98        148.48        25.81 o                         
   5  16   7        148.85        128.48        22.93 o                         
   6  16   7        171.68        180.12        24.79 o                         
   7  16   7        109.56        132.23        27.49 o                         
   8  16   7        168.23        167.77        35.38 o                         
   9  16   7        134.74        130.81        31.19 o                         
   1  17   7          6.32        -18.84        28.71 o                         
   2  17   7         96.69          7.08        22.86 o                         
   3  17   7         40.05         44.43        24.80 o                         
   4  17   7         29.49         46.18        24.60 o                         
   5  17   7         10.78         -7.73        20.55 o                         
   6  17   7         39.73         95.22        28.88 o                         
   7  17   7         91.09        141.10        39.10 o                         
   8  17   7         12.97         18.76        25.20 o                         
   1  18   7         52.44         69.95        27.93 o                         
   2  18   7        243.59        224.10        27.94 o                         
   3  18   7         55.20         76.30        24.87 o                         
   4  18   7         74.06         80.49        25.17 o                         
   5  18   7         48.13         87.28        26.92 o                         
   6  18   7         57.78         88.79        26.71 o                         
   7  18   7         33.86         92.02        27.72 o                         
   8  18   7         99.67        145.14        67.73 o                         
   1  19   7        107.25        130.67        26.57 o                         
   2  19   7        539.35        509.13        33.81 o                         
   3  19   7        175.43        191.33        28.53 o                         
   4  19   7         57.68         64.30        24.96 o                         
   5  19   7         13.35         12.56        26.04 o                         
   6  19   7        152.81        158.62        28.69 o                         
   1  20   7         92.12         79.45        27.79 o                         
   2  20   7        228.82        274.17        31.77 o                         
   3  20   7        166.15        160.00        34.81 o                         
   4  20   7        118.71        114.59        33.10 o                         
   5  20   7          1.06         16.56        25.73 o                         
   1  21   7        275.55        416.64        35.00 o                         
   2  21   7        208.19        276.62        32.19 o                         
   3  21   7        429.03        419.29        74.18 o                         
   0   0   8        144.06         70.96        35.48 o                         
   2   0   8          1.08         -3.06        22.47 o                         
   4   0   8        103.71        117.44        20.11 o                         
   6   0   8         31.96         13.74        21.09 o                         
   8   0   8        120.83        109.66        17.97 o                         
  10   0   8         64.55        151.59        58.06 o                         
  12   0   8        126.02        160.46        45.44 o                         
   0   1   8        153.71        123.01        21.67 o                         
   1   1   8         98.34        117.90        16.69 o                         
   2   1   8          7.10         22.60        14.22 o                         
   3   1   8        136.63        145.03        16.11 o                         
   4   1   8        140.33        168.00        14.71 o                         
   5   1   8        546.88        544.69        20.86 o                         
   6   1   8         18.02         25.98        11.60 o                         
   7   1   8        112.95        115.51        17.22 o                         
   8   1   8         91.89        125.17        30.26 o                         
   9   1   8        345.73        313.31        34.73 o                         
  10   1   8         12.07          0.00        31.93 o                         
  11   1   8         24.62         -7.17        41.98 o                         
  12   1   8         21.99         61.81        31.00 o                         
   0   2   8        309.57        303.75        29.02 o                         
   1   2   8        277.31        249.01        16.83 o                         
   2   2   8         15.03         -0.02        13.12 o                         
   3   2   8        308.04        285.56        17.46 o                         
   4   2   8        218.66        197.47        15.50 o                         
   5   2   8         78.31         84.89        12.65 o                         
   6   2   8         70.56         54.37        11.97 o                         
   7   2   8        170.58        194.18        17.16 o                         
   8   2   8         82.06         96.54        13.17 o                         
   9   2   8         14.52         24.64        21.75 o                         
  10   2   8         75.71         83.56        38.08 o                         
  11   2   8        117.70        110.97        32.64 o                         
  12   2   8         12.55         66.27        71.05 o                         
   0   3   8       1436.85       1326.40        43.75 o                         
   1   3   8        910.45        868.28        25.53 o                         
   2   3   8         79.96         74.50        14.63 o                         
   3   3   8       1256.44       1156.96        36.68 o                         
   4   3   8        746.17        730.13        23.71 o                         
   5   3   8        259.52        261.63        16.58 o                         
   6   3   8        296.68        281.93        23.80 o                         
   7   3   8        496.55        525.13        28.32 o                         
   8   3   8         97.42        150.54        23.90 o                         
   9   3   8         53.73         59.90        17.97 o                         
  10   3   8        128.90        151.11        34.11 o                         
  11   3   8         14.98         -3.45        31.55 o                         
  12   3   8         11.06         23.97        33.12 o                         
   0   4   8       1924.35       1700.26        48.60 o                         
   1   4   8        463.79        409.92        20.03 o                         
   2   4   8         31.18         27.49        14.66 o                         
   3   4   8        145.74        134.25        16.16 o                         
   4   4   8       1277.81       1142.60        28.47 o                         
   5   4   8        475.98        442.12        20.19 o                         
   6   4   8        117.15        102.77        17.31 o                         
   7   4   8        121.63        101.78        19.83 o                         
   8   4   8        309.81        373.63        27.61 o                         
   9   4   8        205.10        235.64        34.50 o                         
  10   4   8         66.48         73.04        19.97 o                         
  11   4   8        163.68        133.83        33.91 o                         
  12   4   8         12.32         49.45        31.66 o                         
   0   5   8        252.67        248.51        31.13 o                         
   1   5   8        438.29        430.51        20.12 o                         
   2   5   8          8.02         10.59        14.18 o                         
   3   5   8        234.05        199.19        16.47 o                         
   4   5   8        345.82        359.12        19.26 o                         
   5   5   8        530.56        527.63        24.90 o                         
   6   5   8         28.93         35.88        16.73 o                         
   7   5   8        126.00        152.02        22.94 o                         
   8   5   8        364.63        401.73        52.66 o                         
   9   5   8        321.41        335.54        25.47 o                         
  10   5   8         37.47         46.22        19.53 o                         
  11   5   8         51.02         62.22        32.76 o                         
  12   5   8        155.58        178.05        36.50 o                         
   0   6   8         12.38         21.63        21.67 o                         
   1   6   8         67.09         58.48        15.15 o                         
   2   6   8        163.35        175.26        16.68 o                         
   3   6   8         44.72         45.95        17.35 o                         
   4   6   8          0.88          0.83        15.71 o                         
   5   6   8        185.30        169.36        21.13 o                         
   6   6   8        655.12        673.72        27.28 o                         
   7   6   8        257.60        258.71        24.59 o                         
   8   6   8         14.22         35.01        22.35 o                         
   9   6   8         43.93         57.97        21.19 o                         
  10   6   8        383.89        432.50        27.65 o                         
  11   6   8        198.39        169.50        23.51 o                         
  12   6   8         52.30         32.76        42.69 o                         
   0   7   8       1424.93       1303.65        62.95 o                         
   1   7   8        424.03        438.74        26.20 o                         
   2   7   8         39.86         40.98        14.98 o                         
   3   7   8        163.75        158.25        19.09 o                         
   4   7   8       1004.40        906.85        31.98 o                         
   5   7   8        405.62        394.80        29.80 o                         
   6   7   8        131.20        125.16        18.86 o                         
   7   7   8         31.76          9.02        20.08 o                         
   8   7   8        407.90        457.63        37.71 o                         
   9   7   8        153.25        150.99        23.60 o                         
  10   7   8         37.49         45.32        33.98 o                         
  11   7   8         48.67         41.07        26.07 o                         
  12   7   8         93.21        116.11        67.73 o                         
   0   8   8        530.73        559.27        33.23 o                         
   1   8   8        132.01        125.63        16.68 o                         
   2   8   8         62.49         45.86        17.93 o                         
   3   8   8         56.94         47.90        20.69 o                         
   4   8   8        473.14        435.44        24.46 o                         
   5   8   8        216.01        210.08        20.92 o                         
   6   8   8        284.98        292.08        22.62 o                         
   7   8   8         34.38         -8.24        27.05 o                         
   8   8   8        316.27        314.61        29.37 o                         
   9   8   8        150.67        176.91        25.02 o                         
  10   8   8        209.02        251.03        39.10 o                         
  11   8   8         30.25         22.41        22.73 o                         
   0   9   8         25.29         16.74        22.63 o                         
   1   9   8         79.04         62.01        18.13 o                         
   2   9   8         95.04        113.53        20.58 o                         
   3   9   8         21.20         20.58        17.89 o                         
   4   9   8          6.07          6.47        17.53 o                         
   5   9   8        114.66        130.27        23.99 o                         
   6   9   8        372.70        383.03        24.48 o                         
   7   9   8          5.80         -8.54        20.97 o                         
   8   9   8        177.93        182.96        27.00 o                         
   9   9   8        146.18        143.42        24.36 o                         
  10   9   8        173.36        172.87        26.36 o                         
  11   9   8         26.16         -9.60        22.19 o                         
   0  10   8        286.20        268.29        35.48 o                         
   1  10   8        106.22        108.54        19.52 o                         
   2  10   8         25.23         39.91        18.89 o                         
   3  10   8         70.88         40.66        18.42 o                         
   4  10   8        187.08        189.60        21.35 o                         
   5  10   8        113.69        124.14        19.91 o                         
   6  10   8         85.34        102.37        22.17 o                         
   7  10   8         23.90         42.67        22.76 o                         
   8  10   8         52.02         85.93        33.98 o                         
   9  10   8        109.78        149.03        48.42 o                         
  10  10   8         30.45         62.45        24.49 o                         
  11  10   8         11.08          1.29        30.70 o                         
   0  11   8          8.61         12.90        29.65 o                         
   1  11   8          1.88          6.28        18.26 o                         
   2  11   8         66.01         55.91        19.00 o                         
   3  11   8         26.64         47.79        19.28 o                         
   4  11   8         23.62         18.75        18.88 o                         
   5  11   8          0.27          2.41        17.63 o                         
   6  11   8        310.39        337.67        24.76 o                         
   7  11   8         60.65        100.07        24.15 o                         
   8  11   8         51.23         34.51        22.51 o                         
   9  11   8          7.95          5.34        24.99 o                         
  10  11   8        222.09        267.57        36.78 o                         
   0  12   8         24.97         18.52        30.73 o                         
   1  12   8          2.56        -31.79        20.52 o                         
   2  12   8          0.06         10.26        19.16 o                         
   3  12   8          1.43         -9.07        18.88 o                         
   4  12   8         12.34         -1.93        19.43 o                         
   5  12   8          8.44         -4.60        19.20 o                         
   6  12   8          6.73        -13.91        19.43 o                         
   7  12   8          7.31          8.26        25.08 o                         
   8  12   8         11.04         29.85        23.55 o                         
   9  12   8         14.90         17.97        24.95 o                         
  10  12   8         50.09         60.50        27.00 o                         
   0  13   8        270.74        282.78        38.77 o                         
   1  13   8          5.18         -9.34        22.06 o                         
   2  13   8         36.63         22.87        23.90 o                         
   3  13   8         28.19         36.81        20.50 o                         
   4  13   8        155.07        150.20        21.90 o                         
   5  13   8         43.94         78.87        20.85 o                         
   6  13   8        197.94        222.74        23.89 o                         
   7  13   8         28.21         39.26        24.48 o                         
   8  13   8         31.18         52.37        27.93 o                         
   9  13   8         65.16         58.98        27.12 o                         
   0  14   8        336.70        349.25        74.18 o                         
   1  14   8        240.06        243.59        27.66 o                         
   2  14   8          6.93         23.17        28.32 o                         
   3  14   8        298.81        318.33        29.77 o                         
   4  14   8        296.20        294.65        25.50 o                         
   5  14   8        189.53        180.04        24.45 o                         
   6  14   8         39.50         41.99        23.23 o                         
   7  14   8        245.46        255.21        37.83 o                         
   8  14   8        173.04        112.64        34.92 o                         
   0  15   8         19.16          5.59        37.09 o                         
   1  15   8         67.05         67.04        26.34 o                         
   2  15   8          2.36         -3.68        22.79 o                         
   3  15   8        125.04        145.54        23.42 o                         
   4  15   8         21.57         12.13        21.05 o                         
   5  15   8        222.59        190.31        24.68 o                         
   6  15   8          4.59         -4.61        21.35 o                         
   7  15   8        138.26        136.85        28.51 o                         
   8  15   8         32.80         60.84        26.76 o                         
   0  16   8        356.64        421.63        44.08 o                         
   1  16   8         99.70        121.55        26.51 o                         
   2  16   8          1.77         34.41        23.68 o                         
   3  16   8         58.15         34.79        21.27 o                         
   4  16   8        196.14        192.93        25.01 o                         
   5  16   8        100.35         71.46        23.80 o                         
   6  16   8         11.27         -2.54        21.39 o                         
   7  16   8         49.15         61.57        27.77 o                         
   0  17   8        261.10        247.82        67.73 o                         
   1  17   8         17.02         15.18        23.34 o                         
   2  17   8         95.98         86.21        25.60 o                         
   3  17   8         34.93         19.22        21.84 o                         
   4  17   8        119.50        148.66        25.16 o                         
   5  17   8          3.76         20.02        23.07 o                         
   6  17   8        357.85        330.47        29.34 o                         
   0  18   8         64.67         -3.64        34.86 o                         
   1  18   8         18.04        -24.33        25.60 o                         
   2  18   8         10.09        -35.75        24.80 o                         
   3  18   8         16.16          5.19        22.81 o                         
   4  18   8         25.99          2.25        24.61 o                         
   0  19   8         23.86        -14.31        36.28 o                         
   1  19   8        400.02        376.71        37.52 o                         
   2  19   8         59.79         54.45        27.27 o                         
   2   0   9        193.75        170.89        29.66 o                         
   4   0   9         37.40         35.93        32.03 o                         
   6   0   9         73.13         54.52        46.77 o                         
   8   0   9         29.94         46.03        20.46 o                         
  10   0   9         23.83        -24.04        37.17 o                         
   1   1   9        303.77        275.21        19.06 o                         
   2   1   9        172.23        171.10        17.51 o                         
   3   1   9         43.42         57.25        14.18 o                         
   4   1   9         53.03         45.26        14.06 o                         
   5   1   9        100.45        107.27        14.21 o                         
   6   1   9         14.43         43.02        15.54 o                         
   7   1   9         57.39         54.50        15.84 o                         
   8   1   9         61.10         68.43        15.87 o                         
   9   1   9         16.73         47.97        30.25 o                         
  10   1   9         44.97         44.52        34.11 o                         
  11   1   9        109.06        225.10        47.89 o                         
   1   2   9          7.00         45.63        15.69 o                         
   2   2   9        128.59        128.98        16.57 o                         
   3   2   9        251.75        260.50        18.69 o                         
   4   2   9        127.06        141.42        21.85 o                         
   5   2   9         87.32         96.78        14.21 o                         
   6   2   9        102.09        123.19        21.87 o                         
   7   2   9        358.34        400.31        27.06 o                         
   8   2   9        226.82        245.21        30.97 o                         
   9   2   9        128.93        187.74        35.97 o                         
  10   2   9         32.07         33.16        31.55 o                         
  11   2   9        121.25        251.58        67.73 o                         
   1   3   9        100.49        118.38        16.60 o                         
   2   3   9        160.25        168.19        17.38 o                         
   3   3   9         43.69         44.27        15.31 o                         
   4   3   9         44.77         67.82        15.93 o                         
   5   3   9         58.19         46.90        13.58 o                         
   6   3   9         42.15         76.51        16.28 o                         
   7   3   9        104.58        109.63        16.28 o                         
   8   3   9        136.69        148.72        18.99 o                         
   9   3   9         39.97        126.12        33.42 o                         
  10   3   9         61.92        153.84        36.59 o                         
   1   4   9         67.66         67.71        16.31 o                         
   2   4   9         42.75         43.70        15.40 o                         
   3   4   9        124.83         80.20        16.10 o                         
   4   4   9        326.92        329.97        20.91 o                         
   5   4   9         79.08         92.38        17.79 o                         
   6   4   9         54.35         24.02        15.93 o                         
   7   4   9         88.19        118.64        17.66 o                         
   8   4   9        570.45        614.10        27.22 o                         
   9   4   9         19.65         77.63        21.51 o                         
  10   4   9         54.18        115.11        34.63 o                         
   1   5   9         17.63         -1.59        15.27 o                         
   2   5   9         29.62          5.06        15.52 o                         
   3   5   9         11.82         13.45        15.40 o                         
   4   5   9         41.81         56.56        15.74 o                         
   5   5   9        109.85         97.53        16.55 o                         
   6   5   9         39.72         58.36        16.55 o                         
   7   5   9         36.28         48.70        17.06 o                         
   8   5   9         49.04         92.61        17.83 o                         
   9   5   9        199.74        253.98        29.56 o                         
  10   5   9         31.55         27.60        32.86 o                         
   1   6   9         36.02         35.83        16.31 o                         
   2   6   9        125.97        125.73        23.32 o                         
   3   6   9         11.98          0.74        15.74 o                         
   4   6   9          2.35         12.33        15.41 o                         
   5   6   9        159.01        155.52        17.29 o                         
   6   6   9          6.15         -1.45        16.08 o                         
   7   6   9         54.92         33.10        21.15 o                         
   8   6   9          5.86         10.04        27.00 o                         
   9   6   9        141.54        136.25        25.26 o                         
  10   6   9         99.80        113.64        43.51 o                         
   1   7   9          8.95         -3.65        15.77 o                         
   2   7   9        294.55        286.70        21.00 o                         
   3   7   9         12.07          8.64        15.99 o                         
   4   7   9         29.69         24.54        16.01 o                         
   5   7   9         11.18         30.04        17.31 o                         
   6   7   9         41.05         30.10        22.03 o                         
   7   7   9          1.97         18.31        22.07 o                         
   8   7   9         47.57         59.11        24.11 o                         
   9   7   9         39.02         51.28        23.02 o                         
  10   7   9         14.59          0.00        61.28 o                         
   1   8   9        104.97         91.79        18.49 o                         
   2   8   9         15.00         11.45        16.31 o                         
   3   8   9         13.73         12.89        16.35 o                         
   4   8   9         97.06         98.68        20.53 o                         
   5   8   9        257.68        263.47        27.31 o                         
   6   8   9         12.39          3.03        25.08 o                         
   7   8   9          6.77         12.26        22.31 o                         
   8   8   9        155.86        211.10        26.11 o                         
   9   8   9        195.95        216.46        27.16 o                         
   1   9   9          3.64         -7.23        16.31 o                         
   2   9   9         32.10         32.53        16.86 o                         
   3   9   9          7.09         16.47        16.37 o                         
   4   9   9        146.76        159.70        21.39 o                         
   5   9   9          8.81         25.42        19.09 o                         
   6   9   9         72.37         88.16        25.11 o                         
   7   9   9          5.03         44.31        23.49 o                         
   8   9   9        163.76        174.89        27.93 o                         
   9   9   9         39.71         32.87        28.40 o                         
   1  10   9         41.05         59.80        17.47 o                         
   2  10   9        225.91        245.78        20.80 o                         
   3  10   9         65.27         91.26        21.14 o                         
   4  10   9         10.32          4.90        19.22 o                         
   5  10   9         18.98         12.24        20.05 o                         
   6  10   9         67.49         58.30        24.45 o                         
   7  10   9         17.90         10.23        24.07 o                         
   8  10   9         10.95         16.38        27.47 o                         
   1  11   9         77.82         90.71        18.60 o                         
   2  11   9        316.32        372.45        26.02 o                         
   3  11   9         85.74         84.47        21.34 o                         
   4  11   9         26.80         -1.73        20.55 o                         
   5  11   9         65.79         71.68        21.43 o                         
   6  11   9        151.06        123.83        32.69 o                         
   7  11   9         46.43         75.17        26.37 o                         
   8  11   9         40.28         53.82        25.59 o                         
   1  12   9          9.49         11.35        20.28 o                         
   2  12   9         14.25         27.82        20.85 o                         
   3  12   9         45.87         51.84        21.42 o                         
   4  12   9          4.90        -12.18        20.69 o                         
   5  12   9          7.65         22.40        20.78 o                         
   6  12   9          3.72          0.66        27.19 o                         
   7  12   9         64.21         14.40        25.21 o                         
   1  13   9         55.89         69.75        21.58 o                         
   2  13   9        626.93        725.87        33.66 o                         
   3  13   9         34.51         19.13        21.35 o                         
   4  13   9         60.56         23.13        25.10 o                         
   5  13   9         71.19         95.95        23.21 o                         
   6  13   9        306.16        394.57        34.45 o                         
   1  14   9        104.81         81.14        22.42 o
[truncated: 9,883 more chars]
